# Supplementary material for: Co-evolution of tumor and immune cells during progression of multiple myeloma
Source: Nat Commun. 2021 May 7;12:2559. doi: 10.1038/s41467-021-22804-x (PMC8105337; doi:10.1038/s41467-021-22804-x)
Supplement: Supplementary file 4 — Supplementary Data 1 [file 41467_2021_22804_MOESM4_ESM.xlsx]

## Sheet: ClinicalInformation
UPN	Cohort	MM Diagnosis			Sample 1								Sample 2								Sample 3								Sample 4								Sample 5
		Age	Sex	ISS Stage	Setting	Plasma Cell % in Aspirate Smear	Clinical FISH					Prior Treatment	Setting	Plasma Cell % in Aspirate Smear	Clinical FISH					Prior Treatment	Setting	Plasma Cell % in Aspirate Smear	Clinical FISH					Prior Treatment	Setting	Plasma Cell % in Aspirate Smear	Clinical FISH					Prior Treatment	Setting	Plasma Cell % in Aspirate Smear	FISH					Prior Treatment
							Amplification 1q	Deletion 17p	Translocation (4,14)	Translocation (11,14)	Translocation (14,16)				Amplification 1q	Deletion 17p	Translocation (4,14)	Translocation (11,14)	Translocation (14,16)				Amplification 1q	Deletion 17p	Translocation (4,14)	Translocation (11,14)	Translocation (14,16)				Amplification 1q	Deletion 17p	Translocation (4,14)	Translocation (11,14)	Translocation (14,16)				Amplification 1q	Deletion 17p	Translocation (4,14)	Translocation (11,14)	Translocation (14,16)
59114	NDMM-Relapse	Average age: 61; Median age: 63	10 male and 4 female	2	NDMM	0	Not Done	Not Done	No	Not Done	Not Done	NA	Pre-Transplant	1	Not Done	Not Done	Not Done	No	Not Done	INDUCTION: carfilzomib/lenalidomide/dex (4 cycles [VGPR])	Post-Transplant	3	Not Done	Not Done	Not Done	Not Done	Not Done	INDUCTION: carfilzomib/lenalidomide/dex (4 cycles [VGPR]) ASCT: Melphalan	Relapse	60	Not Done	Not Done	Not Done	No	Not Done	INDUCTION: carfilzomib/lenalidomide/dex (4 cycles [VGPR]) ASCT: Melphalan CONSOLIDATION: carfilzomib/lenalidomide/dex (18 cycles [VGPR]) MAINTENANCE: lenalidomide (22 cycles [VGPR]) PD	Relapse	0	Not Done	Not Done	Not Done	No	Not Done	INDUCTION: carfilzomib/lenalidomide/dex (4 cycles [VGPR]) ASCT: Melphalan CONSOLIDATION: carfilzomib/lenalidomide/dex (18 cycles [VGPR]) MAINTENANCE: lenalidomide (22 cycles [VGPR]) PD SALVAGE: Daratumumab/pomalidomide/dex (2 cycles [SD]) PD SALVAGE: carfilzomib/cyclophosphamide/dex (1 cycle [MR]) cyclophosphamide/pomalidomide/dex (1 cycle [PR]); carfilzomib/dex (2 cycles [PR]); carfilzomib/cyclo…
27522	NDMM-Relapse			2	NDMM	31	Yes	Yes	Yes	No	No	NA	Post Transplant	1	Not Done	Not Done	Not Done	Not Done	Not Done	INDUCTION: carfilzomib/lenalidomide/dex (4 cycles [VGPR]) ASCT: Melphalan CONSOLIDATION: ixazomib/lenalidomide/dex (4 cycles [CR])	Relapse	0	Not Done	Yes	Yes	Not Done	Not Done	INDUCTION: carfilzomib/lenalidomide/dex (4 cycles [VGPR]) ASCT: Melphalan CONSOLIDATION: ixazomib/lenalidomide/dex (4 cycles [CR]) MAINTENANCE: lenalidomide (3 cycles [VGPR]); ixazomib (11 cycles [VGPR]) PD SALVAGE: ixazomib/dex (4 cycles [SD])	Relapse	3	Yes	Yes	Yes	No	No	INDUCTION: carfilzomib/lenalidomide/dex (4 cycles [VGPR]) ASCT: Melphalan CONSOLIDATION: ixazomib/lenalidomide/dex (4 cycles [CR]) MAINTENANCE: lenalidomide (3 cycles [VGPR]); ixazomib (11 cycles [VGPR]) PD SALVAGE: ixazomib/dex (4 cycles [SD]) PD SALVAGE: ixazomib/lenalidomide/dex (3 cycles [SD])
57075	NDMM-Relapse			Unknown	NDMM	42	Not Done	Not Done	Not Done	Not Done	Not Done	NA	Pre-Transplant	Not Done	Not Done	Not Done	No	Not Done	Not Done	INDUCTION: bortezomib/lenalidomid/dex (2 cycles [PR]); bortezomib/lenalidomide/dex/rituximab (3 cycles [VGPR] sample 2 after 2 cycles)	Relapse	3	Yes	No	No	No	Yes	INDUCTION: bortezomib/lenalidomid/dex (2 cycles [PR]); bortezomib/lenalidomide/dex/rituximab (3 cycles [VGPR] ASCT: Melphalan MAINTENANCE: bortezomib/cyclophosphamide/dex (2 cycles [CR])
56203	NDMM-Relapse			3	NDMM	46	Not Done	Yes	No	No	Not Done	NA	Relapse	8	Not Done	Yes	No	No	Not Done	INDUCTION: bortezomib/lenalidomide/dex (3 cycles [VGPR]) ASCT: Melphalan MAINTENANCE: lenalidomide (8 cycles [response unknown]) PD
60359	NDMM-Relapse			1	NDMM	Not done	Not Done	No	No	No	Not Done	NA	Relapse	3	No	Not Done	Not Done	Not Done	No	INDUCTION: bortezomib/dex (3 cycles [response unknown]) ASCT: Melphalan MAINTENANCE: lenalidomide (29 cycles [response unknown]) PD
81012	NDMM-Relapse			1	NDMM	1	Not Done	No	No	Yes	Not Done	INDUCTION: bortezomib (1 dose)	Relapse	23	Yes	Not Done	Not Done	Yes	No	INDUCTION: bortezomib/lenalidomide/dex (4 cycles [PR]) ASCT: Melphalan MAINTENANCE: lenalidomide (8 cycles [CR]) PD SALVAGE: bortezomib/cyclophosphamide/dex (6 cycles [PR]) PD SALVAGE: elotuzumab/lenalidomide/dex (8 cycles [PR]) PD SALVAGE: pomalidomide/dex (1 cycle [PD]) PD SALVAGE: daratumumab/pomalidomide/dex (3 cycles [SD]) PD SALVAGE: carfilzomib/dex (4 cycles [PR]) PD
58408	sMM-NDMM			Unknown	sMM	25	No	No	No	No	No	NA	NDMM	28	No	No	No	No	No	NA
37692	sMM-NDMM			1	sMM	6	No	No	No	No	No	NA	NDMM	15	Not Done	No	No	No	Not Done	NA
47491	sMM-NDMM			Unknown	sMM	8	Yes	No	No	No	No	NA	NDMM	26	Yes	Not Done	Not Done	No	Not Done	NA
77570	Singlet			1	Pre-Treatment	22	Yes	No	No	Yes	No	NA
83942	Singlet			3	Pre-Treatment	63	No	No	No	Yes	No	NA
98433	Singlet			Unknown	Pre-Treatment	5	No	Not Done	Not Done	Not Done	No	NA
47499	Singlet			1	Pre-Treatment	4	No	No	No	No	No	NA
25183	Singlet			3	Relapse	21	Yes	No	Not Done	No	No	INDUCTION: bortezomib/thalidomide/dex (3 cycles [VGPR]) ASCT: Melphalan PD SALVAGE: carfilzomib/cyclophosphamide/dex (4 cycles [MR]) ASCT: Melphalan MAINTENANCE: lenalidomide (1 cycle [PR]) PD

## Sheet:  QC and preliminary data
Table 1.1 Summary of Sequence QC statistics
Sample ID	Disease Stage	Sample collection date	Data type	CDCD138+ sorted38+ Sorting (CD138+ sorted:sorted, Unsorted:unsorted)	Bam Coverage	Number of coding mutations	Number of total mutations	Number of properly paired reads	Number of cells after quality control
25183	Relapse-1	42731	10xWGS	CD138+ sorted	51.0308	224	22065	NA	NA
			Bulk RNA-seq	CD138+ sorted	NA	NA	NA	138815004	NA
			sc RNA-seq	CD138+ sorted	NA	NA	NA	NA	6148
	skin		10xWGS	Unsorted	28.1032	NA	NA	NA	NA
27522	Primary	42282	10xWGS	CD138+ sorted	52.9863	220	27430	NA	NA
			WES	CD138+ sorted	415.06	57	287	NA	NA
			Bulk RNA-seq	CD138+ sorted	NA	NA	NA	486702600	NA
			sc RNA-seq	CD138+ sorted	NA	NA	NA	NA	4543
	Remission	42661	10xWGS	Unsorted	56.196	63	9481	NA	NA
			Bulk RNA-seq	Unsorted	NA	NA	NA	163226062	NA
			sc RNA-seq	Unsorted	NA	NA	NA	NA	845
	Relapse-1	43277	10xWGS	CD138+ sorted	35.7179	7591	21709	NA	NA
			WES	CD138+ sorted	374.7	51	237	NA	NA
			sc RNA-seq	Unsorted	NA	NA	NA	NA	2412
	Relapse-2	43395	WES	CD138+ sorted	276.93	55	211	NA	NA
			WGS	CD138+ sorted	80.1392	49	6702	NA	NA
			Bulk RNA-seq	CD138+ sorted	NA	NA	NA	183684034	NA
			sc RNA-seq	Unsorted	NA	NA	NA	NA	4026
	skin		10xWGS	Unsorted	46.099	NA	NA	NA	NA
37692	SMM	41897	10xWGS	Unsorted	55.0708	27	5545	NA	NA
			sc RNA-seq	Unsorted	NA	NA	NA	NA	301
	Primary	42923	10xWGS	Unsorted	53.7275	60	8439	NA	NA
			WGS	CD138+ sorted	35.6263	28	3147	NA	NA
			WES	CD138+ sorted	288.61	34	173	NA	NA
			sc RNA-seq	Unsorted	NA	NA	NA	NA	3196
	skin		10xWGS	Unsorted	23.5598	NA	NA	NA	NA
47499	Primary	42615	10xWGS	CD138+ sorted	56.8677	267	33855	NA	NA
			Bulk RNA-seq	CD138+ sorted	NA	NA	NA	147505274	NA
			sc RNA-seq	CD138+ sorted	NA	NA	NA	NA	1324
			sc RNA-seq	CD138- sorted	NA	NA	NA	NA	1725
	skin		10xWGS	Unsorted	29.2038	NA	NA	NA	NA
56203	Primary	40455	10xWGS	Unsorted	48.8839	65	7214	NA	NA
			sc RNA-seq	Unsorted	NA	NA	NA	NA	3449
	Relapse-1	40925	10xWGS	Unsorted	48.2148	20	2249	NA	NA
			WGS	CD138+ sorted	35.7556	8276	28720	NA	NA
			WES	CD138+ sorted	138.677	382	745	NA	NA
			Bulk RNA-seq	Unsorted	NA	NA	NA	174153362	NA
			sc RNA-seq	Unsorted	NA	NA	NA	NA	3738
	skin		10xWGS	Unsorted	15.5254	NA	NA	NA	NA
58408	SMM	41631	10xWGS	Unsorted	47.8405	59	6524	NA	NA
			WGS	CD138+ sorted	47.9779	74	6029	NA	NA
			WES	CD138+ sorted	218.78	80	254	NA	NA
			sc RNA-seq	Unsorted	NA	NA	NA	NA	2543
	Primary	43084	10xWGS	Unsorted	47.8544	768	8825	NA	NA
			WGS	CD138+ sorted	53.8478	768	8826	NA	NA
			WES	CD138+ sorted	199.17	67	239	NA	NA
			sc RNA-seq	Unsorted	NA	NA	NA	NA	4088
	skin		10xWGS	Unsorted	23.0482	NA	NA	NA	NA
59114	Primary	41717	10xWGS	Unsorted	37.4704	36	3030	NA	NA
			Bulk RNA-seq	Unsorted	NA	NA	NA	532913096	NA
			sc RNA-seq	Unsorted	NA	NA	NA	NA	2498
	Pre-transplant	41885	10xWGS	Unsorted	50.5499	59	9996	NA	NA
			Bulk RNA-seq	Unsorted	NA	NA	NA	126075516	NA
			sc RNA-seq	Unsorted	NA	NA	NA	NA	1686
	Post-transplant	41989	10xWGS	Unsorted	51.966	78	9733	NA	NA
			Bulk RNA-seq	Unsorted	NA	NA	NA	136291662	NA
			sc RNA-seq	Unsorted	NA	NA	NA	NA	2930
	Relapse-1	43066	10xWGS	Unsorted	49.5468	69	10332	NA	NA
			WGS	CD138+ sorted	40.4836	91	8436	NA	NA
			WES	CD138+ sorted	573.747	106	451	NA	NA
			Bulk RNA-seq	Unsorted	NA	NA	NA	131409754	NA
			sc RNA-seq	Unsorted	NA	NA	NA	NA	3563
	Relapse-2	43252	sc RNA-seq	Unsorted	NA	NA	NA	NA	3019
	skin		10xWGS	Unsorted	22.0212	NA	NA	NA	NA
60359	Primary	40899	10xWGS	Unsorted	46.9326	90	7423	NA	NA
			WGS	CD138+ sorted	37.6836	14	375	NA	NA
			WES	CD138+ sorted	89.78	11	30	NA	NA
			Bulk RNA-seq	Unsorted	NA	NA	NA	165216518	NA
			sc RNA-seq	Unsorted	NA	NA	NA	NA	7285
	Relapse-1	41892	10xWGS	Unsorted	53.9986	115	9225	NA	NA
			Bulk RNA-seq	Unsorted	NA	NA	NA	160364744	NA
			sc RNA-seq	Unsorted	NA	NA	NA	NA	2813
	skin		10xWGS	Unsorted	24.1563	NA	NA	NA	NA
77570	Primary	43031	10xWGS	Unsorted	55.7186	58	10756	NA	NA
			Bulk RNA-seq	Unsorted	NA	NA	NA	160377494	NA
			sc RNA-seq	Unsorted	NA	NA	NA	NA	4518
	skin		10xWGS	Unsorted	24.8534	NA	NA	NA	NA
83942	Primary	41723	10xWGS	Unsorted	51.922	140	17334	NA	NA
			Bulk RNA-seq	Unsorted	NA	NA	NA	161890328	NA
			sc RNA-seq	Unsorted	NA	NA	NA	NA	7278
	skin		10xWGS	Unsorted	23.5648	NA	NA	NA	NA
81012	Primary	41355	10xWGS	Unsorted	37.4685	7	605	NA	NA
			WGS	CD138+ sorted	38.4085	3272	3708	NA	NA
			WES	CD138+ sorted	185.18	7	114	NA	NA
			sc RNA-seq	Unsorted	NA	NA	NA	NA	3020
	Relapse-1	42872	sc RNA-seq	Unsorted	NA	NA	NA	NA	1881
	skin		10xWGS	Unsorted	11.2512	NA	NA	NA	NA
47491	SMM	42888	10xWGS	Unsorted	36.4299	NA	NA	NA	NA
			WGS	CD138+ sorted	46.6267	NA	NA	NA	NA
			WES	CD138+ sorted	267.84	NA	NA	NA	NA
			sc RNA-seq	Unsorted	NA	NA	NA	NA	1864
	Primary	43158	WGS	CD138+ sorted	46.4324	NA	NA	NA	NA
			WES	CD138+ sorted	300.54	NA	NA	NA	NA
			sc RNA-seq	Unsorted	NA	NA	NA	NA	1666
57075	Primary	41739	sc RNA-seq	Unsorted	NA	NA	NA	NA	273
	Pre-transplant	41828	sc RNA-seq	Unsorted	NA	NA	NA	NA	1239
	Relapse-1	43024	10xWGS	Unsorted	38.4295	13	597	NA	NA
			WGS	CD138+ sorted	41.2708	47	9002	NA	NA
			WES	CD138+ sorted	259.76	54	143	NA	NA
			sc RNA-seq	Unsorted	NA	NA	NA	NA	5346
	skin		10xWGS	Unsorted	8.55155	NA	NA	NA	NA
98433	Primary	42734	Bulk RNA-seq	Unsorted	NA	NA	NA	137545244	NA
Data Summary
	Average Sequencing Depth	Median number of coding mutations	Median number of total mutations	Median Number of properly paired reads	Number of cells after quality control
10xWGS	50.05	65	9225	NA	NA
WGS	41.27	74	6702	NA	NA
WES	267.84	55	237	NA	NA
RNA-seq	NA	NA	NA	160377494	NA
scRNA-seq	NA	NA	NA	NA	3076.45

## Sheet: 24 sites for sample QC
Table 1.2 dbSNP exome sites hg38
chr1	179551371	179551371	A	C
chr1	67395837	67395837	A	G
chr2	168932506	168932506	A	G
chr2	227032260	227032260	C	T
chr3	4362083	4362083	A	G
chr4	5748177	5748177	A	G
chr5	83538811	83538811	A	G
chr6	146434004	146434004	C	T
chr7	48410560	48410560	C	T
chr8	93923709	93923709	C	T
chr9	97428498	97428498	A	G
chr10	98459557	98459557	A	G
chr11	16111867	16111867	C	T
chr12	884764	884764	A	G
chr13	38859469	38859469	A	G
chr14	50302999	50302999	A	G
chr15	34236747	34236747	C	T
chr16	70269677	70269677	A	G
chr17	73201609	73201609	C	T
chr18	23833905	23833905	A	G
chr19	10156401	10156401	C	T
chr20	6119441	6119441	G	T
chr21	42903480	42903480	C	T
chr22	20787012	20787012	A	C

## Sheet: Genomics Landscape
Table 1.3 Summary of Genomic Landscape
	Name	37692_SMM	37692_Primary	47491_SMM	47491_Primary	58408_SMM	58408_Primary	27522_Primary	27522_Relapse-1	27522_Relapse-2	56203_Primary	56203_Relapse-1	57075_Primary	57075_Relapse-1	59114_Primary	59114_Pre-transplant	59114_Post-transplant	59114_Relapse-1	60359_Primary	60359_Relapse-1	81012_Primary	81012_Relapse-1	47499_Primary	77570_Primary	83942_Primary	98433_Primary	25183_Relapse-1
CNV	Amp/Gain_1q-CKS1B	0	0	FISH	FISH,WXS	0	0	FISH	0	FISH,WGS,WGS,scRNA	0	0	0	FISH,WGS,scRNA	0	NA	NA	NA	0	0	0	FISH	0	FISH,scRNA	0	0	FISH,10xWGS,scRNA
	Gain_8q-MYC	NA	0	0	0	0	0	0	0	scRNA	scRNA	scRNA	scRNA	scRNA	0	NA	NA	0	0	0	scRNA	0	0	0	10xWGS	0	0
	Gain_11q-CCND1	FISH	WGS,FISH	FISH	FISH,WXS	0	0	FISH, 10xWGS	0	10xWGS,WGS	FISH	0	0	0	0	NA	NA	FISH, WGS	0	0	scRNA	scRNA	0	scRNA	0	0	FISH, 10xWGS
	Loss_1p-CDKN2C	0	0	0	0	0	0	WXS	WXS	0	0	0	0	WXS	0	NA	NA	WXS	0	0	0	FISH	0	0	0	0	10xWGS
	Loss_12p-CD27	NA	0	0	0	0	scRNA	WXS	0	0	scRNA	scRNA	0	WXS	0	NA	NA	0	0	0	0	0	0	scRNA	0	0	10xWGS,scRNA
	Del/Loss_13-RB1	0	0	scRNA	scRNA	FISH,WXS,WGS	FISH,WXS,WGS	FISH,10xWGS,WXS,scRNA	10xWGS,WXS,scRNA	FISH,WGS,WXS,scRNA	FISH,10xWGS,scRNA	FISH,scRNA	scRNA	WGS,WXS,scRNA	0	NA	NA	scRNA, WGS	0	scRNA	FISH	FISH	scRNA	FISH, scRNA	FISH, 10xWGS	0	10xWGS,scRNA
	Loss_14q-CAP1	NA	0	scRNA	scRNA	scRNA	scRNA	0	0	0	0	0	0	0	0	NA	NA	0	0	0	0	0	scRNA	0	0	0	10xWGS,scRNA
	Loss_16q-CYLD	NA	WGS	scRNA	WXS,scRNA	WGS	WGS	0	0	scRNA,WGS,WXS	10xWGS,scRNA	scRNA	0	0	0	NA	NA	scRNA, WGS	0	0	0	0	scRNA	0	0	0	10xWGS,scRNA
	Del/Loss_17p-TP53	0	0	scRNA	scRNA	0	0	0	FISH	FISH,scRNA	FISH,scRNA	FISH,scRNA	0	0	0	NA	NA	scRNA	0	0	0	0	scRNA	scRNA	0	0	10xWGS
	Loss_22q-CBX7	NA	0	0	0	WGS	WGS	10xWGS,WXS,scRNA	10xWGS,WXS	WGS,WXS	scRNA,WGS	scRNA	0	0	10xWGS	NA	NA	10xWGS,WGS	WGS	0	0	0	0	0	0	0	10xWGS,scRNA
SV	t(4;14)-FGFR3	0	0	0	0	0	0	FISH,10xWGS,BulkRNA	FISH,10xWGS	FISH,scRNA	0	0	0	0	0	0	NA	0	0	0	0	0	0	0	0	0	0
	t(6;14)-CCND3	NA	0	0	0	0	0	0	0	0	scRNA	0	0	0	0	NA	NA	0	0	0	0	0	0	0	0	0	0
	t(8;14)-MYC	NA	0	0	0	0	0	0	0	0	scRNA	scRNA	0	0	0	NA	NA	0	0	0	0	0	0	0	0	0	0
	t(11;14)-CCND1	0	0	0	0	0	0	0	0	0	0	0	0	0	0	NA	NA	0	0	0	FISH,scRNA	FISH,scRNA	BulkRNA	FISH,BulkRNA,scRNA	FISH,BulkRNA,scRNA	0	0
	t(14;16)-MAF	0	0	0	0	0	0	0	0	0	0	0	0	FISH	0	NA	NA	0	0	0	0	0	0	0	0	0	0
	t(14;20)-MAFB	NA	0	0	0	0	0	0	0	0	0	0	0	0	0	NA	NA	scRNA	0	0	0	0	0	0	0	0	0
HD	Hyperdiploid	0	1	0	1	1	1	0	0	0	0	0	0	0	0	NA	NA	0	0	0	0	0	0	0	0	0	0
	Name	37692_SMM	37692_Primary	47491_SMM	47491_Primary	58408_SMM	58408_Primary	27522_Primary	27522_Relapse-1	27522_Relapse-2	56203_Primary	56203_Relapse-1	57075_Primary	57075_Relapse-1	59114_Primary	59114_Pre-transplant	59114_Post-transplant	59114_Relapse-1	60359_Primary	60359_Relapse-1	81012_Primary	81012_Relapse-1	47499_Primary	77570_Primary	83942_Primary	98433_Primary	25183_Relapse-1
Driver Mutations	APOB-I3337T_10xWGS	0	0	NA	NA	1.9	0	0	0	NA	0	0	NA	0	0	0	0	0	0	0	0	NA	0	0	0	NA	0
	APOB-I3337T_WES	NA	0	0	0	0	0	0	0	0	NA	0	NA	0	NA	NA	NA	30.8	0	NA	0	NA	NA	NA	NA	NA	NA
	APOB-I3337T_WGS	NA	0	0	0	0	0	NA	NA	0	NA	0	NA	0	NA	NA	NA	32.6	0	NA	0	NA	NA	NA	NA	NA	NA
	APOB-I3337T_BulkRNAseq	NA	NA	NA	NA	NA	NA	NA	NA	NA	NA	NA	NA	NA	NA	NA	NA	0	NA	NA	NA	NA	NA	NA	NA	0	0
	ARID5B-E584D_10xWGS	1.6	0	NA	NA	0	0	0	0	NA	0	0	NA	0	0	0	2	0	0	0	0	NA	0	0	0	NA	22.4
	ARID5B-E584D_WES	NA	0	0.1	0	0.2	0	0	0	0	NA	0	NA	0.1	NA	NA	NA	0.2	0	NA	0.2	NA	NA	NA	NA	NA	NA
	ARID5B-E584D_WGS	NA	0	0	0	0	0	NA	NA	1	NA	0	NA	0	NA	NA	NA	0	0	NA	0	NA	NA	NA	NA	NA	NA
	ARID5B-E584D_BulkRNAseq	NA	NA	NA	NA	NA	NA	0.1	NA	0	NA	0.5	NA	NA	0	0	0	0	0	0	NA	NA	0	0.4	0	0	16.7
	CDKN1B-Y88C_10xWGS	0	0	NA	NA	0	0	0	0	NA	28.5	0	NA	0	0	0	0	0	0	0	0	NA	1.6	1.4	0	NA	0
	CDKN1B-Y88C_WES	NA	0	0	0.1	0	0	0	0	0	NA	2	NA	0	NA	NA	NA	0	0	NA	0	NA	NA	NA	NA	NA	NA
	CDKN1B-Y88C_WGS	NA	0	0	0	0	0	NA	NA	0	NA	1.7	NA	0	NA	NA	NA	0	0	NA	0	NA	NA	NA	NA	NA	NA
	CDKN1B-Y88C_BulkRNAseq	NA	NA	NA	NA	NA	NA	0	NA	0	NA	2.4	NA	NA	0	0	0.3	0	0.1	0	NA	NA	0	0	0	0	0.2
	CDKN2C-N35Mfs*11_10xWGS	0	1.8	NA	NA	0	0	0	0	NA	0	0	NA	0	0	4	0	2.6	0	0	0	NA	0	0	0	NA	0
	CDKN2C-N35Mfs*11_WES	NA	0	0	0	0	0	0	0	0	NA	0	NA	0	NA	NA	NA	33.4	0	NA	0	NA	NA	NA	NA	NA	NA
	CDKN2C-N35Mfs*11_WGS	NA	0	0	0	0	0	NA	NA	0	NA	0	NA	0	NA	NA	NA	28	0	NA	0	NA	NA	NA	NA	NA	NA
	CDKN2C-N35Mfs*11_BulkRNAseq	NA	NA	NA	NA	NA	NA	0	NA	NA	NA	0	NA	NA	0	NA	0	46.3	0	0	NA	NA	0	0	0	0	0
	DIS3-G347E_10xWGS	0	0	NA	NA	0	0	2	0	NA	0	0	NA	0	0	0	1.7	0	0	0	0	NA	0	1.6	47.2	NA	0
	DIS3-G347E_WES	NA	0	0	0	0	0.8	0	0	0	NA	0	NA	0	NA	NA	NA	0	0	NA	0	NA	NA	NA	NA	NA	NA
	DIS3-G347E_WGS	NA	0	0	0	0	0	NA	NA	0	NA	0	NA	0	NA	NA	NA	0	0	NA	0	NA	NA	NA	NA	NA	NA
	DIS3-G347E_BulkRNAseq	NA	NA	NA	NA	NA	NA	0	NA	NA	NA	0	NA	NA	0	0.7	0	0.5	0	0	NA	NA	0	0	75.1	0	0
	DIS3-T773P_10xWGS	0	0	NA	NA	0	0	67.5	88.8	NA	0	0	NA	0	0	0	0	0	0	1.6	0	NA	0	0	0	NA	0
	DIS3-T773P_WES	NA	0	0	0	0	0	71.2	62.9	66.1	NA	0	NA	0	NA	NA	NA	0.3	0	NA	0	NA	NA	NA	NA	NA	NA
	DIS3-T773P_WGS	NA	0	0	0	0	0	NA	NA	62.5	NA	0	NA	0	NA	NA	NA	2.9	0	NA	0	NA	NA	NA	NA	NA	NA
	DIS3-T773P_BulkRNAseq	NA	NA	NA	NA	NA	NA	77.9	NA	NA	NA	0	NA	NA	0	0	0	0.5	0	0	NA	NA	0	0	0	0	0
	HIST1H1E-A61T_10xWGS	1.1	0	NA	NA	0	0	1.2	0	NA	0	0	NA	0	0	0	0	0	0	1.3	0	NA	0.8	0	0	NA	0.9
	HIST1H1E-A61T_WES	NA	0	0	0.3	0.2	0	0	0	0	NA	0	NA	0	NA	NA	NA	23.6	0	NA	0.2	NA	NA	NA	NA	NA	NA
	HIST1H1E-A61T_WGS	NA	0	0	0	0	0	NA	NA	0	NA	0	NA	0	NA	NA	NA	29.8	0	NA	0	NA	NA	NA	NA	NA	NA
	HIST1H1E-A61T_BulkRNAseq	NA	NA	NA	NA	NA	NA	0	NA	0	NA	0	NA	NA	0	0	0.1	7.7	0.1	0	NA	NA	0	0	0.1	0	0
	HIST1H1E-K219Q_10xWGS	0	0	NA	NA	0	0	0	0	NA	0	0	NA	0	0	0	0	5.4	3.1	0	0	NA	0	0	0	NA	0
	HIST1H1E-K219Q_WES	NA	0.7	0.8	0.5	0	0.4	0	0.2	0.2	NA	1.5	NA	0	NA	NA	NA	22.2	0	NA	0.8	NA	NA	NA	NA	NA	NA
	HIST1H1E-K219Q_WGS	NA	0	0	0	0	0	NA	NA	0	NA	0	NA	0	NA	NA	NA	24.3	2	NA	0	NA	NA	NA	NA	NA	NA
	HIST1H1E-K219Q_BulkRNAseq	NA	NA	NA	NA	NA	NA	0	NA	0	NA	0	NA	NA	0.3	0	0	7	0	0	NA	NA	0	0	0	0	0
	HIST1H1E-S172T_10xWGS	0	2.6	NA	NA	5.1	3.7	0	0	NA	0	0	NA	0	0	0	0	0	2.6	0	0	NA	0	1.8	0	NA	0
	HIST1H1E-S172T_WES	NA	0	0	0	44.1	35.5	0	0	0	NA	0	NA	0	NA	NA	NA	0.1	0	NA	0	NA	NA	NA	NA	NA	NA
	HIST1H1E-S172T_WGS	NA	0	0	0	27.8	34.5	NA	NA	0	NA	0	NA	0	NA	NA	NA	0	0	NA	0	NA	NA	NA	NA	NA	NA
	HIST1H1E-S172T_BulkRNAseq	NA	NA	NA	NA	NA	NA	0.1	NA	0	NA	0	NA	NA	0	0	0.1	0.1	0.2	0	NA	NA	0	0.1	0.1	0	0.1
	IDH1-Q277L_10xWGS	0	0	NA	NA	0	0	0	0	NA	0	0	NA	0	0	0	0	4.2	0	0	1.8	NA	0	0	0	NA	1.2
	IDH1-Q277L_WES	NA	1	0	0	0	0	0.2	0	0.3	NA	0.6	NA	0	NA	NA	NA	23.7	0	NA	0.5	NA	NA	NA	NA	NA	NA
	IDH1-Q277L_WGS	NA	0	0	0	0	0	NA	NA	0	NA	0	NA	0	NA	NA	NA	27	0	NA	0	NA	NA	NA	NA	NA	NA
	IDH1-Q277L_BulkRNAseq	NA	NA	NA	NA	NA	NA	0	NA	NA	NA	0.1	NA	NA	0	0	0.2	6.2	0.1	0	NA	NA	0	0	0	0	0
	KIF1A-V551I_10xWGS	0	0	NA	NA	0	0	0	0	NA	0	0	NA	0	0	0	0	1.8	0	0	0	NA	0	0	0	NA	0
	KIF1A-V551I_WES	NA	0.3	0	0	0	0	0	0	0	NA	0	NA	0	NA	NA	NA	34.8	0	NA	0	NA	NA	NA	NA	NA	NA
	KIF1A-V551I_WGS	NA	0	0	0	0	0	NA	NA	0	NA	0	NA	0	NA	NA	NA	34.1	0	NA	0	NA	NA	NA	NA	NA	NA
	KIF1A-V551I_BulkRNAseq	NA	NA	NA	NA	NA	NA	NA	NA	NA	NA	NA	NA	NA	NA	NA	NA	0	NA	NA	NA	NA	NA	NA	NA	0	NA
	KMT2D-A3663E_10xWGS	0	0	NA	NA	0	1.7	39.4	59.5	NA	0	0	NA	0	0	2.2	0	0	0	0	0	NA	0	0	0	NA	0
	KMT2D-A3663E_WES	NA	0.1	0	0	0.2	0	32.6	35.2	35.1	NA	0	NA	0.4	NA	NA	NA	0.1	0	NA	0.7	NA	NA	NA	NA	NA	NA
	KMT2D-A3663E_WGS	NA	0	0	0	0	0	NA	NA	40.2	NA	0	NA	0	NA	NA	NA	0	0	NA	1.6	NA	NA	NA	NA	NA	NA
	KMT2D-A3663E_BulkRNAseq	NA	NA	NA	NA	NA	NA	46.6	NA	0	NA	0	NA	NA	0	0	0	0	0	0	NA	NA	0	0	0	0	0
	KRAS-Q61H_10xWGS	1.5	0	NA	NA	0	0	0	0	NA	0	0	NA	0	0	0	0	0	0	0	0	NA	0	1.7	0	NA	1.8
	KRAS-Q61H_WES	NA	28.9	0	0	0	0	0	0.2	0	NA	0	NA	0	NA	NA	NA	0.2	0	NA	0	NA	NA	NA	NA	NA	NA
	KRAS-Q61H_WGS	NA	41.8	0	0	0	0	NA	NA	0	NA	0	NA	0	NA	NA	NA	0	0	NA	0	NA	NA	NA	NA	NA	NA
	KRAS-Q61H_BulkRNAseq	NA	NA	NA	NA	NA	NA	0.2	NA	NA	NA	0	NA	NA	0	0	0	0	0.1	0.3	NA	NA	0	0	0	0	0
	NF1-K1385R_10xWGS	0	0	NA	NA	0	0	0	0	NA	0	2.2	NA	0	0	0	0	0	0	0	0	NA	0	0	0	NA	0
	NF1-K1385R_WES	NA	0.5	2.1	0	0	0	0	0	0	NA	17	NA	0	NA	NA	NA	0.5	0	NA	0	NA	NA	NA	NA	NA	NA
	NF1-K1385R_WGS	NA	0	0	0	0	0	NA	NA	0	NA	12.2	NA	0	NA	NA	NA	0	0	NA	0	NA	NA	NA	NA	NA	NA
	NF1-K1385R_BulkRNAseq	NA	NA	NA	NA	NA	NA	0	NA	NA	NA	0	NA	NA	0	0	0	0	0	0	NA	NA	0	0	0	0	0
	NIPBL-A1250S_10xWGS	0	1.4	NA	NA	0	0	11.2	0	NA	0	0	NA	0	0	0	0	0	0	0	2.7	NA	0	0	0	NA	0
	NIPBL-A1250S_WES	NA	0	0	0	0.5	1.6	6.9	0.9	0	NA	1.4	NA	0.8	NA	NA	NA	0.3	0	NA	0	NA	NA	NA	NA	NA	NA
	NIPBL-A1250S_WGS	NA	0	0	0	0	0	NA	NA	0	NA	0	NA	0	NA	NA	NA	0	0	NA	0	NA	NA	NA	NA	NA	NA
	NIPBL-A1250S_BulkRNAseq	NA	NA	NA	NA	NA	NA	4.2	NA	NA	NA	0	NA	NA	0	0	0	0	0	0	NA	NA	0	NA	0	0	0
	NOTCH1-D2201V_10xWGS	0	0	NA	NA	3.7	5.9	0	0	NA	0	0	NA	0	0	0	0	0	0	0	0	NA	0	0	0	NA	1.4
	NOTCH1-D2201V_WES	NA	0.1	0.4	0.1	43.1	46.7	0	0.1	0.2	NA	0	NA	0.3	NA	NA	NA	0.1	0	NA	0.1	NA	NA	NA	NA	NA	NA
	NOTCH1-D2201V_WGS	NA	0	1.3	0	28.5	44.4	NA	NA	0.7	NA	0	NA	0	NA	NA	NA	0	0	NA	0	NA	NA	NA	NA	NA	NA
	NOTCH1-D2201V_BulkRNAseq	NA	NA	NA	NA	NA	NA	0	NA	NA	NA	0	NA	NA	0	0	0	0	0	0	NA	NA	0	0	0	0	0
	NRAS-G13R_10xWGS	0	0	NA	NA	0	0	32.6	20.6	NA	1.8	1.5	NA	0	0	0	0	0	0	0	0	NA	30.3	0	0	NA	0
	NRAS-G13R_WES	NA	0	0	0	0	0	39.3	32.1	32.4	NA	0	NA	0	NA	NA	NA	0.2	0	NA	0	NA	NA	NA	NA	NA	NA
	NRAS-G13R_WGS	NA	0	0	0	0	0	NA	NA	37.3	NA	0	NA	0	NA	NA	NA	0	0	NA	0	NA	NA	NA	NA	NA	NA
	NRAS-G13R_BulkRNAseq	NA	NA	NA	NA	NA	NA	64.6	NA	NA	NA	0	NA	NA	0	0	0	0	0	0	NA	NA	46.5	0	0	0	0
	NRAS-Q61K_10xWGS	1.5	0	NA	NA	0	2.3	17.8	0	NA	0	0	NA	2.4	0	0	0	1.5	1.6	0	0	NA	1.2	0	0	NA	1.8
	NRAS-Q61K_WES	NA	0.6	0	0	0	0	17.1	0.6	0	NA	0	NA	0	NA	NA	NA	24.9	0	NA	0	NA	NA	NA	NA	NA	NA
	NRAS-Q61K_WGS	NA	0	0	0	0	0	NA	NA	0	NA	0	NA	0	NA	NA	NA	12.2	0	NA	0	NA	NA	NA	NA	NA	NA
	NRAS-Q61K_BulkRNAseq	NA	NA	NA	NA	NA	NA	7.1	NA	NA	NA	0	NA	NA	0	0	0.2	18.2	0	0.3	NA	NA	0.2	0	0	0	0.3
	RB1-X399_10xWGS	0	0	NA	NA	0	0	0	0	NA	20.8	0	NA	0	0	0	0	0	0	0	0	NA	0	0	0	NA	0
	RB1-X399_WES	NA	0	0	0	0	0	0	0	0	NA	0	NA	0	NA	NA	NA	0	0	NA	0	NA	NA	NA	NA	NA	NA
	RB1-X399_WGS	NA	0	0	0	0	0	NA	NA	0	NA	1.9	NA	0	NA	NA	NA	0	0	NA	0	NA	NA	NA	NA	NA	NA
	RB1-X399_BulkRNAseq	NA	NA	NA	NA	NA	NA	0	NA	NA	NA	0	NA	NA	0	0	0	0	0	0	NA	NA	0	0	0	0	0
	SMARCA4-M1011V_10xWGS	2.4	3.5	NA	NA	0	0	0	0	NA	0	0	NA	0	0	0	1.3	0	1	1.3	0	NA	0	0	0	NA	0
	SMARCA4-M1011V_WES	NA	21.4	0	0	0	0	0	0	0	NA	0	NA	0	NA	NA	NA	0	0	NA	0	NA	NA	NA	NA	NA	NA
	SMARCA4-M1011V_WGS	NA	19.6	0	0	0	0	NA	NA	0	NA	0	NA	0	NA	NA	NA	0	0	NA	0	NA	NA	NA	NA	NA	NA
	SMARCA4-M1011V_BulkRNAseq	NA	NA	NA	NA	NA	NA	0	NA	0	NA	0	NA	NA	0	0	0	0	0	0	NA	NA	0.6	0	0	0	0
	TP53-R248Q_10xWGS	0	0	NA	NA	0	0	5	30.4	NA	0	0	NA	0	0	0	0	0	0	0	0	NA	0	0	0	NA	0
	TP53-R248Q_WES	NA	0	0	0	0	0	0.4	33.1	42.6	NA	0	NA	0	NA	NA	NA	0	0	NA	0	NA	NA	NA	NA	NA	NA
	TP53-R248Q_WGS	NA	0	0	0	0	0	NA	NA	45.4	NA	0	NA	0	NA	NA	NA	0	0	NA	0	NA	NA	NA	NA	NA	NA
	TP53-R248Q_BulkRNAseq	NA	NA	NA	NA	NA	NA	1.8	NA	NA	NA	0	NA	NA	0	0	0	0.4	0	0	NA	NA	0	0.1	0.4	1.6	0.4
Plasma Percentage		NA	6.9	37.8	38.5	NA	11.3	54.5	1.8	7.2	74.8	4.4	100	26.2	1.4	NA	NA	9.4	0.9	2.3	17.3	39.4	100	23.6	83.1	NA	100
Sequencing platform-specific CNV
																						s
	Name	37692_SMM	37692_Primary	47491_SMM	47491_Primary	58408_SMM	58408_Primary	27522_Primary	27522_Relapse-1	27522_Relapse-2	56203_Primary	56203_Relapse-1	57075_Primary	57075_Relapse-1	59114_Primary	59114_Pre-transplant	59114_Post-transplant	59114_Relapse-1	60359_Primary	60359_Relapse-1	81012_Primary	81012_Relapse-1	47499_Primary	77570_Primary	83942_Primary	98433_Primary	25183_Relapse-1
10xWGS	Amp/Gain_1q-CKS1B																	0									0.648
10xWGS	Gain_8q-MYC																	0							0.354
10xWGS	Gain_11q-CCND1							0.221										0									0.242
10xWGS	Loss_1p-CDKN2C																	0									-0.344
10xWGS	Loss_12p-CD27																	0									-0.297
10xWGS	Del/Loss_13-RB1							-0.991	-0.722		-0.441							0							-0.568		-0.335
10xWGS	Loss_14q-CAP1																	0									-1.232
10xWGS	Loss_16q-CYLD										-0.2999							0									-0.291
10xWGS	Del/Loss_17p-TP53							0.362	0.338									0									0.221
10xWGS	Loss_22q-CBX7							-0.815	-0.425						-0.296641			-0.296641									-0.297
WXS	Amp/Gain_1q-CKS1B		-0.287541		0.202894
WXS	Gain_8q-MYC		-0.344606	-0.259289	-0.26051		-0.273904	-0.283282	-0.258274					-0.264277				-0.348606
WXS	Gain_11q-CCND1				0.337951
WXS	Loss_1p-CDKN2C							-0.494442	-0.262414					-0.314426				-0.34049
WXS	Loss_12p-CD27							-0.261326						-0.287974
WXS	Del/Loss_13-RB1					-0.899267	-0.853033	-1.03617	-0.727584	-0.730141				-0.515632
WXS	Loss_14q-CAP1
WXS	Loss_16q-CYLD				-0.267476					-0.354632
WXS	Del/Loss_17p-TP53
WXS	Loss_22q-CBX7							-0.975032	-0.688047	-0.618951
WGS	Amp/Gain_1q-CKS1B		0			0	0			0.243	0			0.328006				0	0
WGS	Gain_8q-MYC		0			0	0				0							0	0
WGS	Gain_11q-CCND1		0.215481			0	0			0.306	0							0.260225	0
WGS	Loss_1p-CDKN2C		0			0	0				0							0	0
WGS	Loss_12p-CD27		0			0	0			0.24	0							0	0
WGS	Del/Loss_13-RB1		0			-0.930988	-0.813009			-0.608	0			-0.439976				-0.322247	0
WGS	Loss_14q-CAP1		0			0.218845	0				0							0	0
WGS	Loss_16q-CYLD		-0.29487			-0.333461	-0.372746			-0.441	0							-0.260223	0
WGS	Del/Loss_17p-TP53		0			0	0			0.49	0			0.300664				0	0		0.221494
WGS	Loss_22q-CBX7		0			-0.475825	-0.487572			-0.5359	-0.200546			0.352863				-0.504193	-0.206466		0.415162
scRNA > 9 cell and 5% cnv
scRNA	Amp/Gain_1q-CKS1B									Gain	Loss;Del			Gain										Gain;Amp			Amp;Gain
scRNA	Gain_8q-MYC			Loss	Loss						Gain;Loss	Amp;Gain	Gain	Gain							Gain		Loss	Del			Loss
scRNA	Gain_11q-CCND1																				Gain	Gain		Gain;Amp
scRNA	Loss_1p-CDKN2C									Gain	Gain	Gain
scRNA	Loss_12p-CD27					Gain	Gain;Loss				Del;Loss	Del;Loss												Del			Loss
scRNA	Del/Loss_13-RB1			Loss	Loss			Loss;Del	Loss	Del;Loss	Del;Loss	Del;Loss	Del	Del;Loss				Loss;Del		Del;Loss			Loss	Del;Loss			Loss
scRNA	Loss_14q-CAP1			Loss	Loss	Loss	Loss			Gain			Gain										Loss				Loss
scRNA	Loss_16q-CYLD			Loss	Loss					Del;Loss;Gain	Del;Loss	Del;Loss	Gain	Gain				Loss					Loss				Loss
scRNA	Del/Loss_17p-TP53			Loss	Loss					Del;Loss	Del;Loss	Del;Loss						Loss					Loss	Del
scRNA	Loss_22q-CBX7					Gain		Loss			Loss;Del	Del;Loss															Loss
* NA means no any NGS data
	Cutoff (log2 ratio)
Del	-1.1
Loss	-0.25
Gain	0.2
Amp	0.7
