# Supplementary material for: Co-evolution of tumor and immune cells during progression of multiple myeloma
Source: Nat Commun. 2021 May 7;12:2559. doi: 10.1038/s41467-021-22804-x (PMC8105337; doi:10.1038/s41467-021-22804-x)
Supplement: Supplementary file 5 — Supplementary Data 2 [file 41467_2021_22804_MOESM5_ESM.xlsx]

## Sheet: Sheet1
Table 2 Summary of single cell mutation mapping
Sample	TotVariant	TotMappedVariant	TotMappedCell	B;Ref:Variants	B;Var:Variants	Monocytes;Ref:Variants	Monocytes;Var:Variants	Macrophages;Ref:Variants	Macrophages;Var:Variants	CD4+T;Ref:Variants	CD4+T;Var:Variants	CD8+T;Ref:Variants	CD8+T;Var:Variants	DC;Ref:Variants	DC;Var:Variants	NK;Ref:Variants	NK;Var:Variants	Plasma;Ref:Variants	Plasma;Var:Variants	B;Cell;Ref	B;Cell;Var	Monocytes;Cell;Ref	Monocytes;Cell;Var	Macrophages;Cell;Ref	Macrophages;Cell;Var	CD4+T;Cell;Ref	CD4+T;Cell;Var	CD8+T;Cell;Ref	CD8+T;Cell;Var	DC;Cell;Ref	DC;Cell;Var	NK;Cell;Ref	NK;Cell;Var	Plasma;Cell;Ref	Plasma;Cell;Var
27522_1	48	5	35	7	0	9	1	0	0	3	0	5	0	5	1	0	0	14	5	19	0	117	2	0	0	14	0	11	0	11	1	0	0	187	32
27522_2	48	0	0	2	0	9	0	0	0	4	0	4	0	5	0	0	0	5	0	1	0	56	0	0	0	4	0	8	0	15	0	0	0	7	0
27522_3	48	0	0	8	0	11	0	6	0	8	0	5	0	0	0	4	0	1	0	7	0	61	0	23	0	70	0	11	0	0	0	10	0	1	0
27522_4	48	7	69	15	0	24	3	16	0	23	1	18	2	15	0	16	0	21	7	54	0	620	4	103	0	603	1	172	1	58	0	108	0	160	63
37692_1	21	0	0	0	0	0	0	0	0	2	0	1	0	0	0	0	0	0	0	0	0	0	0	0	0	3	0	1	0	0	0	0	0	0	0
37692_2	21	1	1	0	0	2	0	2	0	3	0	0	0	0	0	0	0	0	1	0	0	3	0	4	0	10	0	0	0	0	0	0	0	0	1
56203_1	54	5	5	2	0	7	0	9	1	8	0	7	0	0	0	6	0	18	4	4	0	15	0	15	1	29	0	12	0	0	0	10	0	498	4
56203_2	54	1	1	6	0	14	1	0	0	16	0	10	0	7	0	8	0	9	0	11	0	43	1	0	0	116	0	50	0	11	0	18	0	32	0
58408_1	51	2	2	2	1	3	0	0	0	7	0	7	0	0	0	1	0	2	1	1	1	2	0	0	0	12	0	15	0	0	0	1	0	3	1
58408_2	51	5	24	4	1	8	3	2	1	4	0	6	1	0	0	3	0	4	3	10	1	18	3	10	1	5	0	22	1	0	0	6	0	12	18
59114_1	72	5	5	12	1	8	0	2	1	15	1	12	2	0	0	9	0	1	0	40	1	24	0	4	1	113	1	41	2	0	0	28	0	1	0
59114_2	72	1	1	0	0	15	1	12	0	7	0	5	0	12	0	9	0	0	0	0	0	111	1	29	0	17	0	9	0	12	0	27	0	0	0
59114_3	72	2	2	9	0	18	1	7	0	8	0	7	1	5	0	3	0	0	0	34	0	82	1	23	0	20	0	20	1	8	0	5	0	0	0
59114_4	72	11	24	6	0	15	0	14	1	12	2	8	0	2	0	11	0	13	9	11	0	45	0	44	1	84	2	20	0	3	0	27	0	72	21
59114_5	72	1	1	0	0	15	0	8	0	11	0	5	0	7	0	11	1	0	0	0	0	50	0	22	0	35	0	8	0	14	0	38	1	0	0
60359_1	7	1	9	0	0	3	1	2	1	2	1	0	0	0	0	0	1	1	1	0	0	9	4	4	1	5	2	0	0	0	0	0	1	1	1
60359_2	7	1	3	1	1	0	0	0	0	1	0	1	0	0	1	0	0	2	0	3	2	0	0	0	0	10	0	2	0	0	1	0	0	2	0
