# Supplementary material for: Co-evolution of tumor and immune cells during progression of multiple myeloma
Source: Nat Commun. 2021 May 7;12:2559. doi: 10.1038/s41467-021-22804-x (PMC8105337; doi:10.1038/s41467-021-22804-x)
Supplement: Supplementary file 6 — Supplementary Data 3 [file 41467_2021_22804_MOESM6_ESM.xlsx]

## Sheet: Pairwise correlation for differ
Table 3.1 Pairwise correlation for different cell types
B cells
	27522_Primary	27522_Relapse2	27522_Relapse	27522_Remission	37692_Primary	47491_Primary	47491_SMM	56203_Primary	56203_Relapse	57075_Relapse	58408_Primary	58408_SMM	59114_Posttransplant	59114_Primary	59114_Relapse	60359_Primary	60359_Relapse	77570_Primary	81012_Primary
27522_Primary	1	0.467412	0.789305	0.536504	0.839066	0.761012	0.7616	0.769835	-0.00846475	0.851248	0.835949	0.883854	0.730917	0.780598	0.816974	0.712743	0.788708	0.617224	0.67698
27522_Relapse2	0.467412	1	0.595174	0.200904	0.390985	0.473199	0.389145	0.451376	-0.00604207	0.425124	0.394774	0.452786	0.387491	0.420931	0.514074	0.640503	0.669567	0.25347	0.352844
27522_Relapse	0.789305	0.595174	1	0.456093	0.782481	0.777448	0.737249	0.783988	-0.000114541	0.744768	0.763263	0.78581	0.65631	0.714366	0.887302	0.819016	0.81435	0.531387	0.657141
27522_Remission	0.536504	0.200904	0.456093	1	0.504404	0.350856	0.5377	0.596958	-0.008094	0.522274	0.64981	0.466369	0.824375	0.347507	0.40583	0.320394	0.335594	0.569684	0.292462
37692_Primary	0.839066	0.390985	0.782481	0.504404	1	0.775992	0.752046	0.719616	-0.00108405	0.790015	0.867723	0.874567	0.696966	0.712774	0.78471	0.724692	0.705486	0.647403	0.570262
47491_Primary	0.761012	0.473199	0.777448	0.350856	0.775992	1	0.746462	0.675042	-0.00789428	0.591181	0.679746	0.719204	0.518956	0.694882	0.800832	0.811591	0.720973	0.439319	0.589758
47491_SMM	0.7616	0.389145	0.737249	0.5377	0.752046	0.746462	1	0.734008	0.00408828	0.647011	0.736504	0.726322	0.663022	0.780203	0.721603	0.693477	0.612592	0.52244	0.678862
56203_Primary	0.769835	0.451376	0.783988	0.596958	0.719616	0.675042	0.734008	1	0.0453288	0.735317	0.796766	0.73053	0.718175	0.67725	0.809636	0.700547	0.706646	0.476267	0.671793
56203_Relapse	-0.00846475	-0.00604207	-0.000114541	-0.008094	-0.00108405	-0.00789428	0.00408828	0.0453288	1	0.019979	0.000364277	5.03343e-05	0.00514818	0.00300868	0.00925713	0.0668942	-0.00610998	-0.00421855	0.0132058
57075_Relapse	0.851248	0.425124	0.744768	0.522274	0.790015	0.591181	0.647011	0.735317	0.019979	1	0.842585	0.846626	0.787872	0.750277	0.753857	0.658051	0.781369	0.629778	0.651133
58408_Primary	0.835949	0.394774	0.763263	0.64981	0.867723	0.679746	0.736504	0.796766	0.000364277	0.842585	1	0.925506	0.817281	0.727747	0.786999	0.633102	0.739034	0.7021	0.572284
58408_SMM	0.883854	0.452786	0.78581	0.466369	0.874567	0.719204	0.726322	0.73053	5.03343e-05	0.846626	0.925506	1	0.700892	0.745299	0.821767	0.716172	0.810516	0.664829	0.610772
59114_Posttransplant	0.730917	0.387491	0.65631	0.824375	0.696966	0.518956	0.663022	0.718175	0.00514818	0.787872	0.817281	0.700892	1	0.556039	0.622564	0.514797	0.588954	0.659172	0.42817
59114_Primary	0.780598	0.420931	0.714366	0.347507	0.712774	0.694882	0.780203	0.67725	0.00300868	0.750277	0.727747	0.745299	0.556039	1	0.731746	0.694996	0.723326	0.498333	0.743464
59114_Relapse	0.816974	0.514074	0.887302	0.40583	0.78471	0.800832	0.721603	0.809636	0.00925713	0.753857	0.786999	0.821767	0.622564	0.731746	1	0.798603	0.831382	0.467925	0.605546
60359_Primary	0.712743	0.640503	0.819016	0.320394	0.724692	0.811591	0.693477	0.700547	0.0668942	0.658051	0.633102	0.716172	0.514797	0.694996	0.798603	1	0.842757	0.433225	0.617308
60359_Relapse	0.788708	0.669567	0.81435	0.335594	0.705486	0.720973	0.612592	0.706646	-0.00610998	0.781369	0.739034	0.810516	0.588954	0.723326	0.831382	0.842757	1	0.494716	0.606496
77570_Primary	0.617224	0.25347	0.531387	0.569684	0.647403	0.439319	0.52244	0.476267	-0.00421855	0.629778	0.7021	0.664829	0.659172	0.498333	0.467925	0.433225	0.494716	1	0.391855
81012_Primary	0.67698	0.352844	0.657141	0.292462	0.570262	0.589758	0.678862	0.671793	0.0132058	0.651133	0.572284	0.610772	0.42817	0.743464	0.605546	0.617308	0.606496	0.391855	1
CD4+ T cells
	27522_Primary	27522_Relapse2	27522_Relapse	27522_Remission	37692_Primary	47491_Primary	47491_SMM	56203_Primary	56203_Relapse	57075_Pretransplant	57075_Relapse	58408_Primary	58408_SMM	59114_Posttransplant	59114_Pretransplant	59114_Primary	59114_Relapse2	59114_Relapse	60359_Primary	60359_Relapse	77570_Primary	81012_Primary	81012_Relapse	83942_Primary
27522_Primary	1	0.176306	0.668458	0.795807	0.66471	0.706031	0.807001	0.682182	0.591804	0.723964	0.527203	0.625558	0.695286	0.823121	0.701725	0.76818	0.469917	0.689253	0.812163	0.817625	0.536347	0.836315	0.770419	0.591237
27522_Relapse2	0.176306	1	0.270221	0.0805533	0.399486	0.247138	0.286678	0.42609	0.296549	0.251864	0.553682	0.333448	0.426931	0.146532	0.201643	0.241046	0.129286	0.196887	0.323102	0.312572	0.303116	0.226839	0.396138	0.294953
27522_Relapse	0.668458	0.270221	1	0.440651	0.694162	0.437091	0.864124	0.804581	0.665528	0.773194	0.602722	0.736739	0.671198	0.476137	0.496669	0.70234	0.479857	0.717345	0.824703	0.765522	0.61757	0.616135	0.786282	0.650473
27522_Remission	0.795807	0.0805533	0.440651	1	0.503388	0.643265	0.550036	0.53971	0.502135	0.456746	0.310732	0.410094	0.538363	0.707574	0.74662	0.514	0.420142	0.434554	0.637172	0.575574	0.382447	0.711805	0.566969	0.449667
37692_Primary	0.66471	0.399486	0.694162	0.503388	1	0.400519	0.743483	0.799864	0.617765	0.762692	0.544598	0.914046	0.944854	0.594902	0.683735	0.627011	0.330772	0.691434	0.747127	0.834726	0.823191	0.695927	0.811821	0.850913
47491_Primary	0.706031	0.247138	0.437091	0.643265	0.400519	1	0.598679	0.458261	0.446711	0.542115	0.350571	0.42686	0.46676	0.514642	0.525542	0.624372	0.389726	0.554516	0.591398	0.559494	0.273298	0.568737	0.539951	0.324379
47491_SMM	0.807001	0.286678	0.864124	0.550036	0.743483	0.598679	1	0.810553	0.676161	0.878662	0.600044	0.759941	0.731246	0.611417	0.603783	0.759859	0.505525	0.775754	0.867545	0.85045	0.636626	0.744537	0.827716	0.692646
56203_Primary	0.682182	0.42609	0.804581	0.53971	0.799864	0.458261	0.810553	1	0.623332	0.728155	0.746475	0.7951	0.799928	0.469927	0.647405	0.633968	0.387507	0.635384	0.809906	0.763675	0.738065	0.641536	0.832423	0.806246
56203_Relapse	0.591804	0.296549	0.665528	0.502135	0.617765	0.446711	0.676161	0.623332	1	0.714552	0.57245	0.672429	0.600142	0.699035	0.484541	0.591491	0.659853	0.75065	0.720152	0.77957	0.472117	0.586227	0.657129	0.524973
57075_Pretransplant	0.723964	0.251864	0.773194	0.456746	0.762692	0.542115	0.878662	0.728155	0.714552	1	0.549569	0.804657	0.696413	0.591353	0.590627	0.832622	0.510684	0.83519	0.80519	0.893855	0.591192	0.67837	0.753988	0.706
57075_Relapse	0.527203	0.553682	0.602722	0.310732	0.544598	0.350571	0.600044	0.746475	0.57245	0.549569	1	0.577695	0.551548	0.430689	0.328666	0.521534	0.381318	0.592981	0.596062	0.610676	0.501199	0.418981	0.698006	0.521543
58408_Primary	0.625558	0.333448	0.736739	0.410094	0.914046	0.42686	0.759941	0.7951	0.672429	0.804657	0.577695	1	0.871191	0.5438	0.554653	0.665798	0.396245	0.749631	0.750659	0.851006	0.795912	0.660624	0.818387	0.790521
58408_SMM	0.695286	0.426931	0.671198	0.538363	0.944854	0.46676	0.731246	0.799928	0.600142	0.696413	0.551548	0.871191	1	0.638851	0.703949	0.605895	0.374613	0.660136	0.788377	0.834671	0.800422	0.718735	0.813862	0.796144
59114_Posttransplant	0.823121	0.146532	0.476137	0.707574	0.594902	0.514642	0.611417	0.469927	0.699035	0.591353	0.430689	0.5438	0.638851	1	0.683195	0.599585	0.546929	0.620924	0.682016	0.78049	0.454776	0.772701	0.635144	0.48113
59114_Pretransplant	0.701725	0.201643	0.496669	0.74662	0.683735	0.525542	0.603783	0.647405	0.484541	0.590627	0.328666	0.554653	0.703949	0.683195	1	0.581435	0.287557	0.442465	0.682855	0.686809	0.534853	0.684599	0.592316	0.695741
59114_Primary	0.76818	0.241046	0.70234	0.514	0.627011	0.624372	0.759859	0.633968	0.591491	0.832622	0.521534	0.665798	0.605895	0.599585	0.581435	1	0.407934	0.783022	0.807757	0.803335	0.507557	0.715584	0.708314	0.573168
59114_Relapse2	0.469917	0.129286	0.479857	0.420142	0.330772	0.389726	0.505525	0.387507	0.659853	0.510684	0.381318	0.396245	0.374613	0.546929	0.287557	0.407934	1	0.537368	0.565582	0.513795	0.232096	0.39715	0.449213	0.236257
59114_Relapse	0.689253	0.196887	0.717345	0.434554	0.691434	0.554516	0.775754	0.635384	0.75065	0.83519	0.592981	0.749631	0.660136	0.620924	0.442465	0.783022	0.537368	1	0.741062	0.841947	0.511131	0.623115	0.781739	0.555921
60359_Primary	0.812163	0.323102	0.824703	0.637172	0.747127	0.591398	0.867545	0.809906	0.720152	0.80519	0.596062	0.750659	0.788377	0.682016	0.682855	0.807757	0.565582	0.741062	1	0.860007	0.651974	0.819858	0.821816	0.676789
60359_Relapse	0.817625	0.312572	0.765522	0.575574	0.834726	0.559494	0.85045	0.763675	0.77957	0.893855	0.610676	0.851006	0.834671	0.78049	0.686809	0.803335	0.513795	0.841947	0.860007	1	0.69522	0.795105	0.841134	0.752792
77570_Primary	0.536347	0.303116	0.61757	0.382447	0.823191	0.273298	0.636626	0.738065	0.472117	0.591192	0.501199	0.795912	0.800422	0.454776	0.534853	0.507557	0.232096	0.511131	0.651974	0.69522	1	0.624326	0.700927	0.878474
81012_Primary	0.836315	0.226839	0.616135	0.711805	0.695927	0.568737	0.744537	0.641536	0.586227	0.67837	0.418981	0.660624	0.718735	0.772701	0.684599	0.715584	0.39715	0.623115	0.819858	0.795105	0.624326	1	0.809107	0.600392
81012_Relapse	0.770419	0.396138	0.786282	0.566969	0.811821	0.539951	0.827716	0.832423	0.657129	0.753988	0.698006	0.818387	0.813862	0.635144	0.592316	0.708314	0.449213	0.781739	0.821816	0.841134	0.700927	0.809107	1	0.685448
83942_Primary	0.591237	0.294953	0.650473	0.449667	0.850913	0.324379	0.692646	0.806246	0.524973	0.706	0.521543	0.790521	0.796144	0.48113	0.695741	0.573168	0.236257	0.555921	0.676789	0.752792	0.878474	0.600392	0.685448	1
CD8+ T cells
	27522_Primary	27522_Relapse2	27522_Relapse	27522_Remission	37692_Primary	47491_Primary	47491_SMM	56203_Primary	56203_Relapse	57075_Pretransplant	57075_Relapse	58408_Primary	58408_SMM	59114_Posttransplant	59114_Pretransplant	59114_Primary	59114_Relapse2	59114_Relapse	60359_Relapse	77570_Primary	81012_Primary	81012_Relapse	83942_Primary
27522_Primary	1	0.172979	0.498549	0.880249	0.535034	0.435225	0.517936	0.459665	0.593515	0.544199	0.645483	0.565546	0.662849	0.535155	0.475912	0.29715	0.447249	0.578812	0.508963	0.604132	0.590597	0.468726	0.679276
27522_Relapse2	0.172979	1	0.342758	0.24864	0.223139	0.0632394	0.281191	0.162905	0.422817	0.461005	0.203603	0.0855439	0.189314	0.232229	0.423055	0.162751	0.220713	0.335331	0.407275	0.192062	0.236506	0.273356	0.184397
27522_Relapse	0.498549	0.342758	1	0.686271	0.624715	0.197176	0.671147	0.636773	0.680194	0.730192	0.320985	0.194349	0.615944	0.849134	0.609405	0.369634	0.78237	0.624063	0.678903	0.644129	0.580378	0.694664	0.525554
27522_Remission	0.880249	0.24864	0.686271	1	0.598946	0.3579	0.673641	0.546666	0.68828	0.698596	0.5452	0.423083	0.722457	0.699336	0.509185	0.403719	0.506069	0.64223	0.691986	0.705425	0.774723	0.515922	0.741824
37692_Primary	0.535034	0.223139	0.624715	0.598946	1	0.458093	0.797156	0.76013	0.812272	0.645635	0.403095	0.348899	0.798625	0.586098	0.66275	0.50815	0.547292	0.774879	0.746433	0.547805	0.501574	0.490534	0.339056
47491_Primary	0.435225	0.0632394	0.197176	0.3579	0.458093	1	0.45141	0.279182	0.307058	0.242953	0.55154	0.73831	0.617398	0.201346	0.362208	0.360759	0.17757	0.417469	0.344435	0.297298	0.278593	0.464447	0.200971
47491_SMM	0.517936	0.281191	0.671147	0.673641	0.797156	0.45141	1	0.744189	0.833225	0.729066	0.383308	0.313381	0.758123	0.602815	0.683222	0.570828	0.589975	0.777249	0.838609	0.766453	0.671416	0.574584	0.421355
56203_Primary	0.459665	0.162905	0.636773	0.546666	0.76013	0.279182	0.744189	1	0.750849	0.569	0.27033	0.234849	0.702555	0.603657	0.60958	0.557573	0.666742	0.688636	0.706523	0.578934	0.586609	0.605719	0.277602
56203_Relapse	0.593515	0.422817	0.680194	0.68828	0.812272	0.307058	0.833225	0.750849	1	0.782922	0.453173	0.380224	0.799631	0.68162	0.813587	0.525683	0.675323	0.845154	0.937287	0.612217	0.667752	0.591714	0.413582
57075_Pretransplant	0.544199	0.461005	0.730192	0.698596	0.645635	0.242953	0.729066	0.569	0.782922	1	0.48005	0.332956	0.770732	0.770486	0.525161	0.489724	0.587178	0.731257	0.777984	0.615203	0.64541	0.542732	0.608532
57075_Relapse	0.645483	0.203603	0.320985	0.5452	0.403095	0.55154	0.383308	0.27033	0.453173	0.48005	1	0.903534	0.587046	0.365931	0.267334	0.27403	0.271022	0.486167	0.366316	0.348542	0.327649	0.388488	0.436728
58408_Primary	0.565546	0.0855439	0.194349	0.423083	0.348899	0.73831	0.313381	0.234849	0.380224	0.332956	0.903534	1	0.605744	0.298446	0.306753	0.290461	0.259193	0.420615	0.32583	0.231883	0.275153	0.425933	0.263713
58408_SMM	0.662849	0.189314	0.615944	0.722457	0.798625	0.617398	0.758123	0.702555	0.799631	0.770732	0.587046	0.605744	1	0.710262	0.612798	0.659389	0.582463	0.771927	0.791092	0.641028	0.643858	0.64685	0.534385
59114_Posttransplant	0.535155	0.232229	0.849134	0.699336	0.586098	0.201346	0.602815	0.603657	0.68162	0.770486	0.365931	0.298446	0.710262	1	0.554422	0.395704	0.821788	0.672828	0.664185	0.608987	0.623878	0.717759	0.503858
59114_Pretransplant	0.475912	0.423055	0.609405	0.509185	0.66275	0.362208	0.683222	0.60958	0.813587	0.525161	0.267334	0.306753	0.612798	0.554422	1	0.520355	0.673284	0.712848	0.768415	0.528822	0.51693	0.567468	0.255113
59114_Primary	0.29715	0.162751	0.369634	0.403719	0.50815	0.360759	0.570828	0.557573	0.525683	0.489724	0.27403	0.290461	0.659389	0.395704	0.520355	1	0.378872	0.50131	0.599286	0.455261	0.48447	0.385644	0.331597
59114_Relapse2	0.447249	0.220713	0.78237	0.506069	0.547292	0.17757	0.589975	0.666742	0.675323	0.587178	0.271022	0.259193	0.582463	0.821788	0.673284	0.378872	1	0.721098	0.579427	0.522686	0.570771	0.778031	0.276755
59114_Relapse	0.578812	0.335331	0.624063	0.64223	0.774879	0.417469	0.777249	0.688636	0.845154	0.731257	0.486167	0.420615	0.771927	0.672828	0.712848	0.50131	0.721098	1	0.77118	0.575609	0.617928	0.660499	0.420273
60359_Relapse	0.508963	0.407275	0.678903	0.691986	0.746433	0.344435	0.838609	0.706523	0.937287	0.777984	0.366316	0.32583	0.791092	0.664185	0.768415	0.599286	0.579427	0.77118	1	0.639626	0.724702	0.601174	0.479518
77570_Primary	0.604132	0.192062	0.644129	0.705425	0.547805	0.297298	0.766453	0.578934	0.612217	0.615203	0.348542	0.231883	0.641028	0.608987	0.528822	0.455261	0.522686	0.575609	0.639626	1	0.612834	0.548518	0.692017
81012_Primary	0.590597	0.236506	0.580378	0.774723	0.501574	0.278593	0.671416	0.586609	0.667752	0.64541	0.327649	0.275153	0.643858	0.623878	0.51693	0.48447	0.570771	0.617928	0.724702	0.612834	1	0.652153	0.484462
81012_Relapse	0.468726	0.273356	0.694664	0.515922	0.490534	0.464447	0.574584	0.605719	0.591714	0.542732	0.388488	0.425933	0.64685	0.717759	0.567468	0.385644	0.778031	0.660499	0.601174	0.548518	0.652153	1	0.31934
83942_Primary	0.679276	0.184397	0.525554	0.741824	0.339056	0.200971	0.421355	0.277602	0.413582	0.608532	0.436728	0.263713	0.534385	0.503858	0.255113	0.331597	0.276755	0.420273	0.479518	0.692017	0.484462	0.31934	1
Macrophages
	27522_Primary	27522_Relapse2	27522_Relapse	27522_Remission	37692_Primary	47491_Primary	47491_SMM	56203_Primary	56203_Relapse	57075_Pretransplant	57075_Relapse	58408_Primary	58408_SMM	59114_Posttransplant	59114_Pretransplant	59114_Primary	59114_Relapse2	59114_Relapse	60359_Primary	60359_Relapse	77570_Primary	81012_Primary	81012_Relapse	83942_Primary
27522_Primary	1	0.348697	0.57529	0.851193	0.504915	0.586144	0.238095	0.257645	0.622538	0.25688	0.563012	0.561186	0.763383	0.735971	0.656909	0.199534	0.761081	0.698573	0.739693	0.499702	0.587037	0.345302	0.326509	0.279206
27522_Relapse2	0.348697	1	0.265011	0.307878	0.268732	0.334576	0.10127	0.141128	0.189722	0.341692	0.355191	0.374426	0.255031	0.394596	0.552024	0.0762403	0.430446	0.266626	0.313835	0.139723	0.369663	0.0784435	0.153855	0.0883256
27522_Relapse	0.57529	0.265011	1	0.698781	0.596639	0.393401	0.289262	0.259012	0.347724	0.293166	0.706337	0.538386	0.437945	0.523172	0.548949	0.468112	0.641262	0.542313	0.504407	0.299403	0.459207	0.382738	0.489778	0.389911
27522_Remission	0.851193	0.307878	0.698781	1	0.55544	0.538491	0.351636	0.455955	0.552254	0.168154	0.597609	0.485142	0.678136	0.622515	0.615384	0.197731	0.676086	0.544352	0.612855	0.386481	0.491338	0.403152	0.386493	0.231529
37692_Primary	0.504915	0.268732	0.596639	0.55544	1	0.514275	0.319737	0.200391	0.468457	0.292591	0.708528	0.545831	0.559221	0.467736	0.481091	0.182558	0.61154	0.554552	0.737091	0.289687	0.501627	0.237066	0.488139	0.200638
47491_Primary	0.586144	0.334576	0.393401	0.538491	0.514275	1	0.484087	0.163153	0.341672	0.455942	0.514894	0.399252	0.686061	0.54288	0.528775	0.335329	0.550928	0.462334	0.612415	0.192555	0.532567	0.13218	0.188799	0.329404
47491_SMM	0.238095	0.10127	0.289262	0.351636	0.319737	0.484087	1	0.198627	0.373484	0.474853	0.421959	0.200296	0.284285	0.240509	0.332399	0.146131	0.288941	0.22113	0.235016	0.25204	0.206273	0.19501	0.133654	0.154655
56203_Primary	0.257645	0.141128	0.259012	0.455955	0.200391	0.163153	0.198627	1	0.175072	0.0760606	0.241895	0.199717	0.18513	0.15637	0.176758	0.0515831	0.20706	0.197699	0.166794	0.110122	0.09832	0.139366	0.214755	0.035414
56203_Relapse	0.622538	0.189722	0.347724	0.552254	0.468457	0.341672	0.373484	0.175072	1	0.157248	0.33619	0.32159	0.411372	0.357677	0.415778	0.224602	0.483337	0.383612	0.455382	0.835984	0.322014	0.687044	0.13765	0.165252
57075_Pretransplant	0.25688	0.341692	0.293166	0.168154	0.292591	0.455942	0.474853	0.0760606	0.157248	1	0.410455	0.436563	0.297552	0.476699	0.491317	0.110605	0.40358	0.400345	0.373855	0.14777	0.539468	0.0407823	0.0752474	0.135069
57075_Relapse	0.563012	0.355191	0.706337	0.597609	0.708528	0.514894	0.421959	0.241895	0.33619	0.410455	1	0.651326	0.506231	0.582126	0.595023	0.173145	0.76491	0.713924	0.591779	0.2639	0.500943	0.190763	0.632729	0.156065
58408_Primary	0.561186	0.374426	0.538386	0.485142	0.545831	0.399252	0.200296	0.199717	0.32159	0.436563	0.651326	1	0.567629	0.479338	0.495253	0.128192	0.657335	0.842372	0.616744	0.2927	0.513621	0.160081	0.590132	0.142085
58408_SMM	0.763383	0.255031	0.437945	0.678136	0.559221	0.686061	0.284285	0.18513	0.411372	0.297552	0.506231	0.567629	1	0.627285	0.509967	0.177348	0.629697	0.629274	0.720968	0.231546	0.602613	0.0666222	0.2989	0.30532
59114_Posttransplant	0.735971	0.394596	0.523172	0.622515	0.467736	0.54288	0.240509	0.15637	0.357677	0.476699	0.582126	0.479338	0.627285	1	0.782933	0.15179	0.83655	0.681783	0.623823	0.342603	0.800755	0.152846	0.215337	0.201202
59114_Pretransplant	0.656909	0.552024	0.548949	0.615384	0.481091	0.528775	0.332399	0.176758	0.415778	0.491317	0.595023	0.495253	0.509967	0.782933	1	0.13958	0.775083	0.568538	0.559035	0.388018	0.598399	0.218707	0.173006	0.147285
59114_Primary	0.199534	0.0762403	0.468112	0.197731	0.182558	0.335329	0.146131	0.0515831	0.224602	0.110605	0.173145	0.128192	0.177348	0.15179	0.13958	1	0.189822	0.130356	0.187678	0.152405	0.191015	0.566279	0.0117808	0.828174
59114_Relapse2	0.761081	0.430446	0.641262	0.676086	0.61154	0.550928	0.288941	0.20706	0.483337	0.40358	0.76491	0.657335	0.629697	0.83655	0.775083	0.189822	1	0.815024	0.698865	0.423193	0.635674	0.257903	0.469849	0.206516
59114_Relapse	0.698573	0.266626	0.542313	0.544352	0.554552	0.462334	0.22113	0.197699	0.383612	0.400345	0.713924	0.842372	0.629274	0.681783	0.568538	0.130356	0.815024	1	0.639748	0.375418	0.596442	0.164564	0.59223	0.141518
60359_Primary	0.739693	0.313835	0.504407	0.612855	0.737091	0.612415	0.235016	0.166794	0.455382	0.373855	0.591779	0.616744	0.720968	0.623823	0.559035	0.187678	0.698865	0.639748	1	0.2616	0.622269	0.153248	0.333316	0.266154
60359_Relapse	0.499702	0.139723	0.299403	0.386481	0.289687	0.192555	0.25204	0.110122	0.835984	0.14777	0.2639	0.2927	0.231546	0.342603	0.388018	0.152405	0.423193	0.375418	0.2616	1	0.277192	0.605087	0.0995983	0.0939248
77570_Primary	0.587037	0.369663	0.459207	0.491338	0.501627	0.532567	0.206273	0.09832	0.322014	0.539468	0.500943	0.513621	0.602613	0.800755	0.598399	0.191015	0.635674	0.596442	0.622269	0.277192	1	0.157384	0.121259	0.244405
81012_Primary	0.345302	0.0784435	0.382738	0.403152	0.237066	0.13218	0.19501	0.139366	0.687044	0.0407823	0.190763	0.160081	0.0666222	0.152846	0.218707	0.566279	0.257903	0.164564	0.153248	0.605087	0.157384	1	0.0185175	0.362099
81012_Relapse	0.326509	0.153855	0.489778	0.386493	0.488139	0.188799	0.133654	0.214755	0.13765	0.0752474	0.632729	0.590132	0.2989	0.215337	0.173006	0.0117808	0.469849	0.59223	0.333316	0.0995983	0.121259	0.0185175	1	0.0191261
83942_Primary	0.279206	0.0883256	0.389911	0.231529	0.200638	0.329404	0.154655	0.035414	0.165252	0.135069	0.156065	0.142085	0.30532	0.201202	0.147285	0.828174	0.206516	0.141518	0.266154	0.0939248	0.244405	0.362099	0.0191261	1
Monocytes
	27522_Relapse2	27522_Relapse	37692_Primary	47491_Primary	47491_SMM	56203_Primary	56203_Relapse	57075_Relapse	58408_Primary	58408_SMM	59114_Posttransplant	59114_Pretransplant	59114_Primary	59114_Relapse2	59114_Relapse	60359_Primary	60359_Relapse	77570_Primary	81012_Relapse
27522_Relapse2	1	0.288365	0.382403	0.268504	0.308876	0.259377	0.385312	0.229703	0.32028	0.203118	0.231905	0.219882	0.224165	0.237315	0.261993	0.478132	0.244398	0.286971	0.194218
27522_Relapse	0.288365	1	0.583607	0.575545	0.70907	0.537577	0.444179	0.486768	0.386035	0.345292	0.507562	0.50109	0.381644	0.517678	0.483439	0.614607	0.47223	0.648188	0.292395
37692_Primary	0.382403	0.583607	1	0.657129	0.789388	0.666762	0.617355	0.798364	0.690866	0.575695	0.502621	0.507372	0.321104	0.503701	0.555436	0.717979	0.580455	0.633763	0.657486
47491_Primary	0.268504	0.575545	0.657129	1	0.78807	0.771383	0.709893	0.659233	0.512701	0.635466	0.541045	0.494823	0.378525	0.501488	0.608345	0.680691	0.685556	0.821061	0.584226
47491_SMM	0.308876	0.70907	0.789388	0.78807	1	0.72016	0.578022	0.662977	0.405678	0.537218	0.520894	0.551682	0.256529	0.509587	0.544858	0.636001	0.549455	0.73464	0.544957
56203_Primary	0.259377	0.537577	0.666762	0.771383	0.72016	1	0.743455	0.797828	0.450979	0.675211	0.445112	0.45103	0.225735	0.462724	0.570646	0.612195	0.653311	0.775462	0.627996
56203_Relapse	0.385312	0.444179	0.617355	0.709893	0.578022	0.743455	1	0.567064	0.554678	0.632867	0.340887	0.380861	0.169881	0.410025	0.538391	0.757582	0.749718	0.782849	0.541961
57075_Relapse	0.229703	0.486768	0.798364	0.659233	0.662977	0.797828	0.567064	1	0.653486	0.814238	0.420929	0.379166	0.233579	0.426344	0.50413	0.51077	0.469933	0.570105	0.872955
58408_Primary	0.32028	0.386035	0.690866	0.512701	0.405678	0.450979	0.554678	0.653486	1	0.6554	0.378009	0.353016	0.368478	0.405003	0.457235	0.647287	0.460499	0.440407	0.679006
58408_SMM	0.203118	0.345292	0.575695	0.635466	0.537218	0.675211	0.632867	0.814238	0.6554	1	0.318977	0.273972	0.181328	0.346358	0.45917	0.515198	0.485849	0.555009	0.815307
59114_Posttransplant	0.231905	0.507562	0.502621	0.541045	0.520894	0.445112	0.340887	0.420929	0.378009	0.318977	1	0.882471	0.550104	0.92031	0.928925	0.493945	0.426796	0.53256	0.317445
59114_Pretransplant	0.219882	0.50109	0.507372	0.494823	0.551682	0.45103	0.380861	0.379166	0.353016	0.273972	0.882471	1	0.458983	0.890333	0.865631	0.447094	0.368327	0.490508	0.261921
59114_Primary	0.224165	0.381644	0.321104	0.378525	0.256529	0.225735	0.169881	0.233579	0.368478	0.181328	0.550104	0.458983	1	0.597289	0.578007	0.345889	0.21744	0.335434	0.214971
59114_Relapse2	0.237315	0.517678	0.503701	0.501488	0.509587	0.462724	0.410025	0.426344	0.405003	0.346358	0.92031	0.890333	0.597289	1	0.953613	0.48216	0.386204	0.506414	0.363025
59114_Relapse	0.261993	0.483439	0.555436	0.608345	0.544858	0.570646	0.538391	0.50413	0.457235	0.45917	0.928925	0.865631	0.578007	0.953613	1	0.586917	0.547643	0.627297	0.430305
60359_Primary	0.478132	0.614607	0.717979	0.680691	0.636001	0.612195	0.757582	0.51077	0.647287	0.515198	0.493945	0.447094	0.345889	0.48216	0.586917	1	0.806706	0.725043	0.378148
60359_Relapse	0.244398	0.47223	0.580455	0.685556	0.549455	0.653311	0.749718	0.469933	0.460499	0.485849	0.426796	0.368327	0.21744	0.386204	0.547643	0.806706	1	0.780883	0.379016
77570_Primary	0.286971	0.648188	0.633763	0.821061	0.73464	0.775462	0.782849	0.570105	0.440407	0.555009	0.53256	0.490508	0.335434	0.506414	0.627297	0.725043	0.780883	1	0.47175
81012_Relapse	0.194218	0.292395	0.657486	0.584226	0.544957	0.627996	0.541961	0.872955	0.679006	0.815307	0.317445	0.261921	0.214971	0.363025	0.430305	0.378148	0.379016	0.47175	1
Dendritic cells
	27522_Primary	27522_Relapse2	27522_Remission	47491_Primary	56203_Primary	56203_Relapse	57075_Relapse	59114_Posttransplant	59114_Pretransplant	59114_Relapse2	59114_Relapse	60359_Primary	60359_Relapse	77570_Primary
27522_Primary	1	0.507822	0.622085	0.706007	0.0981827	0.486997	0.881435	0.825691	0.766525	0.819787	0.77662	0.747593	0.655592	0.786106
27522_Relapse2	0.507822	1	0.758272	0.433884	0.257774	0.472872	0.49339	0.481245	0.487317	0.452426	0.427823	0.424693	0.568086	0.509563
27522_Remission	0.622085	0.758272	1	0.563038	0.203816	0.540002	0.577156	0.59965	0.582575	0.473291	0.498967	0.494039	0.698027	0.484795
47491_Primary	0.706007	0.433884	0.563038	1	0.248794	0.390531	0.739503	0.628681	0.707251	0.535607	0.614506	0.483553	0.418345	0.580014
56203_Primary	0.0981827	0.257774	0.203816	0.248794	1	0.0557106	0.0798097	0.103232	0.0911291	0.0454533	0.160817	0.0703972	0.0692221	0.157678
56203_Relapse	0.486997	0.472872	0.540002	0.390531	0.0557106	1	0.443873	0.492791	0.489076	0.524251	0.629581	0.747202	0.719423	0.542062
57075_Relapse	0.881435	0.49339	0.577156	0.739503	0.0798097	0.443873	1	0.665364	0.663614	0.697897	0.762125	0.625074	0.547841	0.707639
59114_Posttransplant	0.825691	0.481245	0.59965	0.628681	0.103232	0.492791	0.665364	1	0.899321	0.856889	0.737139	0.712011	0.679167	0.651029
59114_Pretransplant	0.766525	0.487317	0.582575	0.707251	0.0911291	0.489076	0.663614	0.899321	1	0.779758	0.695573	0.590467	0.574871	0.632511
59114_Relapse2	0.819787	0.452426	0.473291	0.535607	0.0454533	0.524251	0.697897	0.856889	0.779758	1	0.678805	0.817303	0.676294	0.664596
59114_Relapse	0.77662	0.427823	0.498967	0.614506	0.160817	0.629581	0.762125	0.737139	0.695573	0.678805	1	0.70387	0.60226	0.702585
60359_Primary	0.747593	0.424693	0.494039	0.483553	0.0703972	0.747202	0.625074	0.712011	0.590467	0.817303	0.70387	1	0.761166	0.703213
60359_Relapse	0.655592	0.568086	0.698027	0.418345	0.0692221	0.719423	0.547841	0.679167	0.574871	0.676294	0.60226	0.761166	1	0.5424
77570_Primary	0.786106	0.509563	0.484795	0.580014	0.157678	0.542062	0.707639	0.651029	0.632511	0.664596	0.702585	0.703213	0.5424	1
NK Cells
	27522_Relapse2	27522_Relapse	37692_Primary	47491_Primary	47491_SMM	56203_Primary	56203_Relapse	57075_Relapse	58408_Primary	58408_SMM	59114_Posttransplant	59114_Pretransplant	59114_Primary	59114_Relapse2	59114_Relapse	60359_Primary	60359_Relapse	77570_Primary	81012_Primary	81012_Relapse	83942_Primary
27522_Relapse2	1	0.575744	0.234935	0.277288	0.450123	0.402337	0.487532	0.267291	0.387886	0.313772	0.386446	0.322519	0.291937	0.434356	0.220552	0.365859	0.441514	0.378721	0.299023	0.538037	0.267328
27522_Relapse	0.575744	1	0.291594	0.294826	0.442733	0.442508	0.549878	0.314102	0.481841	0.451405	0.398394	0.422826	0.385525	0.755607	0.227676	0.476802	0.436572	0.378783	0.332379	0.935257	0.216415
37692_Primary	0.234935	0.291594	1	0.820325	0.769902	0.740565	0.458514	0.335038	0.574633	0.512501	0.548455	0.458896	0.662299	0.330367	0.404817	0.73086	0.527749	0.708992	0.835047	0.283873	0.344419
47491_Primary	0.277288	0.294826	0.820325	1	0.911811	0.869373	0.472872	0.34738	0.553686	0.363178	0.516159	0.446586	0.679543	0.372281	0.387231	0.770738	0.431442	0.713889	0.860448	0.285689	0.377471
47491_SMM	0.450123	0.442733	0.769902	0.911811	1	0.926584	0.607772	0.423401	0.563071	0.394661	0.58047	0.507311	0.693245	0.485718	0.430185	0.832522	0.530547	0.74937	0.879776	0.416436	0.380031
56203_Primary	0.402337	0.442508	0.740565	0.869373	0.926584	1	0.660071	0.42039	0.619422	0.412716	0.586733	0.599218	0.744671	0.577001	0.51601	0.714464	0.318138	0.680466	0.802771	0.408841	0.324839
56203_Relapse	0.487532	0.549878	0.458514	0.472872	0.607772	0.660071	1	0.648086	0.680304	0.43944	0.85248	0.896175	0.782484	0.836821	0.869719	0.595112	0.46893	0.612025	0.545537	0.601716	0.38262
57075_Relapse	0.267291	0.314102	0.335038	0.34738	0.423401	0.42039	0.648086	1	0.569243	0.638648	0.604171	0.589008	0.572919	0.520138	0.614978	0.433258	0.348117	0.504159	0.442915	0.322279	0.31134
58408_Primary	0.387886	0.481841	0.574633	0.553686	0.563071	0.619422	0.680304	0.569243	1	0.778403	0.562269	0.556809	0.562904	0.543837	0.497732	0.530519	0.426213	0.552142	0.509985	0.455044	0.389569
58408_SMM	0.313772	0.451405	0.512501	0.363178	0.394661	0.412716	0.43944	0.638648	0.778403	1	0.476494	0.355994	0.37436	0.38625	0.293621	0.439337	0.470892	0.580108	0.432926	0.360006	0.422152
59114_Posttransplant	0.386446	0.398394	0.548455	0.516159	0.58047	0.586733	0.85248	0.604171	0.562269	0.476494	1	0.886663	0.77752	0.732829	0.840367	0.629412	0.561679	0.788602	0.582424	0.437695	0.482403
59114_Pretransplant	0.322519	0.422826	0.458896	0.446586	0.507311	0.599218	0.896175	0.589008	0.556809	0.355994	0.886663	1	0.880355	0.807546	0.942169	0.509311	0.350206	0.590942	0.526082	0.499276	0.298169
59114_Primary	0.291937	0.385525	0.662299	0.679543	0.693245	0.744671	0.782484	0.572919	0.562904	0.37436	0.77752	0.880355	1	0.69804	0.833958	0.620968	0.411367	0.670543	0.751559	0.414599	0.335338
59114_Relapse2	0.434356	0.755607	0.330367	0.372281	0.485718	0.577001	0.836821	0.520138	0.543837	0.38625	0.732829	0.807546	0.69804	1	0.689602	0.468514	0.293167	0.507646	0.401314	0.792302	0.28655
59114_Relapse	0.220552	0.227676	0.404817	0.387231	0.430185	0.51601	0.869719	0.614978	0.497732	0.293621	0.840367	0.942169	0.833958	0.689602	1	0.432105	0.303347	0.527684	0.487571	0.305396	0.263777
60359_Primary	0.365859	0.476802	0.73086	0.770738	0.832522	0.714464	0.595112	0.433258	0.530519	0.439337	0.629412	0.509311	0.620968	0.468514	0.432105	1	0.687783	0.801124	0.82392	0.477171	0.513167
60359_Relapse	0.441514	0.436572	0.527749	0.431442	0.530547	0.318138	0.46893	0.348117	0.426213	0.470892	0.561679	0.350206	0.411367	0.293167	0.303347	0.687783	1	0.663017	0.563598	0.414202	0.528243
77570_Primary	0.378721	0.378783	0.708992	0.713889	0.74937	0.680466	0.612025	0.504159	0.552142	0.580108	0.788602	0.590942	0.670543	0.507646	0.527684	0.801124	0.663017	1	0.762162	0.325204	0.664587
81012_Primary	0.299023	0.332379	0.835047	0.860448	0.879776	0.802771	0.545537	0.442915	0.509985	0.432926	0.582424	0.526082	0.751559	0.401314	0.487571	0.82392	0.563598	0.762162	1	0.315247	0.390738
81012_Relapse	0.538037	0.935257	0.283873	0.285689	0.416436	0.408841	0.601716	0.322279	0.455044	0.360006	0.437695	0.499276	0.414599	0.792302	0.305396	0.477171	0.414202	0.325204	0.315247	1	0.210992
83942_Primary	0.267328	0.216415	0.344419	0.377471	0.380031	0.324839	0.38262	0.31134	0.389569	0.422152	0.482403	0.298169	0.335338	0.28655	0.263777	0.513167	0.528243	0.664587	0.390738	0.210992	1
Plasma Cells
	27522_Primary	27522_Relapse2	27522_Relapse	27522_Remission	37692_Primary	47491_Primary	47491_SMM	56203_Primary	56203_Relapse	57075_Relapse	58408_Primary	58408_SMM	59114_Primary	59114_Relapse	60359_Primary	60359_Relapse	77570_Primary	81012_Primary	81012_Relapse	83942_Primary
27522_Primary	1	0.109734	0.557523	0.148247	0.0306176	0.0531418	0.0256623	0.0377401	-0.00921623	0.0163493	0.0252662	0.0415881	0.0160827	0.00431417	0.0843957	0.0217671	0.105971	0.098351	0.0311615	0.303847
27522_Relapse2	0.109734	1	0.126452	0.00246668	-6.10429e-05	0.011082	0.0055059	-0.0139955	-0.0122263	-0.00974936	-0.00503391	-0.00641564	0.0107868	-0.00219383	0.139779	0.015127	0.00761485	-0.00495349	-0.00468864	0.0105252
27522_Relapse	0.557523	0.126452	1	0.019942	-0.00078907	0.0739308	0.0420012	0.00289444	0.013835	-0.00948186	-0.000949413	0.0093046	0.0258391	-0.00911052	0.177527	0.0378121	0.0383357	0.0196154	-0.000855381	0.242276
27522_Remission	0.148247	0.00246668	0.019942	1	0.0106976	0.0177276	0.00906112	0.0190344	-0.0165782	-0.000782017	0.0233391	0.0289474	0.00775629	0.017199	0.0631917	0.0632551	0.0364776	-0.00722111	-0.00906487	0.114102
37692_Primary	0.0306176	-6.10429e-05	-0.00078907	0.0106976	1	0.0518338	0.0307967	0.0781772	0.0339012	-0.006233	0.0733241	0.186697	-0.000392895	0.0191687	0.104549	0.132664	0.0232287	0.0570685	0.00740524	0.0306135
47491_Primary	0.0531418	0.011082	0.0739308	0.0177276	0.0518338	1	0.812469	0.0262564	-0.00451187	0.0130969	0.0427412	0.0781867	0.0197059	0.0381081	0.0700115	0.0451892	0.0318228	0.0297044	0.00139889	0.0362837
47491_SMM	0.0256623	0.0055059	0.0420012	0.00906112	0.0307967	0.812469	1	0.0282692	-0.00151514	-0.000285136	0.0220345	0.0510555	0.0764927	0.033331	0.100205	0.0632848	0.0118469	0.00659702	-0.00261282	0.0237908
56203_Primary	0.0377401	-0.0139955	0.00289444	0.0190344	0.0781772	0.0262564	0.0282692	1	0.479226	0.00274271	0.0960594	0.1053	0.0526107	0.143144	0.0210448	0.0983982	0.113723	0.102573	0.0621639	0.0748894
56203_Relapse	-0.00921623	-0.0122263	0.013835	-0.0165782	0.0339012	-0.00451187	-0.00151514	0.479226	1	-0.0135557	0.0497579	0.0602802	0.100584	0.27376	-0.00285392	0.0893282	0.000385188	0.108016	0.119666	-0.00747237
57075_Relapse	0.0163493	-0.00974936	-0.00948186	-0.000782017	-0.006233	0.0130969	-0.000285136	0.00274271	-0.0135557	1	0.00728236	0.0197879	-0.00747792	-0.0136218	-0.00996243	-0.00349429	0.0315993	0.0671449	0.0522115	0.0223419
58408_Primary	0.0252662	-0.00503391	-0.000949413	0.0233391	0.0733241	0.0427412	0.0220345	0.0960594	0.0497579	0.00728236	1	0.909068	0.015849	0.0642342	0.0173145	0.0486253	0.0442081	0.0242689	0.107367	0.0412827
58408_SMM	0.0415881	-0.00641564	0.0093046	0.0289474	0.186697	0.0781867	0.0510555	0.1053	0.0602802	0.0197879	0.909068	1	0.0182036	0.0793397	0.0249706	0.116244	0.0442658	0.0440447	0.127225	0.0526293
59114_Primary	0.0160827	0.0107868	0.0258391	0.00775629	-0.000392895	0.0197059	0.0764927	0.0526107	0.100584	-0.00747792	0.015849	0.0182036	1	0.449539	0.223629	0.0368572	0.025916	0.0300283	0.0274567	0.0551855
59114_Relapse	0.00431417	-0.00219383	-0.00911052	0.017199	0.0191687	0.0381081	0.033331	0.143144	0.27376	-0.0136218	0.0642342	0.0793397	0.449539	1	0.112994	0.0152439	0.0247461	0.0405076	0.114072	-0.00337035
60359_Primary	0.0843957	0.139779	0.177527	0.0631917	0.104549	0.0700115	0.100205	0.0210448	-0.00285392	-0.00996243	0.0173145	0.0249706	0.223629	0.112994	1	0.166399	0.0810882	0.00528745	0.000296575	0.0662583
60359_Relapse	0.0217671	0.015127	0.0378121	0.0632551	0.132664	0.0451892	0.0632848	0.0983982	0.0893282	-0.00349429	0.0486253	0.116244	0.0368572	0.0152439	0.166399	1	0.105941	0.0708441	0.0671272	0.119418
77570_Primary	0.105971	0.00761485	0.0383357	0.0364776	0.0232287	0.0318228	0.0118469	0.113723	0.000385188	0.0315993	0.0442081	0.0442658	0.025916	0.0247461	0.0810882	0.105941	1	0.0449236	0.00794721	0.171764
81012_Primary	0.098351	-0.00495349	0.0196154	-0.00722111	0.0570685	0.0297044	0.00659702	0.102573	0.108016	0.0671449	0.0242689	0.0440447	0.0300283	0.0405076	0.00528745	0.0708441	0.0449236	1	0.549172	0.0254945
81012_Relapse	0.0311615	-0.00468864	-0.000855381	-0.00906487	0.00740524	0.00139889	-0.00261282	0.0621639	0.119666	0.0522115	0.107367	0.127225	0.0274567	0.114072	0.000296575	0.0671272	0.00794721	0.549172	1	0.00516966
83942_Primary	0.303847	0.0105252	0.242276	0.114102	0.0306135	0.0362837	0.0237908	0.0748894	-0.00747237	0.0223419	0.0412827	0.0526293	0.0551855	-0.00337035	0.0662583	0.119418	0.171764	0.0254945	0.00516966	1

## Sheet: Highly expressed genes for t(11
Table 3.2 Highly expressed genes for t(11;14)
	27522_Primary	27522_Relapse-1	27522_Relapse-2	27522_Remission	37692_Primary	47491_Primary	47491_SMM	56203_Primary	56203_Relapse-1	57075_Relapse-1	58408_Primary	58408_SMM	59114_Primary	59114_Relapse-1	60359_Primary	60359_Relapse-1	77570_Primary	81012_Primary	81012_Relapse-1	83942_Primary
CDK11B	0.235863	0.163441	0.0414113	0.170577	0.217025	0.100596	0.112612	0.241842	0.243904	0.157581	0.161514	0.222195	0.182667	0.193451	0.0224779	0.233626	0.605467	0.198887	0.232696	0.695299
CDK11A	0.232831	0.118136	0.0238356	0.258048	0.0752781	0.097251	0.0987969	0.215447	0.231683	0.131862	0.151531	0.211156	0.181721	0.161418	0.114628	0.394653	0.555244	0.15977	0.233054	0.726825
RERE	0.265753	0.330267	0.178254	0.248451	0.179102	0.0677032	0.0528885	0.135958	0.221535	0.0999099	0.149643	0.191982	0.0929282	0.131126	0.095933	0.215	1	0.104097	0.108161	0.892528
PRDM2	0.196432	0.276815	0.0804285	0.128397	0.202087	0.122133	0.0760981	0.253219	0.205099	0.105533	0.221401	0.220464	0.10576	0.182872	0.13956	0.436281	1	0.115381	0.0668433	1
FLJ37453	0.203384	0.287365	0.124637	0.0675077	0.0321848	0.0339467	0.027971	0.0575544	0.0919486	0.025303	0.138674	0.127515	0	0.0423491	0.011239	0.0467411	0.930838	0.0480561	0.03883	0.670894
SPEN	0.194348	0.439183	0.0134952	0.0883839	0.133026	0.0714362	0.0477573	0.170753	0.224512	0.0923583	0.116754	0.135833	0	0.146549	0.11373	0.189376	0.857091	0.0843774	0.0940807	1
HP1BP3	0.532986	1	0.301604	0.87745	0.520133	0.210466	0.224279	0.497794	0.529256	0.335968	0.368204	0.401287	0.460469	0.274114	0.206583	0.370807	1	0.353406	0.481628	1
USP48	0.384346	0.503111	0.138486	0.296466	0.245016	0.14766	0.231029	0.405376	0.360981	0.127972	0.287415	0.297978	0.259072	0.397965	0.237754	0.236972	0.869858	0.161687	0.196672	1
HNRNPR	0.811536	1	0.503737	0.478891	0.447435	0.327271	0.500064	0.763268	0.851461	0.449207	0.254895	0.357045	0.564289	0.612467	0.345061	0.473041	1	0.434739	0.587074	1
SRRM1	0.836511	0.853012	0.475919	1	0.735729	0.451827	0.461692	0.953856	1	0.804679	0.761679	0.783645	0.94472	0.756328	0.501884	1	1	0.773196	0.966482	1
SYF2	0.559434	0.371917	0.252618	0.527023	0.795844	0.656411	0.542916	0.834682	0.84589	0.895717	0.791088	0.650866	0.363703	0.521448	0.565382	0.617024	1	0.854949	0.624515	1
RSRP1	1	0.941706	0.452348	0.860178	1	0.633593	0.320279	0.533531	0.475263	0.696278	0.776264	0.629834	0.711582	0.536805	0.475503	1	1	0.791217	0.95356	1
ARID1A	0.441722	0.353081	0.413918	0.0782081	0.214058	0.155727	0.0923567	0.299856	0.277685	0.192623	0.254381	0.176154	0.251414	0.273812	0.0634565	0.131928	0.516793	0.173452	0.142179	0.819587
WASF2	0.29809	0.611086	0.400712	0.456705	0.274694	0.116613	0.226842	0.290559	0.31607	0.319459	0.269557	0.345798	0.152184	0.230916	0.218663	0.405408	0.876573	0.39144	0.158121	1
PHACTR4	0.110911	0.142757	0.0590952	0.202005	0.0896211	0.0630905	0.0457239	0.13482	0.128052	0.116303	0.11264	0.130626	0.23129	0.0877693	0.0490633	0.175146	0.422263	0.0992861	0.117948	0.552893
EPB41	0.113381	0.357949	0.198255	0.0575494	0.106457	0.0487255	0.0659412	0.193886	0.212215	0.0833988	0.154058	0.224227	0.14776	0.0547606	0.0378096	0.252068	0.490916	0.084379	0.149261	0.760896
SRSF4	0.505019	0.66707	0.421725	0.323926	0.451136	0.18383	0.167504	0.617475	0.638912	0.400127	0.369856	0.344129	0.59275	0.355897	0.474885	0.572951	1	0.215352	0.314192	1
PUM1	0.172538	0.206113	0.0522254	0.127792	0.29605	0.0756933	0.0461588	0.186052	0.257777	0.107089	0.175935	0.217246	0.20771	0.186189	0.0252386	0.064764	0.741858	0.123958	0.135717	0.637144
PTP4A2	0.403323	0.533897	0.468493	0.595585	0.441751	0.383487	0.216314	0.482	0.475886	0.523537	0.63625	0.353688	0.680682	0.428547	0.494313	0.38834	1	0.248882	0.288117	1
KPNA6	0.173288	0.171343	0.273422	0.238532	0.122945	0.083098	0.102335	0.127913	0.194255	0.132728	0.132119	0.200362	0.183315	0.0777686	0.0757578	0.141905	0.562615	0.116605	0.16466	0.680692
ZBTB8OS	0.565922	0.650387	0.45082	0.428861	0.416203	0.475841	0.387371	0.590795	0.711177	0.524224	0.480814	0.468083	0.328437	0.507001	0.491704	0.770784	0.856789	0.497957	0.623359	1
RBBP4	0.605397	0.840357	0.536735	0.571929	0.453826	0.408945	0.339679	0.512971	0.579939	0.479151	0.39126	0.380045	0.435831	0.582382	0.192203	0.489592	1	0.429993	0.753495	1
SYNC	0.171699	0.0316932	0.0732943	0.161319	0.211197	0.140893	0.11675	0.103306	0.186563	0.148982	0.0941357	0.171948	0.0435601	0.143921	0.0882796	0.333121	0.623168	0.138097	0.235754	0.492489
S100PBP	0.388403	0.272651	0.101543	0.376923	0.0962515	0.0214671	0.0556963	0.123938	0.140231	0.0580769	0.0589371	0.0584333	0.0929282	0.109594	0.0238389	0.0747075	0.399971	0.1652	0.0876002	0.584743
SFPQ	0.730042	0.742737	0.848588	0.663444	0.469	0.29627	0.136853	0.825813	1	0.524953	0.501807	0.438459	0.46378	0.644266	0.233878	0.432784	1	0.321679	0.241607	1
THRAP3	0.359743	0.617754	0.134986	0.621505	0.363458	0.207347	0.261807	0.510129	0.58218	0.379256	0.268345	0.362183	0.299138	0.419409	0.222855	0.496692	0.914319	0.484222	0.571914	1
MACF1	0.221961	0.449974	0.0876333	0.488291	0.129188	0.0657692	0.085473	0.246735	0.267169	0.174447	0.15773	0.282009	0.274356	0.23617	0.055798	0.54235	0.549177	0.212847	0.209616	0.71819
PABPC4	0.794923	1	0.852122	0.986286	1	0.51483	0.149729	1	1	0.978464	1	1	0.0435601	0.511334	0.659179	0.935115	1	1	1	1
EFCAB14	0.113735	0.321606	0.0917592	0.206707	0.113165	0.0677982	0.0435977	0.151995	0.198382	0.123693	0.0585886	0.105885	0.240661	0.22283	0.217255	0.159829	0.358734	0.170859	0.0950988	0.504569
NRDC	0.355846	0.870917	0.42748	0.186605	0.29802	0.281333	0.329198	0.393222	0.375614	0.229458	0.203932	0.198677	0.0438131	0.237436	0.415078	0.44425	1	0.319863	0.218867	1
ZCCHC11	0.365222	0.752456	0.307707	0.207587	0.389053	0.170195	0.160012	0.47002	0.525785	0.302549	0.208516	0.236382	0.0391426	0.135351	0.16146	0.206029	1	0.287609	0.339659	1
JUN	1	1	1	1	1	0.821399	0.458644	1	1	1	1	1	0.8509	1	1	1	1	0.391385	0.468898	1
JAK1	0.241765	1	0.239192	0.487896	0.359945	0.0985178	0.113795	0.567208	0.469158	0.133277	0.283709	0.326847	0.676098	0.204427	0.274335	0.426374	1	0.106382	0.143662	1
MIER1	0.137396	0.262915	0.116871	0.280948	0.26212	0.104583	0.100248	0.323857	0.435596	0.107493	0.158186	0.174733	0.0391426	0.137824	0.105256	0.371674	0.713356	0.156316	0.180453	0.754117
SRSF11	0.677092	0.863877	0.832123	1	0.528703	0.558935	0.401028	0.946168	1	0.755237	0.731794	0.646388	0.809682	0.830923	0.342502	0.641097	1	0.627234	0.788025	1
ZRANB2	0.916622	1	1	0.493321	0.884763	0.443047	0.478104	0.584356	0.835901	0.392659	0.469236	0.762968	0.361338	0.746241	0.501702	0.567174	1	0.730684	0.855673	1
ZNHIT6	0.0447725	0.071355	0	0.134513	0.0543771	0.0347221	0.0366078	0.133223	0.129121	0.0436128	0.0456643	0.0538089	0	0.0491377	0.0130515	0.0947126	0.262014	0.0725825	0.0506529	0.402447
SH3GLB1	0.276308	0.695998	0.246445	0.673072	0.534817	0.292793	0.425442	0.559676	0.752938	0.41409	0.48398	0.548978	0.369443	0.411048	0.525028	0.595269	1	0.547238	0.552346	1
PKN2	0.182414	0.361181	0.165849	0.368415	0.122452	0.0914019	0.0623079	0.171027	0.147674	0.066547	0.122865	0.108393	0.148628	0.106732	0.0734469	0.235013	0.701197	0.144091	0.112419	0.587251
ZNF644	0.146582	0.283833	0.154351	0.271391	0.178768	0.132301	0.0950042	0.178532	0.232474	0.123579	0.128397	0.0993004	0.125715	0.136673	0.128394	0.198509	0.554872	0.157194	0.175032	0.576122
EVI5	0.0616404	0.217201	0.0374643	0.148387	0.14016	0.135337	0.081383	0.109926	0.0721167	0.0918382	0.127859	0.176157	0.334671	0.0779547	0.0558157	0.083972	0.485494	0.140272	0.128444	0.430867
RNPC3	0.219546	0.406831	0.171402	0.40989	0.197237	0.140249	0.0621506	0.157402	0.129919	0.0711988	0.120688	0.0643948	0	0.0499834	0.0592184	0.101498	0.54006	0.159946	0.114809	1
PRPF38B	0.580971	0.468454	0.171703	0.450315	0.817944	0.531302	0.299935	0.768322	0.994907	0.520473	0.445641	0.716785	0.797048	0.58309	0.147498	0.827123	1	0.465328	0.484276	1
AHCYL1	0.0639635	0.0659907	0.0466377	0.488278	0.118246	0.161297	0.130757	0.136043	0.167385	0.131255	0.134871	0.125224	0	0.0391403	0.0517487	0.0921562	0.501153	0.211756	0.166015	0.520913
RSBN1	0.091685	0.196806	0.0817009	0.0334168	0.128018	0.045187	0.0708918	0.162301	0.202122	0.107205	0.151577	0.119008	0.23129	0.109181	0.0911289	0.0724086	0.46271	0.133558	0.143981	0.539536
MAN1A2	0.230068	1	0.193463	0.535092	0.243145	0.215913	0.153924	0.44821	0.547747	0.163022	0.246351	0.336726	0	0.532869	0.168499	0.354081	1	0.306397	0.3966	1
ANP32E	0.469992	0.412041	0.1297	0.460463	0.26778	0.238701	0.357838	0.469539	0.818059	0.55652	0.151697	0.262562	0.501934	0.557549	0.0922998	0.282407	0.936049	0.35875	0.562221	0.921577
CTSS	0.588493	0.638375	1	0.534574	1	1	1	1	1	1	1	1	1	1	1	1	1	1	0.96283	1
PSMB4	0.439621	0.394471	0.202498	0.423295	0.560308	0.775556	0.691606	0.605858	1	1	0.465199	0.355269	0.486366	0.696333	0.15597	0.70034	1	0.678189	0.869799	1
DPM3	1	1	1	1	0.536541	0.893658	1	0.841323	1	1	0.405695	0.684592	1	1	0.572651	1	1	1	1	1
ASH1L	0.754646	0.535884	0.0997502	0.789214	0.340311	0.339201	0.29461	0.320031	0.310585	0.512528	0.236743	0.232364	0	0.260482	0.133642	0.202641	1	0.304112	0.241064	1
GON4L	0.254417	0.285946	0.242175	0.454987	0.149922	0.127695	0.111379	0.17574	0.155839	0.198661	0.130824	0.133081	0.398827	0.165732	0.0324372	0.182142	0.717099	0.182341	0.15347	0.597835
TSTD1	0.988918	1	0.565267	0.333526	1	0.699962	0.741747	0.741563	0.990457	1	0.965175	0.959041	1	1	0.662067	1	1	1	0.487655	1
ARHGAP30	0.324911	0.318268	0.101059	0.108121	0.111041	0.0591858	0.0967351	0.247438	0.400646	0.14979	0.219466	0.204758	0.219805	0.224004	0.524424	0.300395	0.731169	0.164159	0.231584	0.910846
POU2F1	0.142131	0.177088	0.0334097	0.0976699	0.139333	0.10714	0.0766153	0.167012	0.177505	0.0696237	0.106741	0.101981	0	0.13126	0.0199028	0.183625	0.455541	0.0456443	0.0267828	0.542601
PRRC2C	0.802566	1	0.614676	0.960613	0.599493	0.58391	0.389305	0.766538	0.98877	0.714428	0.70588	0.941636	0.607711	0.949138	0.372298	1	1	0.750845	1	1
SUCO	0.134421	0.449139	0.0523892	0.355929	0.113996	0.131282	0.074513	0.0884056	0.123255	0.184081	0.0817493	0.166303	0	0.212818	0.139606	0.167253	0.774636	0.135368	0.191881	0.464672
RC3H1	0.0896226	0.182227	0.140856	0.219741	0.0818407	0.0530685	0.0466394	0.114505	0.0877191	0.0950663	0.0719454	0.0606157	0.157992	0.0659468	0.0411677	0.404686	0.691786	0.0390998	0.0646336	0.507466
KIAA0040	0.142245	0.479474	0.147133	0.06349	0.105453	0.19271	0.215032	0.294056	0.359644	0.0640379	0.0761523	0.118076	0	0.228217	0.0696179	0.230826	0.756707	0.165939	0.289586	0.733924
RALGPS2	0.589959	1	0.130473	0.10508	0.1822	0.390547	0.262738	0.282289	0.197448	0.0352642	0.208485	0.337772	0.13094	0.386373	0.0881287	0.245831	1	0.147429	0.112003	1
CEP350	0.287292	0.756579	0.0931176	0.243922	0.240965	0.214601	0.127875	0.271753	0.337688	0.306834	0.132474	0.154939	0.285369	0.254028	0.0355061	0.234303	1	0.38214	0.338766	1
SWT1	0.0462307	0.104148	0.0357987	0.0130065	0.0189279	0.0262486	0.0155761	0.0355267	0.0672532	0.0361848	0.0876432	0.058421	0	0.0406657	0	0.0258372	0.49932	0.0730235	0.0442391	0.376722
TPR	0.422831	0.73488	0.370154	0.984715	0.304227	0.370067	0.363089	0.791138	0.768413	0.625099	0.415561	0.372621	0.149079	0.597097	0.188852	0.497014	1	0.496755	0.587522	1
ZC3H11A	0.272937	0.455656	0.0976566	0.473519	0.241776	0.198563	0.171977	0.201056	0.278993	0.183557	0.208839	0.200663	0.0438131	0.413514	0.0666599	0.188163	0.77719	0.206723	0.168406	0.582876
MDM4	0.653747	0.321195	0.260291	0.466878	0.407817	0.624904	0.478215	0.39388	0.270998	0.441021	0.546698	0.484171	0.367819	0.542361	0.0916997	0.512023	1	0.646679	0.56623	1
NUCKS1	1	0.624098	0.621233	1	0.619739	0.405008	0.367554	0.961708	1	0.886011	0.593253	0.729557	0.414691	0.629432	0.313115	0.922743	1	0.591403	0.60564	1
C1orf132	1	1	1	0.718991	0.304547	0.16999	0.110708	0.253516	0.144527	0.241796	0.24623	0.239492	0	0.225565	0.0623202	0.0791831	1	0.0987028	0.153874	1
EPRS	0.31412	1	0.291788	0.36089	0.291518	0.431686	0.605067	0.50205	0.475694	1	0.321961	0.483084	0.048311	0.64873	0.240458	0.323408	1	0.93473	1	1
IARS2	0.101779	0.186661	0.0700429	0.151572	0.116679	0.0953444	0.125625	0.120664	0.201953	0.182299	0.0776607	0.0681968	0.042868	0.276189	0.0380306	0.0784075	0.554708	0.187898	0.264105	0.503013
MIA3	0.287417	0.949567	0.127825	0.160537	0.204874	0.191688	0.170035	0.248334	0.310151	0.488007	0.129141	0.176606	0.210652	0.387779	0.21211	0.333904	1	0.515731	0.41842	1
AIDA	0.0994388	0.10961	0.0487318	0.156074	0.195229	0.166626	0.179217	0.194846	0.23883	0.308953	0.173649	0.139134	0.10576	0.227248	0.0458354	0.188495	0.493567	0.423578	0.322357	0.852022
ACBD3	0.161103	0.253955	0.0348744	0.25569	0.199672	0.124218	0.129556	0.270895	0.216091	0.256124	0.136751	0.207881	0.459234	0.324366	0.16599	0.0855971	1	0.111016	0.0891109	1
PARP1	0.724763	1	0.385551	0.383468	0.505327	0.491893	0.765519	0.776227	0.989257	1	0.38949	0.677309	0.439606	0.715354	0.442664	0.428945	1	0.787376	1	1
GALNT2	0.191402	0.211315	0.321653	0.259858	0.143324	0.247615	0.17714	0.312132	0.255823	0.0846965	0.249689	0.24568	0.464499	0.568271	0.228791	0.330933	0.623945	0.125986	0.186385	0.645157
C1orf131	0.0943194	0.135152	0.0800985	0.146946	0.0933804	0.031488	0.0835333	0.202457	0.266644	0.202077	0.0823857	0.112602	0	0.200168	0.083149	0.0767316	0.453601	0.230805	0.138048	0.484381
ARID4B	0.338297	0.549444	0.260476	0.611963	0.513168	0.505767	0.327066	0.556206	0.486148	0.60162	0.380389	0.350066	0.132071	0.358889	0.128505	0.425528	1	0.374382	0.373767	1
ERO1B	0.29196	0.368657	0.0836598	0.203048	0.0937656	0.122395	0.157077	0.107179	0.105487	0.197403	0.0406085	0.0853728	0.048311	0.196264	0.143818	0.144268	1	0.241555	0.340505	0.4933
MTR	0.0983123	0.221653	0.0919624	0.250029	0.102232	0.0706313	0.0279296	0.0737555	0.0762196	0.0851763	0.0477691	0.0553365	0.20771	0.0645555	0.0118981	0.184735	0.402552	0.110632	0.0733028	0.423964
SDCCAG8	0.16168	0.26302	0.0735059	0.495729	0.175263	0.159945	0.134993	0.206278	0.207868	0.143815	0.118984	0.167639	0	0.16843	0.0768427	0.13878	0.516457	0.215448	0.180261	0.551617
HNRNPU	1	1	0.909159	0.847591	0.764987	0.464104	0.439865	1	1	1	0.696617	0.578217	0.928386	1	0.451709	0.82521	1	0.668076	0.648925	1
DDX1	0.242747	0.171071	0.265717	0.491433	0.152614	0.219765	0.438998	0.516643	0.486702	0.273596	0.246535	0.389211	0.389733	0.360908	0.0656266	0.490518	0.640872	0.247036	0.388728	0.85199
ITSN2	0.345403	0.435545	0.337784	0.191494	0.297537	0.111976	0.13409	0.273255	0.23923	0.226214	0.166008	0.310577	0.169842	0.264665	0.126124	0.274133	0.828856	0.091532	0.0830303	0.987566
EIF2B4	0.188888	0.100506	0.0143838	0.126478	0.142412	0.127189	0.160617	0.15869	0.197999	0.127171	0.111856	0.112747	0.441013	0.190366	0.12074	0.0606981	0.494281	0.120678	0.147939	0.600065
YIPF4	0.568195	0.361745	0.472381	0.431427	0.346307	0.303424	0.336992	0.345119	0.37848	0.330856	0.305931	0.628333	0	0.261625	0.225182	0.285954	0.902858	0.242775	0.212074	1
BIRC6	0.281005	0.332154	0.102135	0.20883	0.215568	0.220448	0.16277	0.240917	0.363747	0.188041	0.199829	0.15984	0.0561508	0.21614	0.200904	0.308344	0.558342	0.263805	0.204977	0.645456
RASGRP3	0.595675	0.536687	0.342753	0.464838	0.676229	0.753873	0.518884	0.988156	0.500038	0.807377	0.139335	0.2617	0.042868	0.117831	0.324337	0.850595	1	0.160184	0.52072	1
CEBPZ	0.255409	0.268542	0.132384	0.43698	0.118885	0.335914	0.215595	0.318836	0.597697	0.23235	0.21534	0.317594	0.042868	0.375103	0.0445916	0.290801	0.836108	0.256247	0.365427	0.983931
SLC8A1	0.0193002	0.0169616	0.00978245	0.0126751	0.0118925	0.0167385	0.00204007	0.0186302	0.0050419	0.0235298	0.00738375	0.0134341	0	0.00195895	0.0443837	0.008514	1	0.0431351	0.0552903	0.31345
PREPL	0.161755	0.252725	0.379724	0.146258	0.164838	0.104554	0.0857106	0.113622	0.175151	0.149232	0.0541434	0.094521	0	0.0701384	0.0422921	0.142009	0.4092	0.163712	0.141274	0.512748
RHOQ	0.475999	0.254383	0.0404689	0.140996	0.58278	0.347899	0.293406	0.350281	0.273451	0.127065	0.176419	0.210982	0.10576	0.247953	0.107387	0.213103	1	0.118182	0.194295	1
PSME4	0.336907	0.116705	0.404028	0.216897	0.149294	0.176922	0.0855964	0.177392	0.342595	0.114523	0.117036	0.205719	0.10576	0.118387	0.0383799	0.128175	0.430611	0.109638	0.140866	0.571689
SPTBN1	0.204159	0.406277	0.0836574	0.465012	0.104825	0.287689	0.188204	0.223454	0.275893	0.524918	0.180865	0.208773	0	0.112704	0.0563628	0.173255	0.858327	0.152992	0.118062	0.991208
BCL11A	0.0934111	0.0854985	0.20293	0.0688138	0.17147	0.285624	0.288211	0.211947	0.240887	0.0334114	0.0905083	0.0931298	0	0.0163052	0	0.0936542	0.356838	0	0.00208886	0.519851
USP34	0.263147	0.282554	0.0311085	0.567869	0.140503	0.308925	0.15019	0.27553	0.220054	0.149889	0.168041	0.22065	0.374196	0.104394	0.176989	0.310416	0.881344	0.0998616	0.155073	0.943397
LINC00309	0.0189973	0.00305575	0.0490545	0	0	0.0677222	0.017576	0.0320644	0.00408926	0.0103838	0.0945452	0.0115884	0	0.0117118	0	0	0.176101	0.0101055	0.00901866	0.404979
AFTPH	0.182851	0.349779	0.069024	0.281565	0.314304	0.469511	0.289919	0.182639	0.241563	0.238487	0.146869	0.172808	0.129296	0.103035	0.0819623	0.228067	0.547947	0.133034	0.206255	0.628443
ACTR2	0.471868	0.446716	0.181986	0.28557	0.349731	0.41165	0.362693	0.441356	0.577792	0.411045	0.558439	0.534468	0.512212	0.358939	0.365196	0.522533	0.943002	0.311729	0.359191	0.886493
SNRNP27	0.264351	0.24516	0.128955	0.291044	0.14785	0.274775	0.241649	0.28631	0.411703	0.222315	0.250805	0.13243	0.0435601	0.316059	0.224081	0.346507	0.564182	0.229234	0.333184	0.787998
PCYOX1	0.113351	0.232723	0.120672	0.214375	0.0841196	0.213919	0.139322	0.106997	0.131852	0.140364	0.0623229	0.0420595	0	0.170653	0.0124896	0.143771	0.668765	0.167296	0.13353	0.420669
