# Supplementary material for: Co-evolution of tumor and immune cells during progression of multiple myeloma
Source: Nat Commun. 2021 May 7;12:2559. doi: 10.1038/s41467-021-22804-x (PMC8105337; doi:10.1038/s41467-021-22804-x)
Supplement: Supplementary file 7 — Supplementary Data 4 [file 41467_2021_22804_MOESM7_ESM.xlsx]

## Sheet: DE genes across disease stages
Table 4.1 Differential expression across stages.
Patient	Group1	Group2	p_val	avg_logFC	pct.1	pct.2	p_val_adj	Celltype	GeneID	GeneName	Time (Days)	Treatment (Cycles)
27522	Primary	Remission	5.0203e-09	-0.989801	0.25	0.6	0.000169154	Macrophages	ENSG00000147454	SLC25A37	379	8
27522	Primary	Remission	8.32043e-09	0.303768	1	1	0.000280349	Macrophages	ENSG00000205542	TMSB4X	379	8
27522	Primary	Remission	9.13011e-09	0.764092	0.907	0.575	0.00030763	Macrophages	ENSG00000171223	JUNB	379	8
27522	Primary	Remission	1.40856e-08	1.35162	0.609	0.125	0.0004746	Macrophages	ENSG00000277632	CCL3	379	8
27522	Primary	Remission	7.50905e-09	1.07155	0.77	0.325	0.00025301	Macrophages	ENSG00000100906	NFKBIA	379	8
27522	Primary	Remission	2.97328e-09	0.749664	0.949	0.625	0.000100182	Macrophages	ENSG00000025708	TYMP	379	8
27522	Primary	Remission	5.47438e-12	-1.04757	0.023	0.375	1.84454e-07	Bcell	ENSG00000101224	CDC25B	379	8
27522	Primary	Remission	2.86384e-08	0.675787	0.889	0.55	0.000964944	Macrophages	ENSG00000180879	SSR4	379	8
27522	Primary	Remission	4.13305e-08	0.544369	0.971	0.875	0.00139259	Macrophages	ENSG00000245532	NEAT1	379	8
27522	Primary	Remission	9.66838e-08	0.347839	0.996	1	0.00325766	Macrophages	ENSG00000011600	TYROBP	379	8
27522	Primary	Remission	3.25351e-07	0.963193	0.692	0.325	0.0109624	Macrophages	ENSG00000160932	LY6E	379	8
27522	Primary	Remission	6.0012e-11	-1.42742	0.056	0.5	2.02204e-06	Bcell	ENSG00000124766	SOX4	379	8
27522	Primary	Remission	4.68081e-09	-1.3847	0.089	0.562	0.000157715	Bcell	ENSG00000184226	PCDH9	379	8
27522	Primary	Remission	1.1112e-08	2.76442	0.844	0	0.000374408	Bcell	ENSG00000253701	AL928768.3	379	8
27522	Primary	Remission	2.00175e-07	-1.06298	0.033	0.312	0.00674468	Bcell	ENSG00000170180	GYPA	379	8
27522	Primary	Remission	4.34508e-07	-0.972084	0.036	0.312	0.0146403	Bcell	ENSG00000250361	GYPB	379	8
27522	Primary	Remission	6.13609e-07	-1.10726	0.036	0.312	0.0206749	Bcell	ENSG00000107902	LHPP	379	8
27522	Primary	Remission	1.33148e-06	-1.4818	0.04	0.312	0.044863	Bcell	ENSG00000169189	NSMCE1	379	8
27522	Primary	Remission	2.33737e-12	0.968849	0.569	0.27	7.87553e-08	CD4+T	ENSG00000168685	IL7R	379	8
27522	Primary	Remission	1.37198e-11	1.0846	0.403	0.116	4.62275e-07	CD4+T	ENSG00000100906	NFKBIA	379	8
27522	Primary	Remission	5.25842e-11	-0.972443	0.114	0.392	1.77177e-06	CD4+T	ENSG00000223865	HLA-DPB1	379	8
27522	Primary	Remission	1.39532e-10	-0.62743	0.218	0.54	4.7014e-06	CD4+T	ENSG00000164104	HMGB2	379	8
27522	Primary	Remission	4.80322e-10	-0.660054	0.147	0.434	1.6184e-05	CD4+T	ENSG00000090013	BLVRB	379	8
27522	Primary	Remission	6.16377e-10	-0.780427	0.531	0.751	2.07682e-05	CD4+T	ENSG00000126264	HCST	379	8
27522	Primary	Remission	1.13953e-09	0.580483	0.588	0.317	3.83954e-05	CD4+T	ENSG00000120129	DUSP1	379	8
27522	Primary	Remission	1.34112e-09	-0.633184	0.351	0.651	4.51878e-05	CD4+T	ENSG00000167815	PRDX2	379	8
27522	Primary	Remission	3.28848e-09	-1.17278	0.142	0.376	0.000110802	CD4+T	ENSG00000196126	HLA-DRB1	379	8
27522	Primary	Remission	4.35398e-09	0.662176	0.592	0.296	0.000146703	CD4+T	ENSG00000177606	JUN	379	8
27522	Primary	Remission	2.20443e-08	-0.786095	0.161	0.407	0.000742762	CD4+T	ENSG00000197540	GZMM	379	8
27522	Primary	Remission	3.35042e-08	-0.798558	0.185	0.429	0.00112889	CD4+T	ENSG00000172543	CTSW	379	8
27522	Primary	Remission	5.74944e-08	0.523638	0.517	0.28	0.00193722	CD4+T	ENSG00000143546	S100A8	379	8
27522	Primary	Remission	2.27966e-07	0.523043	0.464	0.228	0.0076811	CD4+T	ENSG00000170345	FOS	379	8
27522	Primary	Remission	6.75978e-07	-0.777751	0.137	0.333	0.0227764	CD4+T	ENSG00000158050	DUSP2	379	8
27522	Primary	Remission	8.87381e-07	0.331414	0.545	0.344	0.0298994	CD4+T	ENSG00000163220	S100A9	379	8
27522	Primary	Remission	1.47748e-06	-0.674792	0.156	0.36	0.0497822	CD4+T	ENSG00000125148	MT2A	379	8
27522	Primary	Remission	1.31626e-17	-2.22777	0.01	0.375	4.43501e-13	Bcell	ENSG00000169575	VPREB1	379	8
27522	Primary	Remission	1.0007e-07	0.654643	0.759	0.49	0.00337175	Plasma	ENSG00000048462	TNFRSF17	379	8
27522	Primary	Remission	1.05672e-07	0.769785	0.652	0.353	0.00356053	Plasma	ENSG00000226752	PSMD5-AS1	379	8
27522	Primary	Remission	1.06865e-07	-0.755804	0.326	0.608	0.00360071	Plasma	ENSG00000111843	TMEM14C	379	8
27522	Primary	Remission	1.15987e-07	0.715094	0.814	0.529	0.00390805	Plasma	ENSG00000081189	MEF2C	379	8
27522	Primary	Remission	1.27443e-07	0.523646	0.372	0	0.00429406	Plasma	ENSG00000151575	TEX9	379	8
27522	Primary	Remission	1.29871e-07	-0.30049	0.093	0.314	0.00437586	Plasma	ENSG00000164611	PTTG1	379	8
27522	Primary	Remission	4.34463e-11	-1.12631	0.04	0.438	1.46388e-06	Bcell	ENSG00000101336	HCK	379	8
27522	Primary	Remission	1.98929e-07	-0.39295	0.107	0.333	0.0067027	Plasma	ENSG00000141295	SCRN2	379	8
27522	Primary	Remission	2.00305e-07	0.524609	0.403	0.039	0.00674906	Plasma	ENSG00000184261	KCNK12	379	8
27522	Primary	Remission	2.76582e-07	-0.502688	0.441	0.686	0.00931917	Plasma	ENSG00000128272	ATF4	379	8
27522	Primary	Remission	2.89182e-07	-0.794491	0.258	0.529	0.00974371	Plasma	ENSG00000104870	FCGRT	379	8
27522	Primary	Remission	2.9818e-07	-0.517295	0.18	0.451	0.0100469	Plasma	ENSG00000125304	TM9SF2	379	8
27522	Primary	Remission	3.22288e-07	-0.510737	0.848	0.961	0.0108592	Plasma	ENSG00000168028	RPSA	379	8
27522	Primary	Remission	3.54508e-07	0.600906	0.377	0.02	0.0119448	Plasma	ENSG00000064225	ST3GAL6	379	8
27522	Primary	Remission	3.87255e-07	-0.530307	0.359	0.627	0.0130482	Plasma	ENSG00000150459	SAP18	379	8
27522	Primary	Remission	4.0323e-07	0.622212	0.379	0.02	0.0135864	Plasma	ENSG00000278376	RP11-158I9.8	379	8
27522	Primary	Remission	4.05464e-07	0.480372	0.351	0	0.0136617	Plasma	ENSG00000272449	RP3-395M20.12	379	8
27522	Primary	Remission	4.3982e-07	-0.47202	0.868	0.922	0.0148193	Plasma	ENSG00000166598	HSP90B1	379	8
27522	Primary	Remission	4.55836e-07	-0.685484	0.438	0.686	0.0153589	Plasma	ENSG00000167468	GPX4	379	8
27522	Primary	Remission	4.58939e-07	0.636155	0.718	0.451	0.0154635	Plasma	ENSG00000115884	SDC1	379	8
27522	Primary	Remission	4.85295e-07	-0.591084	0.645	0.804	0.0163515	Plasma	ENSG00000169100	SLC25A6	379	8
27522	Primary	Remission	4.91547e-07	0.553113	0.347	0	0.0165622	Plasma	ENSG00000273247	RP11-83A24.2	379	8
27522	Primary	Remission	5.03474e-07	0.53593	0.347	0	0.0169641	Plasma	ENSG00000160862	AZGP1	379	8
27522	Primary	Remission	5.91636e-07	0.515799	0.451	0.118	0.0199346	Plasma	ENSG00000072694	FCGR2B	379	8
27522	Primary	Remission	6.2985e-07	-0.393017	0.245	0.529	0.0212222	Plasma	ENSG00000100129	EIF3L	379	8
27522	Primary	Remission	8.41066e-07	-0.602668	0.518	0.745	0.0283389	Plasma	ENSG00000113558	SKP1	379	8
27522	Primary	Remission	9.89989e-07	-0.450646	0.314	0.608	0.0333567	Plasma	ENSG00000184983	NDUFA6	379	8
27522	Primary	Remission	1.14394e-06	0.495932	0.493	0.118	0.0385438	Plasma	ENSG00000139725	RHOF	379	8
27522	Primary	Remission	1.15051e-06	0.381246	0.95	0.922	0.0387654	Plasma	ENSG00000204525	HLA-C	379	8
27522	Primary	Remission	1.15387e-06	-0.648793	0.146	0.373	0.0388785	Plasma	ENSG00000134352	IL6ST	379	8
27522	Primary	Remission	1.16477e-06	0.598053	0.505	0.176	0.0392457	Plasma	ENSG00000126860	EVI2A	379	8
27522	Primary	Remission	1.25768e-06	-0.882844	0.898	0.98	0.0423762	Plasma	ENSG00000075624	ACTB	379	8
27522	Primary	Remission	1.39709e-06	-0.397264	0.115	0.333	0.0470734	Plasma	ENSG00000138760	SCARB2	379	8
27522	Primary	Remission	1.44264e-06	-0.690082	0.723	0.902	0.0486083	Plasma	ENSG00000140319	SRP14	379	8
27522	Primary	Remission	4.39392e-58	-1.60479	0.057	0.725	1.48049e-53	Macrophages	ENSG00000196565	HBG2	379	8
27522	Primary	Remission	4.66365e-47	-1.09452	0.041	0.575	1.57137e-42	Macrophages	ENSG00000170180	GYPA	379	8
27522	Primary	Remission	1.70545e-07	-0.781782	0.133	0.373	0.00574634	Plasma	ENSG00000223865	HLA-DPB1	379	8
27522	Primary	Remission	1.7842e-07	-0.497924	0.131	0.373	0.0060117	Plasma	ENSG00000197982	C1orf122	379	8
27522	Primary	Remission	4.64386e-24	2.29025	0.961	0.075	1.5647e-19	Macrophages	ENSG00000132465	JCHAIN	379	8
27522	Primary	Remission	8.93195e-24	2.32145	0.932	0	3.00953e-19	Macrophages	ENSG00000253701	AL928768.3	379	8
27522	Primary	Remission	9.68161e-14	-1.19301	0.283	0.7	3.26212e-09	Macrophages	ENSG00000167815	PRDX2	379	8
27522	Primary	Remission	9.3228e-11	0.463314	0.999	1	3.14122e-06	Macrophages	ENSG00000196154	S100A4	379	8
27522	Primary	Remission	1.02723e-10	0.684975	0.983	0.85	3.46116e-06	Macrophages	ENSG00000120129	DUSP1	379	8
27522	Primary	Remission	8.01616e-10	-0.841744	0.613	0.925	2.70097e-05	Macrophages	ENSG00000164104	HMGB2	379	8
27522	Primary	Remission	1.04261e-09	1.23191	0.658	0.125	3.51298e-05	Macrophages	ENSG00000126709	IFI6	379	8
27522	Primary	Remission	1.34645e-09	1.19947	0.529	0	4.53672e-05	Macrophages	ENSG00000170476	MZB1	379	8
27522	Primary	Remission	4.36904e-12	-0.659499	0.349	0.745	1.4721e-07	Plasma	ENSG00000164104	HMGB2	379	8
27522	Primary	Remission	6.0824e-12	-0.552698	0.118	0.431	2.0494e-07	Plasma	ENSG00000121691	CAT	379	8
27522	Primary	Remission	6.25978e-12	-1.84994	0.089	0.353	2.10917e-07	Plasma	ENSG00000038427	VCAN	379	8
27522	Primary	Remission	7.8928e-12	0.497088	0.997	0.549	2.6594e-07	Plasma	ENSG00000132465	JCHAIN	379	8
27522	Primary	Remission	8.86675e-12	0.870404	0.537	0.02	2.98756e-07	Plasma	ENSG00000102109	PCSK1N	379	8
27522	Primary	Remission	9.81034e-12	0.749727	0.899	0.745	3.3055e-07	Plasma	ENSG00000084207	GSTP1	379	8
27522	Primary	Remission	1.06678e-11	-1.80882	0.928	0.98	3.5944e-07	Plasma	ENSG00000205542	TMSB4X	379	8
27522	Primary	Remission	1.81293e-11	0.691653	0.577	0.039	6.10849e-07	Plasma	ENSG00000135919	SERPINE2	379	8
27522	Primary	Remission	1.82146e-11	-0.412997	0.111	0.412	6.13721e-07	Plasma	ENSG00000100321	SYNGR1	379	8
27522	Primary	Remission	7.92561e-07	0.804666	0.557	0.1	0.0267045	Macrophages	ENSG00000177606	JUN	379	8
27522	Primary	Remission	1.23399e-06	1.15855	0.571	0.2	0.0415782	Macrophages	ENSG00000142089	IFITM3	379	8
27522	Primary	Remission	1.99059e-55	2.3188	0.891	0.074	6.70709e-51	CD4+T	ENSG00000132465	JCHAIN	379	8
27522	Primary	Remission	4.18143e-54	2.72606	0.81	0.005	1.40889e-49	CD4+T	ENSG00000253701	AL928768.3	379	8
27522	Primary	Remission	9.81348e-27	-2.33224	0.028	0.487	3.30655e-22	CD4+T	ENSG00000105374	NKG7	379	8
27522	Primary	Remission	2.90505e-21	-1.53039	0.137	0.582	9.78827e-17	CD4+T	ENSG00000271503	CCL5	379	8
27522	Primary	Remission	3.28908e-21	-1.23693	0.047	0.45	1.10822e-16	CD4+T	ENSG00000196565	HBG2	379	8
27522	Primary	Remission	5.29844e-19	-1.82026	0.071	0.45	1.78526e-14	CD4+T	ENSG00000113088	GZMK	379	8
27522	Primary	Remission	3.28567e-18	-1.66355	0.062	0.423	1.10707e-13	CD4+T	ENSG00000145649	GZMA	379	8
27522	Primary	Remission	2.06508e-15	-1.21743	0.351	0.656	6.95807e-11	CD4+T	ENSG00000019582	CD74	379	8
27522	Primary	Remission	2.50874e-15	0.896458	0.365	0.032	8.45295e-11	CD4+T	ENSG00000170476	MZB1	379	8
27522	Primary	Remission	1.20634e-14	-0.970947	0.024	0.307	4.06466e-10	CD4+T	ENSG00000275302	CCL4	379	8
27522	Primary	Remission	3.4216e-14	-1.37648	0.052	0.349	1.15287e-09	CD4+T	ENSG00000077984	CST7	379	8
27522	Primary	Remission	6.0143e-09	-0.351508	0.084	0.314	0.000202646	Plasma	ENSG00000137193	PIM1	379	8
27522	Primary	Remission	1.11093e-08	0.860562	0.525	0.078	0.000374317	Plasma	ENSG00000136826	KLF4	379	8
27522	Primary	Remission	1.15305e-08	-0.53534	0.679	0.843	0.00038851	Plasma	ENSG00000169567	HINT1	379	8
27522	Primary	Remission	1.31204e-08	0.725188	0.539	0.176	0.000442078	Plasma	ENSG00000108405	P2RX1	379	8
27522	Primary	Remission	1.34193e-08	-0.532557	0.96	1	0.000452151	Plasma	ENSG00000112306	RPS12	379	8
27522	Primary	Remission	1.55067e-08	0.807086	0.454	0.039	0.000522481	Plasma	ENSG00000268027	AC006129.2	379	8
27522	Primary	Remission	1.94238e-08	0.675642	0.841	0.706	0.000654464	Plasma	ENSG00000147649	MTDH	379	8
27522	Primary	Remission	1.9501e-08	0.69481	0.591	0.235	0.000657068	Plasma	ENSG00000184293	CLECL1	379	8
27522	Primary	Remission	2.42381e-08	0.515715	0.457	0.039	0.000816679	Plasma	ENSG00000182985	CADM1	379	8
27522	Primary	Remission	2.56723e-08	0.464401	0.849	0.569	0.000865003	Plasma	ENSG00000143546	S100A8	379	8
27522	Primary	Remission	3.96753e-08	-0.689408	0.915	0.98	0.00133682	Plasma	ENSG00000140264	SERF2	379	8
27522	Primary	Remission	3.98157e-08	0.784943	0.636	0.235	0.00134155	Plasma	ENSG00000206573	THUMPD3-AS1	379	8
27522	Primary	Remission	4.46216e-08	-0.332226	0.088	0.314	0.00150348	Plasma	ENSG00000100258	LMF2	379	8
27522	Primary	Remission	4.48966e-08	-0.458336	0.105	0.333	0.00151274	Plasma	ENSG00000013583	HEBP1	379	8
27522	Primary	Remission	6.25949e-08	-0.407938	0.114	0.353	0.00210907	Plasma	ENSG00000137076	TLN1	379	8
27522	Primary	Remission	6.51932e-08	0.530126	0.772	0.49	0.00219662	Plasma	ENSG00000089327	FXYD5	379	8
27522	Primary	Remission	6.59543e-08	0.886915	0.494	0.118	0.00222226	Plasma	ENSG00000234184	RP5-887A10.1	379	8
27522	Primary	Remission	7.99638e-08	-0.492482	0.945	1	0.0026943	Plasma	ENSG00000137154	RPS6	379	8
27522	Primary	Remission	8.3463e-08	-0.395771	0.884	0.941	0.0028122	Plasma	ENSG00000083845	RPS5	379	8
27522	Primary	Remission	9.04545e-08	-0.609506	0.14	0.392	0.00304778	Plasma	ENSG00000164733	CTSB	379	8
27522	Primary	Remission	3.76772e-36	-0.697063	0.048	0.451	1.2695e-31	Plasma	ENSG00000136929	HEMGN	379	8
27522	Primary	Remission	2.25881e-35	-0.870144	0.04	0.412	7.61083e-31	Plasma	ENSG00000112699	GMDS	379	8
27522	Primary	Remission	3.76814e-34	4.23813	0.998	0.216	1.26964e-29	Plasma	ENSG00000253701	AL928768.3	379	8
27522	Primary	Remission	1.54962e-33	-0.614512	0.066	0.51	5.22129e-29	Plasma	ENSG00000250361	GYPB	379	8
27522	Primary	Remission	5.31865e-29	-0.260586	0.03	0.333	1.79207e-24	Plasma	ENSG00000213934	HBG1	379	8
27522	Primary	Remission	1.53357e-28	-0.61903	0.075	0.51	5.1672e-24	Plasma	ENSG00000170180	GYPA	379	8
27522	Primary	Remission	1.9636e-28	-3.0793	0.037	0.353	6.61616e-24	Plasma	ENSG00000130203	APOE	379	8
27522	Primary	Remission	1.28843e-26	-1.1055	0.918	1	4.34124e-22	Plasma	ENSG00000140988	RPS2	379	8
27522	Primary	Remission	1.16801e-25	-0.511917	0.045	0.373	3.93549e-21	Plasma	ENSG00000004939	SLC4A1	379	8
27522	Primary	Remission	2.4556e-25	-1.15891	0.886	1	8.27389e-21	Plasma	ENSG00000133112	TPT1	379	8
27522	Primary	Remission	2.83192e-24	1.92344	0.851	0.039	9.54187e-20	Plasma	ENSG00000068078	FGFR3	379	8
27522	Primary	Remission	4.67031e-24	-0.472872	0.076	0.471	1.57362e-19	Plasma	ENSG00000198692	EIF1AY	379	8
27522	Primary	Remission	6.30822e-24	-1.48149	0.771	0.961	2.12549e-19	Plasma	ENSG00000019582	CD74	379	8
27522	Primary	Remission	2.24709e-23	1.63214	0.997	0.863	7.57136e-19	Plasma	ENSG00000245532	NEAT1	379	8
27522	Primary	Remission	4.87191e-23	-0.818341	0.169	0.667	1.64154e-18	Plasma	ENSG00000129824	RPS4Y1	379	8
27522	Primary	Remission	5.80566e-22	-0.937912	0.06	0.392	1.95616e-17	Plasma	ENSG00000140416	TPM1	379	8
27522	Primary	Remission	1.02728e-21	-0.46059	0.054	0.373	3.46131e-17	Plasma	ENSG00000023445	BIRC3	379	8
27522	Primary	Remission	1.97884e-21	1.41835	0.828	0.098	6.66751e-17	Plasma	ENSG00000109685	WHSC1	379	8
27522	Primary	Remission	2.57699e-21	2.45408	0.802	0.059	8.6829e-17	Plasma	ENSG00000277632	CCL3	379	8
27522	Primary	Remission	2.75399e-21	-0.899914	0.096	0.49	9.27929e-17	Plasma	ENSG00000179344	HLA-DQB1	379	8
27522	Primary	Remission	1.16627e-20	1.64648	0.856	0.314	3.92962e-16	Plasma	ENSG00000262202	RP11-160E2.6	379	8
27522	Primary	Remission	1.0698e-19	-0.855829	0.15	0.588	3.60457e-15	Plasma	ENSG00000231389	HLA-DPA1	379	8
27522	Primary	Remission	2.91956e-18	-1.20337	0.233	0.706	9.83717e-14	Plasma	ENSG00000196126	HLA-DRB1	379	8
27522	Primary	Remission	8.07536e-18	-0.609055	0.052	0.333	2.72091e-13	Plasma	ENSG00000196628	TCF4	379	8
27522	Primary	Remission	1.485e-16	1.18289	0.772	0.157	5.00356e-12	Plasma	ENSG00000118971	CCND2	379	8
27522	Primary	Remission	2.39804e-16	-0.318327	0.091	0.431	8.07994e-12	Plasma	ENSG00000103811	CTSH	379	8
27522	Primary	Remission	7.2462e-16	1.08387	0.845	0.333	2.44153e-11	Plasma	ENSG00000177311	ZBTB38	379	8
27522	Primary	Remission	2.90615e-15	0.835577	0.891	0.51	9.79197e-11	Plasma	ENSG00000102265	TIMP1	379	8
27522	Primary	Remission	3.88421e-15	-0.881272	0.628	0.941	1.30874e-10	Plasma	ENSG00000167815	PRDX2	379	8
27522	Primary	Remission	4.21751e-15	-0.899352	0.234	0.647	1.42105e-10	Plasma	ENSG00000002586	CD99	379	8
27522	Primary	Remission	8.82067e-15	1.13855	0.839	0.353	2.97204e-10	Plasma	ENSG00000265206	RP5-1171I10.5	379	8
27522	Primary	Remission	4.56761e-32	-0.712852	0.021	0.35	1.53901e-27	Macrophages	ENSG00000136929	HEMGN	379	8
27522	Primary	Remission	2.4103e-29	-0.959914	0.024	0.35	8.12125e-25	Macrophages	ENSG00000250361	GYPB	379	8
27522	Primary	Remission	7.1495e-14	0.547815	0.911	0.549	2.40895e-09	Plasma	ENSG00000163220	S100A9	379	8
27522	Primary	Remission	1.1131e-13	-2.70754	0.072	0.333	3.75049e-09	Plasma	ENSG00000197766	CFD	379	8
27522	Primary	Remission	2.13988e-13	-0.588189	0.925	1	7.2101e-09	Plasma	ENSG00000170889	RPS9	379	8
27522	Primary	Remission	2.28973e-13	-0.590237	0.24	0.647	7.715e-09	Plasma	ENSG00000100300	TSPO	379	8
27522	Primary	Remission	3.19929e-13	-0.885669	0.411	0.784	1.07797e-08	Plasma	ENSG00000090013	BLVRB	379	8
27522	Primary	Remission	5.66436e-13	-0.761927	0.08	0.353	1.90855e-08	Plasma	ENSG00000198502	HLA-DRB5	379	8
27522	Primary	Remission	7.80402e-13	0.716594	0.895	0.686	2.62949e-08	Plasma	ENSG00000114902	SPCS1	379	8
27522	Primary	Remission	1.58362e-12	0.983389	0.936	0.588	5.33586e-08	Plasma	ENSG00000120129	DUSP1	379	8
27522	Primary	Remission	1.64953e-12	0.930644	0.758	0.353	5.55793e-08	Plasma	ENSG00000145088	EAF2	379	8
27522	Primary	Remission	1.71768e-12	-0.818288	0.72	0.941	5.78754e-08	Plasma	ENSG00000189403	HMGB1	379	8
27522	Primary	Remission	1.781e-12	-0.514175	0.097	0.392	6.00091e-08	Plasma	ENSG00000135218	CD36	379	8
27522	Primary	Remission	2.48903e-12	1.33712	0.6	0.098	8.38655e-08	Plasma	ENSG00000226471	CTA-292E10.6	379	8
27522	Primary	Remission	2.97655e-12	1.41117	0.788	0.431	1.00292e-07	Plasma	ENSG00000276216	CH17-373J23.1	379	8
27522	Primary	Remission	3.53805e-12	1.13803	0.692	0.196	1.19211e-07	Plasma	ENSG00000187837	HIST1H1C	379	8
27522	Primary	Remission	1.6245e-07	2.73063	0.873	0	0.00547357	NK	ENSG00000132465	JCHAIN	379	8
27522	Primary	Remission	1.0758e-125	-0.78817	0.007	0.451	3.6248e-121	Plasma	ENSG00000139193	CD27	379	8
27522	Primary	Remission	1.84964e-92	-1.10316	0.006	0.333	6.23218e-88	Plasma	ENSG00000132386	SERPINF1	379	8
27522	Primary	Remission	1.39439e-73	-0.610058	0.026	0.51	4.69826e-69	Plasma	ENSG00000105369	CD79A	379	8
27522	Primary	Remission	1.29387e-71	-1.01933	0.008	0.314	4.35956e-67	Plasma	ENSG00000110651	CD81	379	8
27522	Primary	Remission	3.50132e-11	0.957943	0.573	0.059	1.17974e-06	Plasma	ENSG00000270164	LINC01480	379	8
27522	Primary	Remission	5.28205e-11	-0.585294	0.126	0.431	1.77974e-06	Plasma	ENSG00000204257	HLA-DMA	379	8
27522	Primary	Remission	7.25859e-11	-0.996306	0.141	0.431	2.44571e-06	Plasma	ENSG00000109861	CTSC	379	8
27522	Primary	Remission	7.73805e-11	1.04458	0.725	0.314	2.60726e-06	Plasma	ENSG00000266402	SNHG25	379	8
27522	Primary	Remission	1.43015e-10	-2.40696	0.089	0.333	4.81875e-06	Plasma	ENSG00000142089	IFITM3	379	8
27522	Primary	Remission	1.95642e-10	-0.470695	0.972	1	6.59195e-06	Plasma	ENSG00000231500	RPS18	379	8
27522	Primary	Remission	3.29786e-10	-0.564248	0.973	1	1.11118e-05	Plasma	ENSG00000156508	EEF1A1	379	8
27522	Primary	Remission	3.92432e-10	0.687727	0.978	0.667	1.32226e-05	Plasma	ENSG00000170476	MZB1	379	8
27522	Primary	Remission	4.94333e-10	-0.776278	0.1	0.353	1.6656e-05	Plasma	ENSG00000150093	ITGB1	379	8
27522	Primary	Remission	6.44417e-10	0.555614	0.746	0.314	2.1713e-05	Plasma	ENSG00000126709	IFI6	379	8
27522	Primary	Remission	9.45658e-10	-0.383085	0.133	0.431	3.1863e-05	Plasma	ENSG00000116473	RAP1A	379	8
27522	Primary	Remission	1.56158e-09	-0.41028	0.931	0.98	5.26158e-05	Plasma	ENSG00000173812	EIF1	379	8
27522	Primary	Remission	1.61438e-09	1.04323	0.695	0.353	5.43948e-05	Plasma	ENSG00000152256	PDK1	379	8
27522	Primary	Remission	1.89067e-09	-1.89656	0.099	0.333	6.37042e-05	Plasma	ENSG00000163453	IGFBP7	379	8
27522	Primary	Remission	1.96597e-09	-0.353916	0.086	0.333	6.62415e-05	Plasma	ENSG00000100365	NCF4	379	8
27522	Primary	Remission	2.31918e-09	-0.605966	0.203	0.51	7.81423e-05	Plasma	ENSG00000116171	SCP2	379	8
27522	Primary	Remission	2.53696e-09	0.87941	0.561	0.176	8.54803e-05	Plasma	ENSG00000057657	PRDM1	379	8
27522	Primary	Remission	2.65638e-09	-0.649217	0.174	0.471	8.95042e-05	Plasma	ENSG00000084234	APLP2	379	8
27522	Primary	Remission	4.46973e-09	0.75294	0.611	0.235	0.000150603	Plasma	ENSG00000139626	ITGB7	379	8
27522	Primary	Remission	4.8869e-09	-1.07869	0.345	0.667	0.000164659	Plasma	ENSG00000204287	HLA-DRA	379	8
27522	Primary	Remission	5.67702e-15	-1.32349	0.025	0.615	1.91282e-10	NK	ENSG00000170180	GYPA	379	8
27522	Primary	Remission	2.41128e-49	-0.677091	0.024	0.392	8.12456e-45	Plasma	ENSG00000143416	SELENBP1	379	8
27522	Primary	Remission	1.33778e-37	-0.355659	0.023	0.333	4.50751e-33	Plasma	ENSG00000067048	DDX3Y	379	8
27522	Primary	Remission	4.96177e-37	-0.933323	0.117	0.686	1.67182e-32	Plasma	ENSG00000196565	HBG2	379	8
27522	Primary	Remission	9.0904e-15	-0.726044	0.156	0.549	3.06292e-10	Plasma	ENSG00000072274	TFRC	379	8
27522	Primary	Remission	1.70711e-14	1.10894	0.653	0.039	5.75195e-10	Plasma	ENSG00000212694	LINC01089	379	8
27522	Primary	Remission	1.33174e-68	-0.360446	0.015	0.392	4.48716e-64	Plasma	ENSG00000227619	RP11-492E3.2	379	8
27522	Primary	Remission	3.18655e-14	0.94499	0.793	0.431	1.07368e-09	Plasma	ENSG00000136770	DNAJC1	379	8
27522	Relapse	Relapse2	7.19461e-28	0.989785	0.804	0.388	2.42415e-23	NK	ENSG00000169020	ATP5I	118	3
27522	Relapse	Relapse2	7.68069e-28	-0.924718	0.56	0.964	2.58793e-23	NK	ENSG00000196924	FLNA	118	3
27522	Relapse	Relapse2	2.11902e-27	-0.831773	0.392	0.903	7.13982e-23	NK	ENSG00000117523	PRRC2C	118	3
27522	Relapse	Relapse2	3.61485e-27	-0.694085	0	0.455	1.21799e-22	NK	ENSG00000179918	SEPHS2	118	3
27522	Relapse	Relapse2	7.48401e-27	-0.672168	0.014	0.491	2.52166e-22	NK	ENSG00000062582	MRPS24	118	3
27522	Relapse	Relapse2	1.38759e-27	-0.899458	0.115	0.685	4.67533e-23	NK	ENSG00000047365	ARAP2	118	3
27522	Relapse	Relapse2	1.29708e-26	-0.888666	0.325	0.903	4.37038e-22	NK	ENSG00000131018	SYNE1	118	3
27522	Relapse	Relapse2	1.34848e-26	-0.706835	0.005	0.461	4.54355e-22	NK	ENSG00000273136	NBPF26	118	3
27522	Relapse	Relapse2	3.50099e-26	-1.02954	0.804	0.97	1.17962e-21	NK	ENSG00000185885	IFITM1	118	3
27522	Relapse	Relapse2	4.70259e-26	-0.834085	0.196	0.77	1.58449e-21	NK	ENSG00000159840	ZYX	118	3
27522	Relapse	Relapse2	6.06757e-26	-0.644907	0.885	0.994	2.04441e-21	NK	ENSG00000196262	PPIA	118	3
27522	Relapse	Relapse2	7.44331e-26	1.34033	0.665	0.194	2.50795e-21	NK	ENSG00000121966	CXCR4	118	3
27522	Relapse	Relapse2	2.28282e-25	-0.867946	0.287	0.848	7.69172e-21	NK	ENSG00000152818	UTRN	118	3
27522	Relapse	Relapse2	2.38935e-25	-0.711329	0.78	0.988	8.05069e-21	NK	ENSG00000109971	HSPA8	118	3
27522	Relapse	Relapse2	2.79776e-25	-0.87711	0.263	0.848	9.42676e-21	NK	ENSG00000127603	MACF1	118	3
27522	Relapse	Relapse2	3.16368e-25	-0.831449	0.383	0.879	1.06597e-20	NK	ENSG00000100201	DDX17	118	3
27522	Relapse	Relapse2	4.5196e-25	1.4187	0.517	0.024	1.52284e-20	NK	ENSG00000143443	C1orf56	118	3
27522	Relapse	Relapse2	4.94869e-25	-0.86948	0.12	0.655	1.66741e-20	NK	ENSG00000197061	HIST1H4C	118	3
27522	Relapse	Relapse2	6.3934e-25	-0.857223	0.383	0.867	2.15419e-20	NK	ENSG00000166750	SLFN5	118	3
27522	Relapse	Relapse2	7.47678e-25	-0.83988	0.316	0.83	2.51923e-20	NK	ENSG00000077420	APBB1IP	118	3
27522	Relapse	Relapse2	7.98045e-25	-0.61371	0.024	0.485	2.68893e-20	NK	ENSG00000181029	TRAPPC5	118	3
27522	Relapse	Relapse2	1.24792e-24	-0.821087	0.134	0.679	4.20475e-20	NK	ENSG00000069702	TGFBR3	118	3
27522	Relapse	Relapse2	1.27485e-24	-0.819694	0.478	0.933	4.29547e-20	NK	ENSG00000162434	JAK1	118	3
27522	Relapse	Relapse2	1.83679e-24	-0.751479	0.191	0.764	6.18889e-20	NK	ENSG00000180370	PAK2	118	3
27522	Relapse	Relapse2	2.18744e-24	-0.754857	0.12	0.661	7.37037e-20	NK	ENSG00000171681	ATF7IP	118	3
27522	Relapse	Relapse2	3.48419e-24	-0.736542	0.048	0.527	1.17396e-19	NK	ENSG00000244687	UBE2V1	118	3
27522	Relapse	Relapse2	5.21257e-24	0.981996	0.574	0.097	1.75632e-19	NK	ENSG00000274265	CH17-189H20.1	118	3
27522	Relapse	Relapse2	6.72574e-24	-0.657148	0.11	0.667	2.26617e-19	NK	ENSG00000174903	RAB1B	118	3
27522	Relapse	Relapse2	8.31362e-24	-0.807058	0.392	0.915	2.80119e-19	NK	ENSG00000125347	IRF1	118	3
27522	Relapse	Relapse2	9.0348e-24	-0.754096	0.048	0.515	3.04419e-19	NK	ENSG00000185477	GPRIN3	118	3
27522	Relapse	Relapse2	9.20633e-24	-0.688626	0.756	0.982	3.10198e-19	NK	ENSG00000136490	LIMD2	118	3
27522	Relapse	Relapse2	9.63928e-24	0.553348	0.99	0.988	3.24786e-19	NK	ENSG00000124172	ATP5E	118	3
27522	Relapse	Relapse2	1.27867e-23	-0.756231	0.129	0.661	4.30835e-19	NK	ENSG00000068796	KIF2A	118	3
27522	Relapse	Relapse2	1.8372e-23	-0.699393	0.732	0.958	6.19026e-19	NK	ENSG00000198851	CD3E	118	3
27522	Relapse	Relapse2	2.12039e-23	1.03307	0.478	0.012	7.14444e-19	NK	ENSG00000090382	LYZ	118	3
27522	Relapse	Relapse2	2.64985e-23	0.402608	1	1	8.92839e-19	NK	ENSG00000034510	TMSB10	118	3
27522	Relapse	Relapse2	3.09512e-23	-0.791578	0.139	0.648	1.04287e-18	NK	ENSG00000159023	EPB41	118	3
27522	Relapse	Relapse2	3.32314e-23	0.604476	0.981	0.97	1.1197e-18	NK	ENSG00000232112	TMA7	118	3
27522	Relapse	Relapse2	3.8348e-23	-0.78559	0.287	0.824	1.2921e-18	NK	ENSG00000197971	MBP	118	3
27522	Relapse	Relapse2	5.64447e-23	-0.809807	0.962	1	1.90185e-18	NK	ENSG00000184009	ACTG1	118	3
27522	Relapse	Relapse2	7.22075e-23	-0.764655	0.187	0.733	2.43296e-18	NK	ENSG00000117280	RAB29	118	3
27522	Relapse	Relapse2	9.42441e-23	-0.586332	0	0.388	3.17546e-18	NK	ENSG00000243749	ZMYM6NB	118	3
27522	Relapse	Relapse2	7.66872e-27	-0.793275	0.057	0.582	2.5839e-22	NK	ENSG00000141506	PIK3R5	118	3
27522	Relapse	Relapse2	1.10102e-22	-0.711232	0.627	0.945	3.70978e-18	NK	ENSG00000164924	YWHAZ	118	3
27522	Relapse	Relapse2	1.15664e-22	-0.740728	0.148	0.679	3.89719e-18	NK	ENSG00000114331	ACAP2	118	3
27522	Relapse	Relapse2	1.1793e-22	-0.725932	0.091	0.588	3.97354e-18	NK	ENSG00000100503	NIN	118	3
27522	Relapse	Relapse2	1.47982e-22	-0.775812	0.282	0.788	4.9861e-18	NK	ENSG00000101596	SMCHD1	118	3
27522	Relapse	Relapse2	1.68621e-22	-0.711954	0.163	0.721	5.6815e-18	NK	ENSG00000089159	PXN	118	3
27522	Relapse	Relapse2	1.69917e-22	-0.692939	0.105	0.618	5.72519e-18	NK	ENSG00000114062	UBE3A	118	3
27522	Relapse	Relapse2	1.71891e-22	-0.773981	0.124	0.63	5.7917e-18	NK	ENSG00000165929	TC2N	118	3
27522	Relapse	Relapse2	2.26937e-22	-0.761274	0.167	0.703	7.6464e-18	NK	ENSG00000101096	NFATC2	118	3
27522	Relapse	Relapse2	5.08861e-22	0.434269	0.995	1	1.71456e-17	NK	ENSG00000221983	UBA52	118	3
27522	Relapse	Relapse2	5.18433e-22	-0.581067	0.9	0.994	1.74681e-17	NK	ENSG00000167658	EEF2	118	3
27522	Relapse	Relapse2	6.0352e-22	-0.679766	0.679	0.982	2.0335e-17	NK	ENSG00000136167	LCP1	118	3
27522	Relapse	Relapse2	8.95724e-22	0.970364	0.598	0.17	3.01805e-17	NK	ENSG00000166136	NDUFB8	118	3
27522	Relapse	Relapse2	1.00763e-21	-0.689963	0.048	0.479	3.39509e-17	NK	ENSG00000133858	ZFC3H1	118	3
27522	Relapse	Relapse2	1.27159e-21	0.468491	0.995	1	4.28451e-17	NK	ENSG00000118181	RPS25	118	3
27522	Relapse	Relapse2	1.32588e-21	-0.633622	0.072	0.545	4.46743e-17	NK	ENSG00000114127	XRN1	118	3
27522	Relapse	Relapse2	1.80942e-21	-0.347577	1	1	6.09666e-17	NK	ENSG00000156508	EEF1A1	118	3
27522	Relapse	Relapse2	1.93881e-21	-0.764388	0.493	0.879	6.53263e-17	NK	ENSG00000188042	ARL4C	118	3
27522	Relapse	Relapse2	2.26635e-21	1.01853	0.545	0.115	7.63623e-17	NK	ENSG00000241837	ATP5O	118	3
27522	Relapse	Relapse2	2.68523e-21	-0.674968	0.158	0.673	9.04761e-17	NK	ENSG00000164190	NIPBL	118	3
27522	Relapse	Relapse2	4.53007e-21	-0.725388	0.608	0.933	1.52636e-16	NK	ENSG00000082074	FYB	118	3
27522	Relapse	Relapse2	4.71948e-21	-0.703249	0.124	0.612	1.59018e-16	NK	ENSG00000163513	TGFBR2	118	3
27522	Relapse	Relapse2	7.36547e-21	-0.736125	0.129	0.612	2.48172e-16	NK	ENSG00000129003	VPS13C	118	3
27522	Relapse	Relapse2	7.51853e-21	-0.83379	0.431	0.867	2.53329e-16	NK	ENSG00000054654	SYNE2	118	3
27522	Relapse	Relapse2	1.06955e-20	-0.620789	0.005	0.37	3.60376e-16	NK	ENSG00000187838	TMEM256-PLSCR3	118	3
27522	Relapse	Relapse2	1.37116e-20	-0.75411	0.239	0.752	4.61999e-16	NK	ENSG00000185650	ZFP36L1	118	3
27522	Relapse	Relapse2	1.90269e-20	-0.546439	0	0.352	6.41092e-16	NK	ENSG00000262664	OVCA2	118	3
27522	Relapse	Relapse2	1.94971e-20	0.827505	0.746	0.497	6.56934e-16	NK	ENSG00000241553	ARPC4	118	3
27522	Relapse	Relapse2	2.96552e-20	-0.705545	0.115	0.576	9.99203e-16	NK	ENSG00000270647	TAF15	118	3
27522	Relapse	Relapse2	4.82358e-20	-0.65331	0.148	0.661	1.62526e-15	NK	ENSG00000197694	SPTAN1	118	3
27522	Relapse	Relapse2	4.93093e-20	-0.716234	0.014	0.382	1.66143e-15	NK	ENSG00000124575	HIST1H1D	118	3
27522	Relapse	Relapse2	5.21278e-20	-0.678022	0.134	0.6	1.7564e-15	NK	ENSG00000135837	CEP350	118	3
27522	Relapse	Relapse2	5.47276e-20	0.853572	0.421	0.012	1.84399e-15	NK	ENSG00000139675	HNRNPA1L2	118	3
27522	Relapse	Relapse2	1.08502e-19	-0.660539	0.081	0.527	3.65587e-15	NK	ENSG00000115306	SPTBN1	118	3
27522	Relapse	Relapse2	1.58987e-19	-0.638568	0.579	0.939	5.35689e-15	NK	ENSG00000173821	RNF213	118	3
27522	Relapse	Relapse2	1.83967e-19	-0.709612	0.254	0.758	6.19857e-15	NK	ENSG00000043462	LCP2	118	3
27522	Relapse	Relapse2	1.88598e-19	-0.523326	0.038	0.436	6.35463e-15	NK	ENSG00000061936	SFSWAP	118	3
27522	Relapse	Relapse2	2.23459e-19	0.862509	0.392	0	7.52923e-15	NK	ENSG00000180389	ATP5EP2	118	3
27522	Relapse	Relapse2	2.2404e-19	-0.550202	0.005	0.345	7.54879e-15	NK	ENSG00000239779	WBP1	118	3
27522	Relapse	Relapse2	2.94977e-19	-0.644084	0.177	0.667	9.93897e-15	NK	ENSG00000198399	ITSN2	118	3
27522	Relapse	Relapse2	3.63314e-19	-0.67335	0.244	0.764	1.22415e-14	NK	ENSG00000136250	AOAH	118	3
27522	Relapse	Relapse2	3.72106e-19	-0.635499	0.105	0.57	1.25377e-14	NK	ENSG00000135048	TMEM2	118	3
27522	Relapse	Relapse2	3.73461e-19	0.842171	0.397	0.006	1.25834e-14	NK	ENSG00000213988	ZNF90	118	3
27522	Relapse	Relapse2	3.88279e-19	-0.569327	0.033	0.418	1.30827e-14	NK	ENSG00000065675	PRKCQ	118	3
27522	Relapse	Relapse2	6.19685e-19	0.584335	0.981	0.958	2.08797e-14	NK	ENSG00000133639	BTG1	118	3
27522	Relapse	Relapse2	6.61011e-19	0.893839	0.675	0.376	2.22721e-14	NK	ENSG00000150867	PIP4K2A	118	3
27522	Relapse	Relapse2	6.70024e-19	-0.672688	0.048	0.43	2.25758e-14	NK	ENSG00000152495	CAMK4	118	3
27522	Relapse	Relapse2	7.32743e-19	-0.626051	0.239	0.745	2.4689e-14	NK	ENSG00000103479	RBL2	118	3
27522	Relapse	Relapse2	8.64361e-19	-0.720298	0.34	0.8	2.91238e-14	NK	ENSG00000085224	ATRX	118	3
27522	Relapse	Relapse2	9.95776e-19	-0.632124	0.464	0.885	3.35517e-14	NK	ENSG00000027075	PRKCH	118	3
27522	Relapse	Relapse2	1.0756e-18	-0.685097	0.435	0.855	3.62412e-14	NK	ENSG00000111913	FAM65B	118	3
27522	Relapse	Relapse2	1.09019e-18	-0.619027	0.612	0.939	3.67328e-14	NK	ENSG00000189067	LITAF	118	3
27522	Relapse	Relapse2	1.1151e-18	-0.702414	0.273	0.758	3.75723e-14	NK	ENSG00000127483	HP1BP3	118	3
27522	Relapse	Relapse2	1.55418e-18	-0.732645	0.416	0.855	5.23666e-14	NK	ENSG00000245164	LINC00861	118	3
27522	Relapse	Relapse2	2.32144e-18	0.299829	1	1	7.82187e-14	NK	ENSG00000143947	RPS27A	118	3
27522	Relapse	Relapse2	3.68378e-18	-0.49042	0.943	0.994	1.24121e-13	NK	ENSG00000198668	CALM1	118	3
27522	Relapse	Relapse2	4.92381e-18	-0.651544	0.301	0.77	1.65903e-13	NK	ENSG00000172354	GNB2	118	3
27522	Relapse	Relapse2	5.68753e-18	-0.51897	0.861	0.994	1.91636e-13	NK	ENSG00000070756	PABPC1	118	3
27522	Relapse	Relapse2	6.70231e-18	-0.560282	0.144	0.63	2.25828e-13	NK	ENSG00000154144	TBRG1	118	3
27522	Relapse	Relapse2	8.22031e-18	-0.54045	0.11	0.552	2.76975e-13	NK	ENSG00000153922	CHD1	118	3
27522	Relapse	Relapse2	1.11443e-17	-0.553229	0.1	0.539	3.75498e-13	NK	ENSG00000076108	BAZ2A	118	3
27522	Relapse	Relapse2	1.17258e-17	-0.507992	0.086	0.521	3.95088e-13	NK	ENSG00000181090	EHMT1	118	3
27522	Relapse	Relapse2	1.40322e-17	-0.553043	0.086	0.503	4.728e-13	NK	ENSG00000196396	PTPN1	118	3
27522	Relapse	Relapse2	1.60153e-17	-0.564339	0.679	0.945	5.3962e-13	NK	ENSG00000143549	TPM3	118	3
27522	Relapse	Relapse2	1.66103e-17	-0.53927	0.699	0.964	5.59666e-13	NK	ENSG00000067560	RHOA	118	3
27522	Relapse	Relapse2	1.75725e-17	-0.445207	0	0.303	5.92089e-13	NK	ENSG00000197114	ZGPAT	118	3
27522	Relapse	Relapse2	1.83199e-17	-0.357613	0.99	1	6.17269e-13	NK	ENSG00000204592	HLA-E	118	3
27522	Relapse	Relapse2	1.86485e-17	0.904719	0.478	0.103	6.28343e-13	NK	ENSG00000135441	BLOC1S1	118	3
27522	Relapse	Relapse2	2.54281e-17	-0.794792	0.096	0.491	8.56776e-13	NK	ENSG00000118503	TNFAIP3	118	3
27522	Relapse	Relapse2	2.80437e-17	-0.666935	0.703	0.945	9.44906e-13	NK	ENSG00000175567	UCP2	118	3
27522	Relapse	Relapse2	2.94637e-17	-0.60363	0.411	0.848	9.9275e-13	NK	ENSG00000071127	WDR1	118	3
27522	Relapse	Relapse2	3.15488e-17	-0.524908	0.139	0.612	1.063e-12	NK	ENSG00000107521	HPS1	118	3
27522	Relapse	Relapse2	3.2295e-17	-0.643251	0.158	0.612	1.08815e-12	NK	ENSG00000175482	POLD4	118	3
27522	Relapse	Relapse2	3.33663e-17	-0.496513	0.856	0.994	1.12424e-12	NK	ENSG00000130429	ARPC1B	118	3
27522	Relapse	Relapse2	3.56411e-17	-0.832719	0.493	0.8	1.20089e-12	NK	ENSG00000153563	CD8A	118	3
27522	Relapse	Relapse2	4.19228e-17	0.886493	0.742	0.455	1.41255e-12	NK	ENSG00000157514	TSC22D3	118	3
27522	Relapse	Relapse2	4.62384e-17	-0.493525	0.043	0.4	1.55796e-12	NK	ENSG00000183495	EP400	118	3
27522	Relapse	Relapse2	4.96613e-17	-0.549321	0.057	0.436	1.67329e-12	NK	ENSG00000101782	RIOK3	118	3
27522	Relapse	Relapse2	5.0425e-17	-0.486494	0.842	0.976	1.69902e-12	NK	ENSG00000002586	CD99	118	3
27522	Relapse	Relapse2	5.80156e-17	-0.649263	0.311	0.782	1.95478e-12	NK	ENSG00000161405	IKZF3	118	3
27522	Relapse	Relapse2	6.28053e-17	-0.658158	0.091	0.485	2.11616e-12	NK	ENSG00000172673	THEMIS	118	3
27522	Relapse	Relapse2	6.3129e-17	-0.474376	0.038	0.394	2.12707e-12	NK	ENSG00000129675	ARHGEF6	118	3
27522	Relapse	Relapse2	8.43671e-17	-0.565689	0.134	0.564	2.84266e-12	NK	ENSG00000204209	DAXX	118	3
27522	Relapse	Relapse2	8.9975e-17	-0.668394	0.124	0.545	3.03162e-12	NK	ENSG00000135905	DOCK10	118	3
27522	Relapse	Relapse2	9.90687e-17	-0.568018	0.278	0.782	3.33802e-12	NK	ENSG00000187735	TCEA1	118	3
27522	Relapse	Relapse2	1.03014e-16	-0.552537	0.469	0.873	3.47094e-12	NK	ENSG00000141293	SKAP1	118	3
27522	Relapse	Relapse2	1.21545e-16	-0.512091	0.139	0.594	4.09533e-12	NK	ENSG00000075539	FRYL	118	3
27522	Relapse	Relapse2	1.54731e-16	-0.59534	0.301	0.77	5.2135e-12	NK	ENSG00000204256	BRD2	118	3
27522	Relapse	Relapse2	1.6834e-16	-0.625221	0.258	0.733	5.67206e-12	NK	ENSG00000113441	LNPEP	118	3
27522	Relapse	Relapse2	1.85892e-16	-0.577085	0.239	0.709	6.26345e-12	NK	ENSG00000147548	WHSC1L1	118	3
27522	Relapse	Relapse2	2.03421e-16	-0.453021	0.057	0.436	6.85406e-12	NK	ENSG00000157020	SEC13	118	3
27522	Relapse	Relapse2	2.10715e-16	-0.584836	0.139	0.576	7.09985e-12	NK	ENSG00000197102	DYNC1H1	118	3
27522	Relapse	Relapse2	2.96665e-16	0.531039	0.962	0.927	9.99582e-12	NK	ENSG00000170315	UBB	118	3
27522	Relapse	Relapse2	3.25571e-16	-0.37374	0.986	1	1.09698e-11	NK	ENSG00000142669	SH3BGRL3	118	3
27522	Relapse	Relapse2	3.34272e-16	-0.498697	0.067	0.448	1.1263e-11	NK	ENSG00000005700	IBTK	118	3
27522	Relapse	Relapse2	3.46153e-16	-0.503033	0.029	0.352	1.16633e-11	NK	ENSG00000104774	MAN2B1	118	3
27522	Relapse	Relapse2	3.62526e-16	-0.456995	0.029	0.358	1.22149e-11	NK	ENSG00000182952	HMGN4	118	3
27522	Relapse	Relapse2	3.80234e-16	-0.579177	0.077	0.442	1.28116e-11	NK	ENSG00000129534	MIS18BP1	118	3
27522	Relapse	Relapse2	4.1037e-16	-0.550606	0.12	0.545	1.3827e-11	NK	ENSG00000122257	RBBP6	118	3
27522	Relapse	Relapse2	4.2512e-16	-0.570199	0.23	0.703	1.4324e-11	NK	ENSG00000161011	SQSTM1	118	3
27522	Relapse	Relapse2	4.61636e-16	-0.525009	0.699	0.945	1.55544e-11	NK	ENSG00000175390	EIF3F	118	3
27522	Relapse	Relapse2	5.2927e-16	-0.614032	0.325	0.782	1.78332e-11	NK	ENSG00000107581	EIF3A	118	3
27522	Relapse	Relapse2	6.58464e-16	-0.556615	0.158	0.588	2.21863e-11	NK	ENSG00000111276	CDKN1B	118	3
27522	Relapse	Relapse2	6.78002e-16	-0.515025	0.033	0.364	2.28446e-11	NK	ENSG00000124181	PLCG1	118	3
27522	Relapse	Relapse2	6.82523e-16	-0.55405	0.225	0.685	2.29969e-11	NK	ENSG00000153283	CD96	118	3
27522	Relapse	Relapse2	8.33359e-16	-0.568626	0.378	0.842	2.80792e-11	NK	ENSG00000198771	RCSD1	118	3
27522	Relapse	Relapse2	9.67292e-16	-0.590442	0.297	0.758	3.25919e-11	NK	ENSG00000123329	ARHGAP9	118	3
27522	Relapse	Relapse2	1.0667e-15	-0.578218	0.105	0.497	3.59413e-11	NK	ENSG00000075292	ZNF638	118	3
27522	Relapse	Relapse2	1.25619e-15	-0.580884	0.526	0.891	4.2326e-11	NK	ENSG00000146066	HIGD2A	118	3
27522	Relapse	Relapse2	1.30396e-15	-0.593063	0.206	0.648	4.39357e-11	NK	ENSG00000145675	PIK3R1	118	3
27522	Relapse	Relapse2	1.3571e-15	-0.572664	0.225	0.697	4.57262e-11	NK	ENSG00000182162	P2RY8	118	3
27522	Relapse	Relapse2	1.40016e-15	-0.523118	0.177	0.636	4.7177e-11	NK	ENSG00000069424	KCNAB2	118	3
27522	Relapse	Relapse2	1.42978e-15	-0.557964	0.526	0.921	4.81749e-11	NK	ENSG00000147065	MSN	118	3
27522	Relapse	Relapse2	1.65585e-15	-0.456976	0.048	0.394	5.57923e-11	NK	ENSG00000179295	PTPN11	118	3
27522	Relapse	Relapse2	1.66768e-15	-0.577845	0.086	0.467	5.61907e-11	NK	ENSG00000137501	SYTL2	118	3
27522	Relapse	Relapse2	1.03874e-22	-0.690635	0.646	0.958	3.49992e-18	NK	ENSG00000118816	CCNI	118	3
27522	Relapse	Relapse2	1.99343e-74	-3.00282	0.005	1	6.71667e-70	NK	ENSG00000213402	PTPRCAP	118	3
27522	Relapse	Relapse2	8.64813e-65	-1.91505	0.12	0.976	2.9139e-60	NK	ENSG00000254772	EEF1G	118	3
27522	Relapse	Relapse2	1.03207e-61	2.07815	1	0.976	3.47747e-57	NK	ENSG00000213741	RPS29	118	3
27522	Relapse	Relapse2	1.33937e-60	-1.47598	0.077	0.939	4.51287e-56	NK	ENSG00000219200	RNASEK	118	3
27522	Relapse	Relapse2	2.12592e-60	1.84649	1	0.836	7.16307e-56	NK	ENSG00000182774	RPS17	118	3
27522	Relapse	Relapse2	2.17003e-59	1.29141	1	1	7.31171e-55	NK	ENSG00000177954	RPS27	118	3
27522	Relapse	Relapse2	1.15599e-58	1.68383	1	0.855	3.895e-54	NK	ENSG00000008988	RPS20	118	3
27522	Relapse	Relapse2	1.03895e-57	1.20218	1	0.988	3.50064e-53	NK	ENSG00000140988	RPS2	118	3
27522	Relapse	Relapse2	1.46036e-57	0.808367	1	1	4.92054e-53	NK	ENSG00000205542	TMSB4X	118	3
27522	Relapse	Relapse2	9.99503e-57	-1.17439	0.952	1	3.36773e-52	NK	ENSG00000279483	AC090498.1	118	3
27522	Relapse	Relapse2	9.60658e-55	1.0793	1	1	3.23684e-50	NK	ENSG00000251562	MALAT1	118	3
27522	Relapse	Relapse2	2.45112e-51	-1.12336	0.871	1	8.25879e-47	NK	ENSG00000081237	PTPRC	118	3
27522	Relapse	Relapse2	6.11929e-49	-1.37728	0.086	0.848	2.06183e-44	NK	ENSG00000243678	NME2	118	3
27522	Relapse	Relapse2	5.83887e-47	0.465939	1	1	1.96735e-42	NK	ENSG00000166710	B2M	118	3
27522	Relapse	Relapse2	8.88471e-45	-1.20358	0.206	0.909	2.99362e-40	NK	ENSG00000170296	GABARAP	118	3
27522	Relapse	Relapse2	2.14989e-44	1.70837	0.77	0.024	7.24385e-40	NK	ENSG00000163220	S100A9	118	3
27522	Relapse	Relapse2	1.46722e-43	1.60129	0.78	0.061	4.94365e-39	NK	ENSG00000143546	S100A8	118	3
27522	Relapse	Relapse2	1.04944e-40	-1.00332	0.56	0.988	3.53597e-36	NK	ENSG00000197111	PCBP2	118	3
27522	Relapse	Relapse2	3.31747e-39	-1.30141	0.234	0.885	1.11779e-34	NK	ENSG00000124942	AHNAK	118	3
27522	Relapse	Relapse2	1.13669e-38	-1.01477	0	0.612	3.82997e-34	NK	ENSG00000185883	ATP6V0C	118	3
27522	Relapse	Relapse2	1.16757e-36	0.827483	0.99	0.988	3.93401e-32	NK	ENSG00000142534	RPS11	118	3
27522	Relapse	Relapse2	1.89363e-36	0.625654	1	1	6.38039e-32	NK	ENSG00000231500	RPS18	118	3
27522	Relapse	Relapse2	2.12957e-36	-1.08722	0.005	0.594	7.17537e-32	NK	ENSG00000203896	LIME1	118	3
27522	Relapse	Relapse2	6.83932e-36	0.6087	1	1	2.30444e-31	NK	ENSG00000233927	RPS28	118	3
27522	Relapse	Relapse2	1.47423e-35	0.575343	1	1	4.96726e-31	NK	ENSG00000137154	RPS6	118	3
27522	Relapse	Relapse2	2.79069e-35	0.679308	1	0.988	9.40295e-31	NK	ENSG00000171858	RPS21	118	3
27522	Relapse	Relapse2	1.50806e-34	-1.20855	0.33	0.921	5.08125e-30	NK	ENSG00000100345	MYH9	118	3
27522	Relapse	Relapse2	3.5953e-34	-1.27135	0.196	0.806	1.2114e-29	NK	ENSG00000115232	ITGA4	118	3
27522	Relapse	Relapse2	8.03698e-34	-0.997406	0.01	0.57	2.70798e-29	NK	ENSG00000168298	HIST1H1E	118	3
27522	Relapse	Relapse2	1.85245e-33	-0.893566	0.416	0.952	6.24163e-29	NK	ENSG00000109062	SLC9A3R1	118	3
27522	Relapse	Relapse2	5.21128e-33	-0.843384	0.005	0.552	1.75589e-28	NK	ENSG00000278615	C11orf98	118	3
27522	Relapse	Relapse2	6.01961e-31	-1.17042	0.344	0.842	2.02825e-26	NK	ENSG00000064666	CNN2	118	3
27522	Relapse	Relapse2	1.08328e-30	-0.694175	0.818	0.988	3.64999e-26	NK	ENSG00000128340	RAC2	118	3
27522	Relapse	Relapse2	1.19502e-30	-0.804682	0.971	1	4.02651e-26	NK	ENSG00000111640	GAPDH	118	3
27522	Relapse	Relapse2	1.37157e-30	-1.03383	0.234	0.824	4.62136e-26	NK	ENSG00000174718	KIAA1551	118	3
27522	Relapse	Relapse2	3.01539e-30	-0.836352	0.029	0.57	1.01601e-25	NK	ENSG00000015479	MATR3	118	3
27522	Relapse	Relapse2	9.6808e-30	-0.934496	0.459	0.933	3.26185e-25	NK	ENSG00000115956	PLEK	118	3
27522	Relapse	Relapse2	3.25556e-29	-0.80949	0.66	0.964	1.09693e-24	NK	ENSG00000146278	PNRC1	118	3
27522	Relapse	Relapse2	5.82434e-29	-0.770544	0.081	0.655	1.96245e-24	NK	ENSG00000167984	NLRC3	118	3
27522	Relapse	Relapse2	7.40552e-29	-0.867629	0.431	0.909	2.49522e-24	NK	ENSG00000152601	MBNL1	118	3
27522	Relapse	Relapse2	1.67874e-28	-0.836074	0.124	0.721	5.65635e-24	NK	ENSG00000091039	OSBPL8	118	3
27522	Relapse	Relapse2	2.95236e-28	-0.813605	0.555	0.976	9.94768e-24	NK	ENSG00000166913	YWHAB	118	3
27522	Relapse	Relapse2	3.71458e-28	-0.876338	0.258	0.842	1.25159e-23	NK	ENSG00000137076	TLN1	118	3
27522	Relapse	Relapse2	3.82221e-12	0.609721	0.316	0.036	1.28786e-07	NK	ENSG00000153037	SRP19	118	3
27522	Relapse	Relapse2	3.92808e-12	-0.365438	0.053	0.345	1.32353e-07	NK	ENSG00000196544	BORCS6	118	3
27522	Relapse	Relapse2	4.00401e-12	-0.434923	0.182	0.57	1.34911e-07	NK	ENSG00000048405	ZNF800	118	3
27522	Relapse	Relapse2	4.0744e-12	-0.434169	0.158	0.539	1.37283e-07	NK	ENSG00000166974	MAPRE2	118	3
27522	Relapse	Relapse2	4.10854e-12	0.687479	0.646	0.424	1.38433e-07	NK	ENSG00000220205	VAMP2	118	3
27522	Relapse	Relapse2	4.42452e-12	-0.426491	0.11	0.455	1.4908e-07	NK	ENSG00000130723	PRRC2B	118	3
27522	Relapse	Relapse2	4.59712e-12	-0.469393	0.158	0.527	1.54895e-07	NK	ENSG00000060339	CCAR1	118	3
27522	Relapse	Relapse2	4.60487e-12	-0.397821	0.139	0.515	1.55156e-07	NK	ENSG00000023287	RB1CC1	118	3
27522	Relapse	Relapse2	4.67938e-12	-0.460459	0.167	0.552	1.57667e-07	NK	ENSG00000173933	RBM4	118	3
27522	Relapse	Relapse2	4.70207e-12	-0.531574	0.392	0.794	1.58432e-07	NK	ENSG00000213626	LBH	118	3
27522	Relapse	Relapse2	4.73532e-12	0.447151	0.928	0.933	1.59552e-07	NK	ENSG00000196683	TOMM7	118	3
27522	Relapse	Relapse2	5.08264e-12	-0.632084	0.148	0.479	1.71255e-07	NK	ENSG00000004468	CD38	118	3
27522	Relapse	Relapse2	5.12625e-12	-0.434413	0.105	0.436	1.72724e-07	NK	ENSG00000138674	SEC31A	118	3
27522	Relapse	Relapse2	5.22091e-12	-0.593416	0.287	0.685	1.75914e-07	NK	ENSG00000168329	CX3CR1	118	3
27522	Relapse	Relapse2	5.47779e-12	-0.368508	0.091	0.424	1.84569e-07	NK	ENSG00000179889	PDXDC1	118	3
27522	Relapse	Relapse2	6.18313e-12	-0.552086	0.392	0.812	2.08334e-07	NK	ENSG00000186469	GNG2	118	3
27522	Relapse	Relapse2	6.23598e-12	-0.483137	0.316	0.727	2.10115e-07	NK	ENSG00000140941	MAP1LC3B	118	3
27522	Relapse	Relapse2	6.274e-12	-0.403475	0.139	0.503	2.11396e-07	NK	ENSG00000107771	CCSER2	118	3
27522	Relapse	Relapse2	6.28492e-12	-0.476059	0.12	0.448	2.11764e-07	NK	ENSG00000143924	EML4	118	3
27522	Relapse	Relapse2	6.39451e-12	-0.467855	0.249	0.661	2.15457e-07	NK	ENSG00000029363	BCLAF1	118	3
27522	Relapse	Relapse2	6.82703e-12	-0.499271	0.45	0.836	2.3003e-07	NK	ENSG00000005483	KMT2E	118	3
27522	Relapse	Relapse2	6.94571e-12	-0.501763	0.153	0.491	2.34029e-07	NK	ENSG00000008513	ST3GAL1	118	3
27522	Relapse	Relapse2	7.29222e-12	-0.437921	0.091	0.412	2.45704e-07	NK	ENSG00000005339	CREBBP	118	3
27522	Relapse	Relapse2	7.29748e-12	-0.471979	0.292	0.727	2.45881e-07	NK	ENSG00000163162	RNF149	118	3
27522	Relapse	Relapse2	7.62496e-12	-0.38271	0.038	0.303	2.56915e-07	NK	ENSG00000105879	CBLL1	118	3
27522	Relapse	Relapse2	7.98063e-12	-0.535466	0.196	0.582	2.68899e-07	NK	ENSG00000154451	GBP5	118	3
27522	Relapse	Relapse2	8.19627e-12	-0.272953	0.981	1	2.76165e-07	NK	ENSG00000196531	NACA	118	3
27522	Relapse	Relapse2	8.31706e-12	-0.455718	0.474	0.861	2.80235e-07	NK	ENSG00000186517	ARHGAP30	118	3
27522	Relapse	Relapse2	8.5006e-12	-0.422359	0.129	0.485	2.86419e-07	NK	ENSG00000089639	GMIP	118	3
27522	Relapse	Relapse2	8.60241e-12	-0.409734	0.115	0.467	2.8985e-07	NK	ENSG00000187688	TRPV2	118	3
27522	Relapse	Relapse2	8.85781e-12	-0.47254	0.234	0.642	2.98455e-07	NK	ENSG00000107099	DOCK8	118	3
27522	Relapse	Relapse2	9.40725e-12	-0.350642	0.072	0.382	3.16968e-07	NK	ENSG00000189079	ARID2	118	3
27522	Relapse	Relapse2	9.53702e-12	-0.528757	0.268	0.673	3.2134e-07	NK	ENSG00000148019	CEP78	118	3
27522	Relapse	Relapse2	9.89163e-12	-0.469888	0.211	0.6	3.33289e-07	NK	ENSG00000119314	PTBP3	118	3
27522	Relapse	Relapse2	1.03022e-11	-0.364904	0.057	0.345	3.47121e-07	NK	ENSG00000093167	LRRFIP2	118	3
27522	Relapse	Relapse2	1.03716e-11	-0.466411	0.244	0.648	3.4946e-07	NK	ENSG00000123338	NCKAP1L	118	3
27522	Relapse	Relapse2	1.0434e-11	-0.466866	0.215	0.612	3.51563e-07	NK	ENSG00000151883	PARP8	118	3
27522	Relapse	Relapse2	1.08243e-11	0.315742	1	1	3.64713e-07	NK	ENSG00000197728	RPS26	118	3
27522	Relapse	Relapse2	1.13328e-11	0.666861	0.603	0.394	3.81849e-07	NK	ENSG00000183648	NDUFB1	118	3
27522	Relapse	Relapse2	1.13889e-11	-0.442383	0.167	0.545	3.83737e-07	NK	ENSG00000145703	IQGAP2	118	3
27522	Relapse	Relapse2	1.16176e-11	-0.394308	0.148	0.521	3.91444e-07	NK	ENSG00000145907	G3BP1	118	3
27522	Relapse	Relapse2	1.20814e-11	-0.529998	0.206	0.582	4.0707e-07	NK	ENSG00000112079	STK38	118	3
27522	Relapse	Relapse2	1.27594e-11	-0.347118	0.043	0.315	4.29915e-07	NK	ENSG00000171824	EXOSC10	118	3
27522	Relapse	Relapse2	1.30277e-11	-0.47134	0.282	0.685	4.38955e-07	NK	ENSG00000157873	TNFRSF14	118	3
27522	Relapse	Relapse2	1.38285e-11	-0.417771	0.153	0.527	4.65937e-07	NK	ENSG00000188994	ZNF292	118	3
27522	Relapse	Relapse2	1.46582e-11	-0.424644	0.244	0.661	4.93893e-07	NK	ENSG00000244038	DDOST	118	3
27522	Relapse	Relapse2	1.489e-11	-0.456638	0.177	0.552	5.01703e-07	NK	ENSG00000079459	FDFT1	118	3
27522	Relapse	Relapse2	1.49075e-11	-0.42997	0.148	0.503	5.02293e-07	NK	ENSG00000152061	RABGAP1L	118	3
27522	Relapse	Relapse2	1.4949e-11	-0.3431	0.067	0.37	5.03692e-07	NK	ENSG00000100888	CHD8	118	3
27522	Relapse	Relapse2	1.70246e-11	-0.363232	0.091	0.412	5.73626e-07	NK	ENSG00000176986	SEC24C	118	3
27522	Relapse	Relapse2	1.7125e-11	-0.419487	0.096	0.412	5.77011e-07	NK	ENSG00000107854	TNKS2	118	3
27522	Relapse	Relapse2	1.72004e-11	-0.385764	0.081	0.388	5.79549e-07	NK	ENSG00000106392	C1GALT1	118	3
27522	Relapse	Relapse2	1.72804e-11	-0.4467	0.177	0.552	5.82247e-07	NK	ENSG00000205413	SAMD9	118	3
27522	Relapse	Relapse2	1.80416e-11	-0.375712	0.158	0.533	6.07895e-07	NK	ENSG00000166128	RAB8B	118	3
27522	Relapse	Relapse2	1.80827e-11	-0.43736	0.129	0.473	6.09278e-07	NK	ENSG00000198586	TLK1	118	3
27522	Relapse	Relapse2	1.82435e-11	-0.508827	0.378	0.8	6.14696e-07	NK	ENSG00000140575	IQGAP1	118	3
27522	Relapse	Relapse2	1.85335e-11	-0.49819	0.335	0.739	6.24469e-07	NK	ENSG00000144674	GOLGA4	118	3
27522	Relapse	Relapse2	1.98882e-11	-0.473074	0.124	0.461	6.70115e-07	NK	ENSG00000253729	PRKDC	118	3
27522	Relapse	Relapse2	2.12958e-11	-0.486732	0.072	0.352	7.17541e-07	NK	ENSG00000099204	ABLIM1	118	3
27522	Relapse	Relapse2	2.14492e-11	-0.352445	0.043	0.309	7.22709e-07	NK	ENSG00000151532	VTI1A	118	3
27522	Relapse	Relapse2	2.28055e-11	-0.366189	0.096	0.418	7.68409e-07	NK	ENSG00000105438	KDELR1	118	3
27522	Relapse	Relapse2	2.29362e-11	-0.424214	0.144	0.497	7.72811e-07	NK	ENSG00000275052	PPP4R3B	118	3
27522	Relapse	Relapse2	2.2972e-11	-0.342218	0.976	1	7.74017e-07	NK	ENSG00000102879	CORO1A	118	3
27522	Relapse	Relapse2	2.39568e-11	-0.436678	0.072	0.358	8.07201e-07	NK	ENSG00000160271	RALGDS	118	3
27522	Relapse	Relapse2	2.48754e-11	-0.364853	0.12	0.461	8.38151e-07	NK	ENSG00000129083	COPB1	118	3
27522	Relapse	Relapse2	2.65833e-11	-0.400237	0.105	0.43	8.95699e-07	NK	ENSG00000163946	FAM208A	118	3
27522	Relapse	Relapse2	2.68763e-11	-0.381339	0.1	0.424	9.05571e-07	NK	ENSG00000198858	R3HDM4	118	3
27522	Relapse	Relapse2	2.71642e-11	-0.392153	0.081	0.394	9.1527e-07	NK	ENSG00000087087	SRRT	118	3
27522	Relapse	Relapse2	2.72626e-11	-0.356749	0.077	0.376	9.18586e-07	NK	ENSG00000145725	PPIP5K2	118	3
27522	Relapse	Relapse2	2.74769e-11	-0.301599	0.077	0.388	9.25807e-07	NK	ENSG00000065882	TBC1D1	118	3
27522	Relapse	Relapse2	2.79476e-11	-0.387678	0.124	0.467	9.41666e-07	NK	ENSG00000205045	SLFN12L	118	3
27522	Relapse	Relapse2	2.90007e-11	-0.41787	0.182	0.558	9.7715e-07	NK	ENSG00000132463	GRSF1	118	3
27522	Relapse	Relapse2	3.11636e-11	0.298659	0.995	1	1.05003e-06	NK	ENSG00000105193	RPS16	118	3
27522	Relapse	Relapse2	3.12561e-11	-0.428289	0.124	0.461	1.05314e-06	NK	ENSG00000177576	C18orf32	118	3
27522	Relapse	Relapse2	3.40685e-11	-0.311132	0.077	0.382	1.14791e-06	NK	ENSG00000122484	RPAP2	118	3
27522	Relapse	Relapse2	3.43357e-11	-0.476606	0.163	0.503	1.15691e-06	NK	ENSG00000146285	SCML4	118	3
27522	Relapse	Relapse2	3.57102e-11	-0.421709	0.397	0.824	1.20322e-06	NK	ENSG00000116754	SRSF11	118	3
27522	Relapse	Relapse2	3.64767e-11	-0.428756	0.254	0.655	1.22905e-06	NK	ENSG00000187257	RSBN1L	118	3
27522	Relapse	Relapse2	3.66426e-11	-0.457379	0.603	0.915	1.23464e-06	NK	ENSG00000109861	CTSC	118	3
27522	Relapse	Relapse2	3.73656e-11	-0.412418	0.124	0.467	1.259e-06	NK	ENSG00000139990	DCAF5	118	3
27522	Relapse	Relapse2	3.74973e-11	-0.448777	0.306	0.697	1.26343e-06	NK	ENSG00000105401	CDC37	118	3
27522	Relapse	Relapse2	4.18447e-11	0.611842	0.325	0.055	1.40991e-06	NK	ENSG00000101439	CST3	118	3
27522	Relapse	Relapse2	4.19404e-11	-0.321318	0.043	0.303	1.41314e-06	NK	ENSG00000133302	SLF1	118	3
27522	Relapse	Relapse2	4.49303e-11	-0.322138	0.067	0.364	1.51388e-06	NK	ENSG00000179715	PCED1B	118	3
27522	Relapse	Relapse2	4.60913e-11	0.61673	0.694	0.612	1.553e-06	NK	ENSG00000177700	POLR2L	118	3
27522	Relapse	Relapse2	4.75416e-11	-0.443012	0.545	0.861	1.60187e-06	NK	ENSG00000124831	LRRFIP1	118	3
27522	Relapse	Relapse2	4.94205e-11	-0.349073	0.909	0.988	1.66518e-06	NK	ENSG00000213719	CLIC1	118	3
27522	Relapse	Relapse2	5.49563e-11	-0.550217	0.325	0.691	1.8517e-06	NK	ENSG00000105122	RASAL3	118	3
27522	Relapse	Relapse2	6.27959e-11	-0.357556	0.067	0.352	2.11585e-06	NK	ENSG00000123104	ITPR2	118	3
27522	Relapse	Relapse2	6.31858e-11	-0.363775	0.053	0.321	2.12898e-06	NK	ENSG00000065243	PKN2	118	3
27522	Relapse	Relapse2	6.5594e-11	-0.397059	0.718	0.921	2.21012e-06	NK	ENSG00000162511	LAPTM5	118	3
27522	Relapse	Relapse2	6.6576e-11	-0.430661	0.158	0.515	2.24321e-06	NK	ENSG00000134744	ZCCHC11	118	3
27522	Relapse	Relapse2	6.69239e-11	-0.31973	0.062	0.339	2.25493e-06	NK	ENSG00000088970	KIZ	118	3
27522	Relapse	Relapse2	7.12078e-11	-0.409059	0.12	0.448	2.39928e-06	NK	ENSG00000132589	FLOT2	118	3
27522	Relapse	Relapse2	7.19993e-11	-0.358465	0.081	0.382	2.42595e-06	NK	ENSG00000134371	CDC73	118	3
27522	Relapse	Relapse2	7.48344e-11	-0.430175	0.153	0.515	2.52147e-06	NK	ENSG00000144747	TMF1	118	3
27522	Relapse	Relapse2	7.60024e-11	-0.357114	0.096	0.406	2.56082e-06	NK	ENSG00000073849	ST6GAL1	118	3
27522	Relapse	Relapse2	7.77237e-11	-0.396117	0.196	0.576	2.61882e-06	NK	ENSG00000198265	HELZ	118	3
27522	Relapse	Relapse2	8.03131e-11	-0.396146	0.062	0.333	2.70607e-06	NK	ENSG00000188641	DPYD	118	3
27522	Relapse	Relapse2	8.15639e-11	-0.332775	0.072	0.364	2.74821e-06	NK	ENSG00000185946	RNPC3	118	3
27522	Relapse	Relapse2	8.27516e-11	-0.356256	0.086	0.388	2.78823e-06	NK	ENSG00000065883	CDK13	118	3
27522	Relapse	Relapse2	8.3308e-11	-0.407357	0.354	0.764	2.80698e-06	NK	ENSG00000015285	WAS	118	3
27522	Relapse	Relapse2	8.70975e-11	0.359799	0.995	0.994	2.93466e-06	NK	ENSG00000126264	HCST	118	3
27522	Relapse	Relapse2	9.40771e-11	-0.347384	0.057	0.327	3.16983e-06	NK	ENSG00000101901	ALG13	118	3
27522	Relapse	Relapse2	9.60078e-11	-0.343401	0.11	0.436	3.23489e-06	NK	ENSG00000133983	COX16	118	3
27522	Relapse	Relapse2	1.04279e-10	-0.404347	0.11	0.424	3.51357e-06	NK	ENSG00000086758	HUWE1	118	3
27522	Relapse	Relapse2	1.07606e-10	-0.36314	0.115	0.442	3.62569e-06	NK	ENSG00000108639	SYNGR2	118	3
27522	Relapse	Relapse2	1.09399e-10	0.467737	0.876	0.903	3.68609e-06	NK	ENSG00000228474	OST4	118	3
27522	Relapse	Relapse2	1.09521e-10	-0.429657	0.234	0.624	3.6902e-06	NK	ENSG00000075884	ARHGAP15	118	3
27522	Relapse	Relapse2	1.14516e-10	-0.410555	0.206	0.6	3.85851e-06	NK	ENSG00000129353	SLC44A2	118	3
27522	Relapse	Relapse2	1.15472e-10	-0.428983	0.211	0.57	3.89071e-06	NK	ENSG00000149823	VPS51	118	3
27522	Relapse	Relapse2	1.19688e-10	-0.357885	0.11	0.436	4.03275e-06	NK	ENSG00000198887	SMC5	118	3
27522	Relapse	Relapse2	1.19733e-10	-0.432885	0.153	0.497	4.0343e-06	NK	ENSG00000171608	PIK3CD	118	3
27522	Relapse	Relapse2	1.21866e-10	-0.39213	0.062	0.333	4.10617e-06	NK	ENSG00000163029	SMC6	118	3
27522	Relapse	Relapse2	1.21993e-10	-0.431031	0.23	0.606	4.11042e-06	NK	ENSG00000177885	GRB2	118	3
27522	Relapse	Relapse2	1.24643e-10	-0.330439	0.053	0.315	4.19972e-06	NK	ENSG00000149177	PTPRJ	118	3
27522	Relapse	Relapse2	1.27528e-10	0.440593	0.933	0.891	4.29694e-06	NK	ENSG00000156467	UQCRB	118	3
27522	Relapse	Relapse2	1.39044e-10	-0.355357	0.062	0.333	4.68494e-06	NK	ENSG00000105866	SP4	118	3
27522	Relapse	Relapse2	1.39523e-10	-0.424846	0.392	0.788	4.70109e-06	NK	ENSG00000087365	SF3B2	118	3
27522	Relapse	Relapse2	1.40746e-10	-0.310066	0.067	0.345	4.74229e-06	NK	ENSG00000087111	PIGS	118	3
27522	Relapse	Relapse2	1.45434e-10	-0.371561	0.048	0.303	4.90027e-06	NK	ENSG00000145730	PAM	118	3
27522	Relapse	Relapse2	1.49672e-10	-0.369871	0.057	0.321	5.04304e-06	NK	ENSG00000119778	ATAD2B	118	3
27522	Relapse	Relapse2	1.5111e-10	-0.336268	0.057	0.321	5.09152e-06	NK	ENSG00000172534	HCFC1	118	3
27522	Relapse	Relapse2	1.51781e-10	-0.371412	0.139	0.479	5.11411e-06	NK	ENSG00000007168	PAFAH1B1	118	3
27522	Relapse	Relapse2	1.5297e-10	-0.45433	0.301	0.691	5.15418e-06	NK	ENSG00000275066	SYNRG	118	3
27522	Relapse	Relapse2	1.58771e-10	-0.504576	0.321	0.673	5.34964e-06	NK	ENSG00000148908	RGS10	118	3
27522	Relapse	Relapse2	1.60036e-10	-0.349618	0.077	0.364	5.39224e-06	NK	ENSG00000131374	TBC1D5	118	3
27522	Relapse	Relapse2	1.67438e-10	-0.402276	0.067	0.339	5.64166e-06	NK	ENSG00000198846	TOX	118	3
27522	Relapse	Relapse2	1.7024e-10	-0.385809	0.077	0.352	5.73607e-06	NK	ENSG00000166266	CUL5	118	3
27522	Relapse	Relapse2	1.70265e-10	-0.410012	0.167	0.521	5.73691e-06	NK	ENSG00000092148	HECTD1	118	3
27522	Relapse	Relapse2	1.70899e-10	-0.43102	0.124	0.436	5.75828e-06	NK	ENSG00000033800	PIAS1	118	3
27522	Relapse	Relapse2	1.71436e-10	-0.472817	0.55	0.861	5.77635e-06	NK	ENSG00000063046	EIF4B	118	3
27522	Relapse	Relapse2	1.75491e-10	-0.498168	0.388	0.739	5.91298e-06	NK	ENSG00000101347	SAMHD1	118	3
27522	Relapse	Relapse2	1.7975e-10	-0.422038	0.368	0.758	6.0565e-06	NK	ENSG00000103653	CSK	118	3
27522	Relapse	Relapse2	1.92558e-10	-0.343978	0.105	0.418	6.48807e-06	NK	ENSG00000119397	CNTRL	118	3
27522	Relapse	Relapse2	1.93068e-10	-0.386983	0.191	0.558	6.50524e-06	NK	ENSG00000078618	NRDC	118	3
27522	Relapse	Relapse2	1.95917e-10	-0.331281	0.067	0.339	6.60123e-06	NK	ENSG00000071575	TRIB2	118	3
27522	Relapse	Relapse2	2.00589e-10	-0.335591	0.091	0.388	6.75866e-06	NK	ENSG00000130640	TUBGCP2	118	3
27522	Relapse	Relapse2	2.11235e-10	-0.353253	0.062	0.321	7.11734e-06	NK	ENSG00000253719	ATXN7L3B	118	3
27522	Relapse	Relapse2	2.19909e-10	-0.340511	0.062	0.333	7.40962e-06	NK	ENSG00000141279	NPEPPS	118	3
27522	Relapse	Relapse2	2.22182e-10	-0.418848	0.081	0.364	7.48621e-06	NK	ENSG00000117560	FASLG	118	3
27522	Relapse	Relapse2	2.37967e-10	-0.377782	0.12	0.436	8.01806e-06	NK	ENSG00000038219	BOD1L1	118	3
27522	Relapse	Relapse2	2.54081e-10	0.517012	0.895	0.697	8.56099e-06	NK	ENSG00000134539	KLRD1	118	3
27522	Relapse	Relapse2	2.55595e-10	-0.401333	0.124	0.448	8.61202e-06	NK	ENSG00000151502	VPS26B	118	3
27522	Relapse	Relapse2	2.74081e-10	-0.452986	0.163	0.497	9.2349e-06	NK	ENSG00000012660	ELOVL5	118	3
27522	Relapse	Relapse2	2.78792e-10	-0.353219	0.053	0.303	9.39361e-06	NK	ENSG00000156110	ADK	118	3
27522	Relapse	Relapse2	2.81465e-10	-0.3578	0.153	0.509	9.48368e-06	NK	ENSG00000144136	SLC20A1	118	3
27522	Relapse	Relapse2	2.88108e-10	-0.320749	0.067	0.339	9.70751e-06	NK	ENSG00000100644	HIF1A	118	3
27522	Relapse	Relapse2	2.90158e-10	-0.373863	0.115	0.424	9.77658e-06	NK	ENSG00000136628	EPRS	118	3
27522	Relapse	Relapse2	2.91244e-10	-0.408016	0.163	0.497	9.81318e-06	NK	ENSG00000117335	CD46	118	3
27522	Relapse	Relapse2	2.91962e-10	-0.33521	0.077	0.364	9.83738e-06	NK	ENSG00000110713	NUP98	118	3
27522	Relapse	Relapse2	3.008e-10	-0.377303	0.201	0.576	1.01352e-05	NK	ENSG00000168385	2019-09-02	118	3
27522	Relapse	Relapse2	3.01384e-10	-0.326149	0.105	0.418	1.01548e-05	NK	ENSG00000132294	EFR3A	118	3
27522	Relapse	Relapse2	3.01411e-10	-0.285452	0.062	0.333	1.01557e-05	NK	ENSG00000106785	TRIM14	118	3
27522	Relapse	Relapse2	3.22754e-10	-0.325991	1	1	1.08749e-05	NK	ENSG00000075624	ACTB	118	3
27522	Relapse	Relapse2	3.35942e-10	-0.458722	0.885	0.952	1.13192e-05	NK	ENSG00000271503	CCL5	118	3
27522	Relapse	Relapse2	3.36449e-10	-0.333172	0.067	0.339	1.13363e-05	NK	ENSG00000137841	PLCB2	118	3
27522	Relapse	Relapse2	3.96082e-10	-0.402186	0.239	0.655	1.33456e-05	NK	ENSG00000038274	MAT2B	118	3
27522	Relapse	Relapse2	4.11709e-10	-0.504831	0.416	0.764	1.38721e-05	NK	ENSG00000073861	TBX21	118	3
27522	Relapse	Relapse2	4.13288e-10	-0.357448	0.096	0.388	1.39253e-05	NK	ENSG00000115677	HDLBP	118	3
27522	Relapse	Relapse2	4.16263e-10	0.465645	0.818	0.764	1.40256e-05	NK	ENSG00000143933	CALM2	118	3
27522	Relapse	Relapse2	4.24319e-10	-0.342645	0.153	0.503	1.4297e-05	NK	ENSG00000115216	NRBP1	118	3
27522	Relapse	Relapse2	4.30405e-10	-0.290017	0.053	0.309	1.45021e-05	NK	ENSG00000061987	MON2	118	3
27522	Relapse	Relapse2	4.34599e-10	-0.32366	0.158	0.509	1.46434e-05	NK	ENSG00000116539	ASH1L	118	3
27522	Relapse	Relapse2	4.42115e-10	-0.344524	0.086	0.37	1.48966e-05	NK	ENSG00000136877	FPGS	118	3
27522	Relapse	Relapse2	4.434e-10	-0.452283	0.234	0.588	1.49399e-05	NK	ENSG00000101695	RNF125	118	3
27522	Relapse	Relapse2	4.45266e-10	-0.447398	0.182	0.515	1.50028e-05	NK	ENSG00000115415	STAT1	118	3
27522	Relapse	Relapse2	4.48879e-10	-0.402992	0.077	0.345	1.51245e-05	NK	ENSG00000070961	ATP2B1	118	3
27522	Relapse	Relapse2	4.62453e-10	-0.358165	0.091	0.376	1.55819e-05	NK	ENSG00000134602	STK26	118	3
27522	Relapse	Relapse2	4.63317e-10	-0.445915	0.478	0.83	1.5611e-05	NK	ENSG00000168394	TAP1	118	3
27522	Relapse	Relapse2	4.63848e-10	-0.437056	0.321	0.715	1.56289e-05	NK	ENSG00000164054	SHISA5	118	3
27522	Relapse	Relapse2	4.75484e-10	-0.427407	0.254	0.612	1.60209e-05	NK	ENSG00000005810	MYCBP2	118	3
27522	Relapse	Relapse2	5.01593e-10	-0.389739	0.699	0.933	1.69007e-05	NK	ENSG00000080824	HSP90AA1	118	3
27522	Relapse	Relapse2	5.16945e-10	-0.485658	0.531	0.842	1.74179e-05	NK	ENSG00000115053	NCL	118	3
27522	Relapse	Relapse2	5.48372e-10	-0.355782	0.129	0.448	1.84769e-05	NK	ENSG00000134684	YARS	118	3
27522	Relapse	Relapse2	5.49353e-10	-0.453232	0.11	0.4	1.85099e-05	NK	ENSG00000089012	SIRPG	118	3
27522	Relapse	Relapse2	5.65827e-10	-0.371428	0.129	0.448	1.9065e-05	NK	ENSG00000111897	SERINC1	118	3
27522	Relapse	Relapse2	5.96929e-10	-0.33505	0.057	0.309	2.01129e-05	NK	ENSG00000074755	ZZEF1	118	3
27522	Relapse	Relapse2	6.25127e-10	-0.3193	0.086	0.376	2.1063e-05	NK	ENSG00000102908	NFAT5	118	3
27522	Relapse	Relapse2	6.27699e-10	-0.372643	0.856	0.976	2.11497e-05	NK	ENSG00000122566	HNRNPA2B1	118	3
27522	Relapse	Relapse2	6.36085e-10	-0.458318	0.153	0.473	2.14323e-05	NK	ENSG00000140563	MCTP2	118	3
27522	Relapse	Relapse2	6.39147e-10	-0.362955	0.072	0.333	2.15354e-05	NK	ENSG00000124151	NCOA3	118	3
27522	Relapse	Relapse2	6.458e-10	-0.399388	0.153	0.473	2.17596e-05	NK	ENSG00000141367	CLTC	118	3
27522	Relapse	Relapse2	6.49154e-10	-0.369439	0.297	0.691	2.18726e-05	NK	ENSG00000055163	CYFIP2	118	3
27522	Relapse	Relapse2	6.6337e-10	-0.317382	0.11	0.412	2.23516e-05	NK	ENSG00000085719	CPNE3	118	3
27522	Relapse	Relapse2	6.68308e-10	-0.400438	0.206	0.57	2.2518e-05	NK	ENSG00000152291	TGOLN2	118	3
27522	Relapse	Relapse2	6.69661e-10	-0.317811	0.11	0.424	2.25636e-05	NK	ENSG00000184863	RBM33	118	3
27522	Relapse	Relapse2	6.8307e-10	-0.363096	0.124	0.436	2.30154e-05	NK	ENSG00000175582	RAB6A	118	3
27522	Relapse	Relapse2	7.30822e-10	-0.317407	0.096	0.388	2.46243e-05	NK	ENSG00000132466	ANKRD17	118	3
27522	Relapse	Relapse2	7.79487e-10	0.727108	0.435	0.194	2.6264e-05	NK	ENSG00000079332	SAR1A	118	3
27522	Relapse	Relapse2	7.80519e-10	-0.342489	0.105	0.406	2.62988e-05	NK	ENSG00000114867	EIF4G1	118	3
27522	Relapse	Relapse2	8.34765e-10	-0.32966	0.096	0.388	2.81266e-05	NK	ENSG00000173039	RELA	118	3
27522	Relapse	Relapse2	8.85288e-10	0.625661	0.737	0.648	2.98289e-05	NK	ENSG00000211772	TRBC2	118	3
27522	Relapse	Relapse2	8.93388e-10	-0.370374	0.163	0.503	3.01018e-05	NK	ENSG00000130816	DNMT1	118	3
27522	Relapse	Relapse2	8.95825e-10	-0.401894	0.306	0.715	3.01839e-05	NK	ENSG00000135090	TAOK3	118	3
27522	Relapse	Relapse2	8.9714e-10	-0.436775	0.507	0.818	3.02282e-05	NK	ENSG00000127528	KLF2	118	3
27522	Relapse	Relapse2	9.63255e-10	-0.41667	0.244	0.606	3.24559e-05	NK	ENSG00000136770	DNAJC1	118	3
27522	Relapse	Relapse2	9.65994e-10	-0.41302	0.249	0.624	3.25482e-05	NK	ENSG00000048649	RSF1	118	3
27522	Relapse	Relapse2	9.79293e-10	-0.412408	0.407	0.788	3.29963e-05	NK	ENSG00000178741	COX5A	118	3
27522	Relapse	Relapse2	9.89285e-10	-0.34295	0.067	0.327	3.3333e-05	NK	ENSG00000170340	B3GNT2	118	3
27522	Relapse	Relapse2	9.9338e-10	-0.363325	0.373	0.776	3.34709e-05	NK	ENSG00000125970	RALY	118	3
27522	Relapse	Relapse2	9.9908e-10	-0.395238	0.191	0.539	3.3663e-05	NK	ENSG00000112739	PRPF4B	118	3
27522	Relapse	Relapse2	1.01013e-09	-0.414634	0.478	0.848	3.40353e-05	NK	ENSG00000106948	AKNA	118	3
27522	Relapse	Relapse2	1.01585e-09	-0.490907	0.167	0.485	3.42281e-05	NK	ENSG00000117228	GBP1	118	3
27522	Relapse	Relapse2	1.04778e-09	-0.328965	0.134	0.467	3.53041e-05	NK	ENSG00000187742	SECISBP2	118	3
27522	Relapse	Relapse2	1.07886e-09	-0.408755	0.278	0.685	3.63511e-05	NK	ENSG00000023892	DEF6	118	3
27522	Relapse	Relapse2	1.10797e-09	-0.344931	0.148	0.473	3.7332e-05	NK	ENSG00000168438	CDC40	118	3
27522	Relapse	Relapse2	1.14335e-09	-0.38512	0.201	0.558	3.85242e-05	NK	ENSG00000101972	STAG2	118	3
27522	Relapse	Relapse2	1.2099e-09	-0.340881	0.081	0.352	4.07663e-05	NK	ENSG00000133794	ARNTL	118	3
27522	Relapse	Relapse2	1.25691e-09	-0.317483	0.096	0.382	4.23502e-05	NK	ENSG00000170802	FOXN2	118	3
27522	Relapse	Relapse2	1.28298e-09	-0.359961	0.182	0.527	4.32287e-05	NK	ENSG00000103152	MPG	118	3
27522	Relapse	Relapse2	1.31676e-09	-0.372784	0.148	0.461	4.4367e-05	NK	ENSG00000009954	BAZ1B	118	3
27522	Relapse	Relapse2	1.3227e-09	-0.410349	0.378	0.727	4.4567e-05	NK	ENSG00000213203	GIMAP1	118	3
27522	Relapse	Relapse2	1.32384e-09	-0.408584	0.593	0.885	4.46054e-05	NK	ENSG00000146112	PPP1R18	118	3
27522	Relapse	Relapse2	1.32494e-09	-0.315412	0.062	0.315	4.46425e-05	NK	ENSG00000183878	UTY	118	3
27522	Relapse	Relapse2	1.32593e-09	-0.383346	0.105	0.388	4.46759e-05	NK	ENSG00000002822	MAD1L1	118	3
27522	Relapse	Relapse2	1.35141e-09	-0.394345	0.316	0.703	4.55343e-05	NK	ENSG00000115241	PPM1G	118	3
27522	Relapse	Relapse2	1.35697e-09	0.812064	0.603	0.352	4.57218e-05	NK	ENSG00000150045	KLRF1	118	3
27522	Relapse	Relapse2	1.36781e-09	-0.294169	0.077	0.352	4.60871e-05	NK	ENSG00000137947	GTF2B	118	3
27522	Relapse	Relapse2	1.37999e-09	-0.308599	0.077	0.345	4.64974e-05	NK	ENSG00000092439	TRPM7	118	3
27522	Relapse	Relapse2	1.38157e-09	-0.41481	0.263	0.648	4.65505e-05	NK	ENSG00000170571	EMB	118	3
27522	Relapse	Relapse2	1.39112e-09	0.483539	0.823	0.836	4.68723e-05	NK	ENSG00000127540	UQCR11	118	3
27522	Relapse	Relapse2	1.40382e-09	-0.317171	0.115	0.418	4.73005e-05	NK	ENSG00000167615	LENG8	118	3
27522	Relapse	Relapse2	1.42254e-09	-0.369419	0.105	0.394	4.79311e-05	NK	ENSG00000156639	ZFAND3	118	3
27522	Relapse	Relapse2	1.42701e-09	-0.297486	0.067	0.327	4.80817e-05	NK	ENSG00000119596	YLPM1	118	3
27522	Relapse	Relapse2	1.43776e-09	-0.412384	0.278	0.655	4.84438e-05	NK	ENSG00000163947	ARHGEF3	118	3
27522	Relapse	Relapse2	1.47918e-09	-0.348506	0.144	0.467	4.98394e-05	NK	ENSG00000052841	TTC17	118	3
27522	Relapse	Relapse2	1.48308e-09	-0.490108	0.278	0.612	4.9971e-05	NK	ENSG00000101224	CDC25B	118	3
27522	Relapse	Relapse2	1.59452e-09	-0.409036	0.651	0.909	5.37259e-05	NK	ENSG00000182866	LCK	118	3
27522	Relapse	Relapse2	1.60166e-09	-0.306546	0.067	0.327	5.39662e-05	NK	ENSG00000107669	ATE1	118	3
27522	Relapse	Relapse2	1.64506e-09	-0.384383	0.249	0.618	5.54287e-05	NK	ENSG00000138378	STAT4	118	3
27522	Relapse	Relapse2	1.67972e-09	-0.30982	0.067	0.321	5.65965e-05	NK	ENSG00000104517	UBR5	118	3
27522	Relapse	Relapse2	1.75713e-09	-0.360673	0.182	0.521	5.92048e-05	NK	ENSG00000153147	SMARCA5	118	3
27522	Relapse	Relapse2	1.7848e-09	-0.40661	0.378	0.745	6.01371e-05	NK	ENSG00000185811	IKZF1	118	3
27522	Relapse	Relapse2	1.78564e-09	-0.301761	0.072	0.327	6.01654e-05	NK	ENSG00000099875	MKNK2	118	3
27522	Relapse	Relapse2	1.81775e-09	-0.417487	0.507	0.855	6.12474e-05	NK	ENSG00000115935	WIPF1	118	3
27522	Relapse	Relapse2	2.01009e-09	-0.367691	0.287	0.667	6.77281e-05	NK	ENSG00000090863	GLG1	118	3
27522	Relapse	Relapse2	2.05047e-09	-0.344656	0.077	0.339	6.90886e-05	NK	ENSG00000168172	HOOK3	118	3
27522	Relapse	Relapse2	2.08724e-09	0.370855	0.938	0.945	7.03276e-05	NK	ENSG00000104904	OAZ1	118	3
27522	Relapse	Relapse2	2.11565e-09	-0.416913	0.459	0.83	7.12847e-05	NK	ENSG00000158710	TAGLN2	118	3
27522	Relapse	Relapse2	2.15243e-09	-0.362849	0.167	0.503	7.25238e-05	NK	ENSG00000118564	FBXL5	118	3
27522	Relapse	Relapse2	2.16232e-09	-0.309737	0.134	0.455	7.28571e-05	NK	ENSG00000163812	ZDHHC3	118	3
27522	Relapse	Relapse2	2.16378e-09	-0.373417	0.153	0.473	7.29065e-05	NK	ENSG00000135387	CAPRIN1	118	3
27522	Relapse	Relapse2	2.17974e-09	-0.303577	0.148	0.479	7.34441e-05	NK	ENSG00000116580	GON4L	118	3
27522	Relapse	Relapse2	2.30074e-09	-0.314954	0.086	0.358	7.75211e-05	NK	ENSG00000168216	LMBRD1	118	3
27522	Relapse	Relapse2	2.37213e-09	-0.291788	0.134	0.448	7.99264e-05	NK	ENSG00000089693	MLF2	118	3
27522	Relapse	Relapse2	2.52254e-09	-0.401797	0.091	0.358	8.49944e-05	NK	ENSG00000169252	ADRB2	118	3
27522	Relapse	Relapse2	2.59316e-09	-0.403617	0.172	0.497	8.73738e-05	NK	ENSG00000198589	LRBA	118	3
27522	Relapse	Relapse2	2.83392e-09	-0.383035	0.148	0.461	9.54861e-05	NK	ENSG00000077312	SNRPA	118	3
27522	Relapse	Relapse2	2.88181e-09	-0.294388	0.067	0.321	9.70995e-05	NK	ENSG00000090061	CCNK	118	3
27522	Relapse	Relapse2	2.92025e-09	-0.376511	0.144	0.455	9.8395e-05	NK	ENSG00000175309	PHYKPL	118	3
27522	Relapse	Relapse2	2.98931e-09	-0.354374	0.263	0.636	0.000100722	NK	ENSG00000111790	FGFR1OP2	118	3
27522	Relapse	Relapse2	3.00505e-09	-0.34814	0.115	0.4	0.000101252	NK	ENSG00000117500	TMED5	118	3
27522	Relapse	Relapse2	3.09485e-09	-0.313671	0.072	0.327	0.000104278	NK	ENSG00000063245	EPN1	118	3
27522	Relapse	Relapse2	3.26414e-09	-0.438316	0.215	0.533	0.000109982	NK	ENSG00000089289	IGBP1	118	3
27522	Relapse	Relapse2	3.32509e-09	-0.522593	0.411	0.752	0.000112036	NK	ENSG00000111678	C12orf57	118	3
27522	Relapse	Relapse2	3.3611e-09	-0.410264	0.144	0.442	0.000113249	NK	ENSG00000168016	TRANK1	118	3
27522	Relapse	Relapse2	3.52435e-09	0.500446	0.689	0.606	0.000118749	NK	ENSG00000173915	USMG5	118	3
27522	Relapse	Relapse2	3.59175e-09	-0.281587	0.105	0.394	0.00012102	NK	ENSG00000131558	EXOC4	118	3
27522	Relapse	Relapse2	3.74685e-09	-0.338122	0.115	0.406	0.000126246	NK	ENSG00000138629	UBL7	118	3
27522	Relapse	Relapse2	3.86208e-09	-0.318682	0.077	0.333	0.000130129	NK	ENSG00000133943	C14orf159	118	3
27522	Relapse	Relapse2	3.96145e-09	-0.344895	0.134	0.436	0.000133477	NK	ENSG00000166037	CEP57	118	3
27522	Relapse	Relapse2	4.2097e-09	-0.283001	0.081	0.345	0.000141842	NK	ENSG00000112893	MAN2A1	118	3
27522	Relapse	Relapse2	4.23467e-09	-0.382963	0.474	0.824	0.000142683	NK	ENSG00000117616	RSRP1	118	3
27522	Relapse	Relapse2	4.27716e-09	-0.30214	0.077	0.333	0.000144115	NK	ENSG00000150527	CTAGE5	118	3
27522	Relapse	Relapse2	4.28364e-09	-0.405508	0.249	0.6	0.000144333	NK	ENSG00000028137	TNFRSF1B	118	3
27522	Relapse	Relapse2	4.29874e-09	-0.447673	0.278	0.612	0.000144842	NK	ENSG00000111371	SLC38A1	118	3
27522	Relapse	Relapse2	4.30441e-09	-0.359878	0.11	0.388	0.000145033	NK	ENSG00000137497	NUMA1	118	3
27522	Relapse	Relapse2	4.35881e-09	-0.368465	0.239	0.594	0.000146866	NK	ENSG00000078674	PCM1	118	3
27522	Relapse	Relapse2	4.3612e-09	-0.422161	0.349	0.715	0.000146946	NK	ENSG00000182944	EWSR1	118	3
27522	Relapse	Relapse2	4.39242e-09	0.622725	0.541	0.352	0.000147998	NK	ENSG00000217555	CKLF	118	3
27522	Relapse	Relapse2	4.52133e-09	-0.292042	0.086	0.358	0.000152342	NK	ENSG00000127481	UBR4	118	3
27522	Relapse	Relapse2	4.60581e-09	-0.318869	0.12	0.412	0.000155188	NK	ENSG00000084733	RAB10	118	3
27522	Relapse	Relapse2	4.62608e-09	-0.368338	0.081	0.339	0.000155871	NK	ENSG00000130779	CLIP1	118	3
27522	Relapse	Relapse2	4.68778e-09	-0.383333	0.517	0.818	0.00015795	NK	ENSG00000213658	LAT	118	3
27522	Relapse	Relapse2	4.73156e-09	-0.291512	0.081	0.345	0.000159425	NK	ENSG00000113532	ST8SIA4	118	3
27522	Relapse	Relapse2	4.73553e-09	-0.320953	0.077	0.333	0.000159559	NK	ENSG00000143643	TTC13	118	3
27522	Relapse	Relapse2	4.80303e-09	-0.336151	0.225	0.594	0.000161833	NK	ENSG00000137161	CNPY3	118	3
27522	Relapse	Relapse2	4.88837e-09	-0.34735	0.139	0.436	0.000164709	NK	ENSG00000099995	SF3A1	118	3
27522	Relapse	Relapse2	4.91122e-09	-0.280953	0.096	0.376	0.000165479	NK	ENSG00000204469	PRRC2A	118	3
27522	Relapse	Relapse2	4.97013e-09	-0.282636	0.072	0.327	0.000167464	NK	ENSG00000072858	SIDT1	118	3
27522	Relapse	Relapse2	5.03335e-09	-0.355583	0.081	0.333	0.000169594	NK	ENSG00000138688	KIAA1109	118	3
27522	Relapse	Relapse2	5.27467e-09	-0.348386	0.124	0.418	0.000177725	NK	ENSG00000162607	USP1	118	3
27522	Relapse	Relapse2	5.33303e-09	-0.323953	0.077	0.327	0.000179691	NK	ENSG00000263528	IKBKE	118	3
27522	Relapse	Relapse2	5.37846e-09	-0.412361	0.124	0.4	0.000181222	NK	ENSG00000101082	SLA2	118	3
27522	Relapse	Relapse2	5.63471e-09	-0.329262	0.115	0.4	0.000189856	NK	ENSG00000123064	DDX54	118	3
27522	Relapse	Relapse2	5.6973e-09	-0.254539	0.167	0.515	0.000191965	NK	ENSG00000060491	OGFR	118	3
27522	Relapse	Relapse2	6.06596e-09	-0.345536	0.144	0.448	0.000204386	NK	ENSG00000160208	RRP1B	118	3
27522	Relapse	Relapse2	6.20756e-09	-0.338021	0.081	0.333	0.000209158	NK	ENSG00000148660	CAMK2G	118	3
27522	Relapse	Relapse2	6.37131e-09	-0.300212	0.115	0.406	0.000214675	NK	ENSG00000170606	HSPA4	118	3
27522	Relapse	Relapse2	6.3867e-09	-0.39266	0.612	0.921	0.000215193	NK	ENSG00000009790	TRAF3IP3	118	3
27522	Relapse	Relapse2	6.444e-09	-0.363002	0.278	0.648	0.000217124	NK	ENSG00000167770	OTUB1	118	3
27522	Relapse	Relapse2	6.52392e-09	-0.344611	0.177	0.503	0.000219817	NK	ENSG00000127152	BCL11B	118	3
27522	Relapse	Relapse2	6.68007e-09	-0.383815	0.211	0.552	0.000225078	NK	ENSG00000132274	TRIM22	118	3
27522	Relapse	Relapse2	7.00913e-09	-0.375659	0.297	0.667	0.000236166	NK	ENSG00000092820	EZR	118	3
27522	Relapse	Relapse2	7.11138e-09	-0.309928	0.086	0.345	0.000239611	NK	ENSG00000149480	MTA2	118	3
27522	Relapse	Relapse2	7.20172e-09	-0.281763	0.096	0.37	0.000242655	NK	ENSG00000012822	CALCOCO1	118	3
27522	Relapse	Relapse2	7.21104e-09	-0.368915	0.244	0.612	0.000242969	NK	ENSG00000163714	U2SURP	118	3
27522	Relapse	Relapse2	7.23608e-09	-0.371825	0.196	0.521	0.000243812	NK	ENSG00000132824	SERINC3	118	3
27522	Relapse	Relapse2	7.24226e-09	-0.367346	0.249	0.624	0.000244021	NK	ENSG00000153395	LPCAT1	118	3
27522	Relapse	Relapse2	7.25415e-09	-0.379668	0.335	0.709	0.000244421	NK	ENSG00000247596	TWF2	118	3
27522	Relapse	Relapse2	7.32039e-09	-0.348792	0.12	0.406	0.000246653	NK	ENSG00000136100	VPS36	118	3
27522	Relapse	Relapse2	7.4657e-09	-0.379359	0.268	0.618	0.000251549	NK	ENSG00000110031	LPXN	118	3
27522	Relapse	Relapse2	7.50439e-09	-0.371624	0.225	0.57	0.000252853	NK	ENSG00000177156	TALDO1	118	3
27522	Relapse	Relapse2	7.6168e-09	-0.28182	0.105	0.388	0.00025664	NK	ENSG00000156232	WHAMM	118	3
27522	Relapse	Relapse2	7.61698e-09	-0.335583	0.086	0.339	0.000256647	NK	ENSG00000196235	SUPT5H	118	3
27522	Relapse	Relapse2	7.83652e-09	-0.369817	0.182	0.497	0.000264044	NK	ENSG00000113282	CLINT1	118	3
27522	Relapse	Relapse2	7.94862e-09	-0.390318	0.182	0.491	0.000267821	NK	ENSG00000159110	IFNAR2	118	3
27522	Relapse	Relapse2	8.17652e-09	-0.41794	0.22	0.545	0.0002755	NK	ENSG00000167522	ANKRD11	118	3
27522	Relapse	Relapse2	8.49816e-09	-0.306697	0.675	0.939	0.000286337	NK	ENSG00000213145	CRIP1	118	3
27522	Relapse	Relapse2	8.50778e-09	-0.385226	0.1	0.364	0.000286661	NK	ENSG00000108312	UBTF	118	3
27522	Relapse	Relapse2	8.58843e-09	-0.344795	0.096	0.358	0.000289379	NK	ENSG00000120802	TMPO	118	3
27522	Relapse	Relapse2	8.69116e-09	-0.439919	0.344	0.733	0.00029284	NK	ENSG00000136938	ANP32B	118	3
27522	Relapse	Relapse2	8.99249e-09	-0.356943	0.167	0.479	0.000302993	NK	ENSG00000104897	SF3A2	118	3
27522	Relapse	Relapse2	9.09654e-09	-0.350148	0.134	0.43	0.000306499	NK	ENSG00000107485	GATA3	118	3
27522	Relapse	Relapse2	9.21514e-09	-0.322475	0.163	0.485	0.000310495	NK	ENSG00000035928	RFC1	118	3
27522	Relapse	Relapse2	9.27019e-09	-0.362271	0.244	0.594	0.00031235	NK	ENSG00000189266	PNRC2	118	3
27522	Relapse	Relapse2	9.30361e-09	-0.361688	0.225	0.564	0.000313476	NK	ENSG00000130741	EIF2S3	118	3
27522	Relapse	Relapse2	9.31373e-09	-0.331473	0.211	0.564	0.000313817	NK	ENSG00000137845	ADAM10	118	3
27522	Relapse	Relapse2	9.37669e-09	-0.325863	0.096	0.358	0.000315938	NK	ENSG00000063978	RNF4	118	3
27522	Relapse	Relapse2	9.48212e-09	-0.341724	0.144	0.442	0.000319491	NK	ENSG00000077254	USP33	118	3
27522	Relapse	Relapse2	9.57018e-09	-0.336185	0.11	0.382	0.000322458	NK	ENSG00000134086	VHL	118	3
27522	Relapse	Relapse2	9.59338e-09	-0.329682	0.129	0.418	0.00032324	NK	ENSG00000110917	MLEC	118	3
27522	Relapse	Relapse2	9.95987e-09	-0.304492	0.091	0.358	0.000335588	NK	ENSG00000164305	CASP3	118	3
27522	Relapse	Relapse2	1.00682e-08	-0.34423	0.158	0.467	0.000339237	NK	ENSG00000086062	B4GALT1	118	3
27522	Relapse	Relapse2	1.13342e-08	-0.272152	0.167	0.503	0.000381894	NK	ENSG00000141867	BRD4	118	3
27522	Relapse	Relapse2	1.15458e-08	-0.367336	0.124	0.4	0.000389025	NK	ENSG00000111596	CNOT2	118	3
27522	Relapse	Relapse2	1.1768e-08	-0.348413	0.139	0.436	0.000396512	NK	ENSG00000178988	MRFAP1L1	118	3
27522	Relapse	Relapse2	1.2176e-08	-0.356953	0.172	0.491	0.000410259	NK	ENSG00000111642	CHD4	118	3
27522	Relapse	Relapse2	1.22998e-08	-0.344207	0.163	0.485	0.00041443	NK	ENSG00000027869	SH2D2A	118	3
27522	Relapse	Relapse2	1.26286e-08	-0.294316	0.096	0.358	0.000425509	NK	ENSG00000100393	EP300	118	3
27522	Relapse	Relapse2	1.30343e-08	-0.297685	0.096	0.358	0.000439177	NK	ENSG00000172845	SP3	118	3
27522	Relapse	Relapse2	1.33568e-08	-0.411557	0.349	0.691	0.000450044	NK	ENSG00000147010	SH3KBP1	118	3
27522	Relapse	Relapse2	1.3401e-08	-0.316656	0.139	0.436	0.000451533	NK	ENSG00000136045	PWP1	118	3
27522	Relapse	Relapse2	1.34285e-08	-0.301024	0.091	0.352	0.000452459	NK	ENSG00000112146	FBXO9	118	3
27522	Relapse	Relapse2	1.35147e-08	-0.364305	0.325	0.691	0.000455364	NK	ENSG00000169021	UQCRFS1	118	3
27522	Relapse	Relapse2	1.36399e-08	-0.354978	0.172	0.479	0.000459583	NK	ENSG00000099917	MED15	118	3
27522	Relapse	Relapse2	1.40163e-08	-0.371077	0.263	0.63	0.000472265	NK	ENSG00000078808	SDF4	118	3
27522	Relapse	Relapse2	1.4332e-08	-0.260088	0.077	0.327	0.000482903	NK	ENSG00000066136	NFYC	118	3
27522	Relapse	Relapse2	1.43425e-08	-0.329465	0.431	0.824	0.000483257	NK	ENSG00000153113	CAST	118	3
27522	Relapse	Relapse2	1.44524e-08	-0.3799	0.191	0.515	0.000486959	NK	ENSG00000173575	CHD2	118	3
27522	Relapse	Relapse2	1.45687e-08	-0.335092	0.086	0.333	0.000490879	NK	ENSG00000114302	PRKAR2A	118	3
27522	Relapse	Relapse2	1.46134e-08	-0.329103	0.163	0.479	0.000492383	NK	ENSG00000156471	PTDSS1	118	3
27522	Relapse	Relapse2	1.46744e-08	-0.421118	0.239	0.558	0.00049444	NK	ENSG00000162924	REL	118	3
27522	Relapse	Relapse2	1.47468e-08	-0.463406	0.397	0.745	0.000496878	NK	ENSG00000067082	KLF6	118	3
27522	Relapse	Relapse2	1.51405e-08	-0.25219	0.11	0.388	0.000510145	NK	ENSG00000185404	SP140L	118	3
27522	Relapse	Relapse2	1.52605e-08	-0.336262	0.172	0.497	0.000514188	NK	ENSG00000120899	PTK2B	118	3
27522	Relapse	Relapse2	1.56358e-08	-0.525702	0.789	0.891	0.000526832	NK	ENSG00000026025	VIM	118	3
27522	Relapse	Relapse2	1.58611e-08	-0.309813	0.158	0.461	0.000534423	NK	ENSG00000072364	AFF4	118	3
27522	Relapse	Relapse2	1.59106e-08	-0.272191	0.072	0.315	0.000536091	NK	ENSG00000137055	PLAA	118	3
27522	Relapse	Relapse2	1.60924e-08	-0.395366	0.182	0.491	0.000542216	NK	ENSG00000132530	XAF1	118	3
27522	Relapse	Relapse2	1.62703e-08	0.68433	0.368	0.145	0.000548212	NK	ENSG00000235576	AC092580.4	118	3
27522	Relapse	Relapse2	1.70627e-08	-0.293784	0.081	0.327	0.000574912	NK	ENSG00000176915	ANKLE2	118	3
27522	Relapse	Relapse2	1.72032e-08	0.628705	0.359	0.127	0.000579643	NK	ENSG00000211689	TRGC1	118	3
27522	Relapse	Relapse2	1.77369e-08	-0.42608	0.273	0.594	0.000597627	NK	ENSG00000084754	HADHA	118	3
27522	Relapse	Relapse2	1.77996e-08	-0.402557	0.416	0.752	0.000599738	NK	ENSG00000054267	ARID4B	118	3
27522	Relapse	Relapse2	1.85019e-08	-0.320135	0.129	0.418	0.000623402	NK	ENSG00000004700	RECQL	118	3
27522	Relapse	Relapse2	1.86499e-08	-0.283041	0.12	0.412	0.00062839	NK	ENSG00000101191	DIDO1	118	3
27522	Relapse	Relapse2	1.87616e-08	-0.330765	0.1	0.364	0.000632154	NK	ENSG00000122224	LY9	118	3
27522	Relapse	Relapse2	1.88645e-08	-0.266037	0.067	0.303	0.00063562	NK	ENSG00000225190	PLEKHM1	118	3
27522	Relapse	Relapse2	1.91369e-08	-0.319784	0.115	0.382	0.000644799	NK	ENSG00000198730	CTR9	118	3
27522	Relapse	Relapse2	1.95736e-08	-0.371251	0.077	0.303	0.000659512	NK	ENSG00000110448	CD5	118	3
27522	Relapse	Relapse2	2.01906e-08	-0.266115	0.067	0.303	0.000680303	NK	ENSG00000105397	TYK2	118	3
27522	Relapse	Relapse2	2.07058e-08	-0.319511	0.23	0.576	0.00069766	NK	ENSG00000139641	ESYT1	118	3
27522	Relapse	Relapse2	2.08346e-08	-0.371549	0.22	0.539	0.000702002	NK	ENSG00000164754	RAD21	118	3
27522	Relapse	Relapse2	2.08778e-08	-0.395793	0.292	0.642	0.000703455	NK	ENSG00000143815	LBR	118	3
27522	Relapse	Relapse2	2.19071e-08	-0.333938	0.531	0.879	0.000738137	NK	ENSG00000101109	STK4	118	3
27522	Relapse	Relapse2	2.22053e-08	-0.353999	0.23	0.576	0.000748186	NK	ENSG00000088930	XRN2	118	3
27522	Relapse	Relapse2	2.2378e-08	-0.341466	0.167	0.473	0.000754004	NK	ENSG00000114126	TFDP2	118	3
27522	Relapse	Relapse2	2.24789e-08	-0.359022	0.373	0.776	0.000757405	NK	ENSG00000149100	EIF3M	118	3
27522	Relapse	Relapse2	2.35977e-08	-0.280507	0.077	0.321	0.000795101	NK	ENSG00000143207	RFWD2	118	3
27522	Relapse	Relapse2	2.36821e-08	-0.326394	0.105	0.364	0.000797943	NK	ENSG00000156650	KAT6B	118	3
27522	Relapse	Relapse2	2.38443e-08	-0.303592	0.837	1	0.000803409	NK	ENSG00000160255	ITGB2	118	3
27522	Relapse	Relapse2	2.38649e-08	-0.385104	0.421	0.794	0.000804104	NK	ENSG00000186470	BTN3A2	118	3
27522	Relapse	Relapse2	2.38899e-08	-0.30758	0.12	0.388	0.000804947	NK	ENSG00000058673	ZC3H11A	118	3
27522	Relapse	Relapse2	2.41454e-08	0.687684	0.727	0.612	0.000813555	NK	ENSG00000145287	PLAC8	118	3
27522	Relapse	Relapse2	2.55635e-08	-0.36437	0.641	0.873	0.000861337	NK	ENSG00000111716	LDHB	118	3
27522	Relapse	Relapse2	2.60018e-08	-0.32431	0.077	0.309	0.000876104	NK	ENSG00000138758	2019-09-11	118	3
27522	Relapse	Relapse2	2.7248e-08	0.277558	0.981	0.97	0.000918094	NK	ENSG00000123349	PFDN5	118	3
27522	Relapse	Relapse2	2.73658e-08	-0.274406	0.134	0.43	0.000922063	NK	ENSG00000126254	RBM42	118	3
27522	Relapse	Relapse2	2.80369e-08	-0.338066	0.1	0.358	0.000944674	NK	ENSG00000024048	UBR2	118	3
27522	Relapse	Relapse2	2.81212e-08	-0.330935	0.182	0.491	0.000947516	NK	ENSG00000113263	ITK	118	3
27522	Relapse	Relapse2	2.86983e-08	-0.349032	0.263	0.618	0.000966961	NK	ENSG00000089820	ARHGAP4	118	3
27522	Relapse	Relapse2	2.9443e-08	-0.359637	0.383	0.745	0.000992054	NK	ENSG00000148700	ADD3	118	3
27522	Relapse	Relapse2	3.00322e-08	-0.286744	0.081	0.321	0.00101191	NK	ENSG00000263753	LINC00667	118	3
27522	Relapse	Relapse2	3.03475e-08	-0.404196	0.263	0.6	0.00102253	NK	ENSG00000130313	PGLS	118	3
27522	Relapse	Relapse2	3.18148e-08	0.613313	0.632	0.473	0.00107197	NK	ENSG00000168209	DDIT4	118	3
27522	Relapse	Relapse2	3.22625e-08	-0.388968	0.574	0.848	0.00108705	NK	ENSG00000075415	SLC25A3	118	3
27522	Relapse	Relapse2	3.32007e-08	-0.331959	0.459	0.824	0.00111866	NK	ENSG00000138071	ACTR2	118	3
27522	Relapse	Relapse2	3.48243e-08	-0.30045	0.077	0.315	0.00117337	NK	ENSG00000008294	SPAG9	118	3
27522	Relapse	Relapse2	3.49826e-08	-0.361618	0.254	0.588	0.0011787	NK	ENSG00000139278	GLIPR1	118	3
27522	Relapse	Relapse2	3.58812e-08	-0.270164	0.129	0.418	0.00120898	NK	ENSG00000188921	HACD4	118	3
27522	Relapse	Relapse2	3.64305e-08	-0.269352	0.12	0.394	0.00122749	NK	ENSG00000166181	API5	118	3
27522	Relapse	Relapse2	3.66875e-08	-0.407925	0.249	0.576	0.00123615	NK	ENSG00000143669	LYST	118	3
27522	Relapse	Relapse2	3.71164e-08	-0.325218	0.206	0.533	0.0012506	NK	ENSG00000164031	DNAJB14	118	3
27522	Relapse	Relapse2	3.7383e-08	-0.309161	0.153	0.448	0.00125958	NK	ENSG00000101158	NELFCD	118	3
27522	Relapse	Relapse2	3.83691e-08	-0.303415	0.1	0.358	0.00129281	NK	ENSG00000167323	STIM1	118	3
27522	Relapse	Relapse2	3.87648e-08	-0.264231	0.191	0.521	0.00130614	NK	ENSG00000128463	EMC4	118	3
27522	Relapse	Relapse2	4.0984e-08	-0.413507	0.569	0.842	0.00138092	NK	ENSG00000005022	SLC25A5	118	3
27522	Relapse	Relapse2	4.18155e-08	-0.323168	0.526	0.879	0.00140893	NK	ENSG00000164483	SAMD3	118	3
27522	Relapse	Relapse2	4.22099e-08	-0.345786	0.258	0.612	0.00142222	NK	ENSG00000135655	USP15	118	3
27522	Relapse	Relapse2	4.23921e-08	-0.313173	0.608	0.903	0.00142836	NK	ENSG00000154518	ATP5G3	118	3
27522	Relapse	Relapse2	4.37634e-08	-0.337395	0.555	0.83	0.00147456	NK	ENSG00000162191	UBXN1	118	3
27522	Relapse	Relapse2	4.38916e-08	-0.385612	0.091	0.327	0.00147888	NK	ENSG00000105810	CDK6	118	3
27522	Relapse	Relapse2	4.41089e-08	-0.297821	0.158	0.455	0.00148621	NK	ENSG00000072958	AP1M1	118	3
27522	Relapse	Relapse2	4.45888e-08	-0.31395	0.148	0.448	0.00150238	NK	ENSG00000116871	MAP7D1	118	3
27522	Relapse	Relapse2	4.47162e-08	-0.356309	0.311	0.685	0.00150667	NK	ENSG00000121774	KHDRBS1	118	3
27522	Relapse	Relapse2	4.50425e-08	-0.272156	0.124	0.406	0.00151766	NK	ENSG00000177409	SAMD9L	118	3
27522	Relapse	Relapse2	4.52931e-08	-0.265183	0.086	0.333	0.00152611	NK	ENSG00000163681	SLMAP	118	3
27522	Relapse	Relapse2	4.60145e-08	-0.369688	0.545	0.83	0.00155041	NK	ENSG00000110321	EIF4G2	118	3
27522	Relapse	Relapse2	4.74662e-08	-0.310436	0.201	0.515	0.00159933	NK	ENSG00000186298	PPP1CC	118	3
27522	Relapse	Relapse2	4.8227e-08	-0.411572	0.426	0.752	0.00162496	NK	ENSG00000067900	ROCK1	118	3
27522	Relapse	Relapse2	4.95043e-08	-0.307048	0.115	0.382	0.001668	NK	ENSG00000139722	VPS37B	118	3
27522	Relapse	Relapse2	5.02034e-08	-0.284993	0.086	0.327	0.00169155	NK	ENSG00000104765	BNIP3L	118	3
27522	Relapse	Relapse2	5.15237e-08	-0.368639	0.522	0.855	0.00173604	NK	ENSG00000115085	ZAP70	118	3
27522	Relapse	Relapse2	5.16528e-08	-0.399163	0.632	0.891	0.00174039	NK	ENSG00000133574	GIMAP4	118	3
27522	Relapse	Relapse2	5.17723e-08	-0.389613	0.411	0.794	0.00174442	NK	ENSG00000004059	ARF5	118	3
27522	Relapse	Relapse2	5.38258e-08	-0.305291	0.139	0.418	0.00181361	NK	ENSG00000186480	INSIG1	118	3
27522	Relapse	Relapse2	5.39487e-08	-0.315429	0.282	0.636	0.00181775	NK	ENSG00000125826	RBCK1	118	3
27522	Relapse	Relapse2	5.45367e-08	-0.314026	0.196	0.527	0.00183756	NK	ENSG00000048028	USP28	118	3
27522	Relapse	Relapse2	5.50019e-08	-0.371861	0.301	0.642	0.00185323	NK	ENSG00000115484	CCT4	118	3
27522	Relapse	Relapse2	5.55336e-08	-0.370839	0.354	0.733	0.00187115	NK	ENSG00000065413	ANKRD44	118	3
27522	Relapse	Relapse2	5.72069e-08	0.629396	0.445	0.255	0.00192753	NK	ENSG00000151366	NDUFC2	118	3
27522	Relapse	Relapse2	5.82315e-08	-0.327371	0.129	0.4	0.00196205	NK	ENSG00000137309	HMGA1	118	3
27522	Relapse	Relapse2	5.86162e-08	-0.278822	0.1	0.358	0.00197501	NK	ENSG00000166801	FAM111A	118	3
27522	Relapse	Relapse2	5.87219e-08	-0.346224	0.306	0.667	0.00197858	NK	ENSG00000105329	TGFB1	118	3
27522	Relapse	Relapse2	5.88286e-08	-0.273048	0.081	0.321	0.00198217	NK	ENSG00000160219	GAB3	118	3
27522	Relapse	Relapse2	5.96408e-08	-0.383188	0.191	0.479	0.00200954	NK	ENSG00000205744	DENND1C	118	3
27522	Relapse	Relapse2	5.97389e-08	-0.315238	0.144	0.424	0.00201284	NK	ENSG00000173473	SMARCC1	118	3
27522	Relapse	Relapse2	5.98893e-08	-0.372594	0.321	0.661	0.00201791	NK	ENSG00000100092	SH3BP1	118	3
27522	Relapse	Relapse2	6.02102e-08	0.935535	0.459	0.242	0.00202872	NK	ENSG00000211829	TRDC	118	3
27522	Relapse	Relapse2	6.11963e-08	-0.286512	0.134	0.412	0.00206195	NK	ENSG00000028528	SNX1	118	3
27522	Relapse	Relapse2	6.20609e-08	-0.306366	0.077	0.303	0.00209108	NK	ENSG00000132549	VPS13B	118	3
27522	Relapse	Relapse2	6.23607e-08	-0.302945	0.459	0.842	0.00210118	NK	ENSG00000174021	GNG5	118	3
27522	Relapse	Relapse2	6.50599e-08	-0.348934	0.263	0.606	0.00219213	NK	ENSG00000164346	NSA2	118	3
27522	Relapse	Relapse2	6.55689e-08	-0.304301	0.301	0.661	0.00220928	NK	ENSG00000129515	SNX6	118	3
27522	Relapse	Relapse2	6.62226e-08	-0.277913	0.139	0.424	0.0022313	NK	ENSG00000197070	ARRDC1	118	3
27522	Relapse	Relapse2	6.67753e-08	-0.350499	0.373	0.733	0.00224993	NK	ENSG00000183918	SH2D1A	118	3
27522	Relapse	Relapse2	6.72022e-08	-0.254131	0.167	0.485	0.00226431	NK	ENSG00000168175	MAPK1IP1L	118	3
27522	Relapse	Relapse2	6.78173e-08	-0.384162	0.45	0.782	0.00228504	NK	ENSG00000067066	SP100	118	3
27522	Relapse	Relapse2	6.79954e-08	0.266625	0.99	0.988	0.00229104	NK	ENSG00000135486	HNRNPA1	118	3
27522	Relapse	Relapse2	6.894e-08	-0.285503	0.077	0.303	0.00232286	NK	ENSG00000151292	CSNK1G3	118	3
27522	Relapse	Relapse2	6.95606e-08	-0.313477	0.148	0.442	0.00234377	NK	ENSG00000074695	LMAN1	118	3
27522	Relapse	Relapse2	6.97586e-08	-0.268314	0.086	0.327	0.00235044	NK	ENSG00000128585	MKLN1	118	3
27522	Relapse	Relapse2	6.98379e-08	-0.34708	0.287	0.63	0.00235312	NK	ENSG00000171700	RGS19	118	3
27522	Relapse	Relapse2	7.18629e-08	-0.34595	0.211	0.527	0.00242135	NK	ENSG00000138757	G3BP2	118	3
27522	Relapse	Relapse2	7.47633e-08	-0.294441	0.124	0.394	0.00251907	NK	ENSG00000159658	EFCAB14	118	3
27522	Relapse	Relapse2	7.48779e-08	-0.292192	0.206	0.539	0.00252293	NK	ENSG00000130638	ATXN10	118	3
27522	Relapse	Relapse2	7.5011e-08	-0.364124	0.244	0.582	0.00252742	NK	ENSG00000105568	PPP2R1A	118	3
27522	Relapse	Relapse2	7.70392e-08	-0.270337	0.196	0.515	0.00259576	NK	ENSG00000114779	ABHD14B	118	3
27522	Relapse	Relapse2	7.74378e-08	-0.343155	0.306	0.655	0.00260919	NK	ENSG00000114353	GNAI2	118	3
27522	Relapse	Relapse2	7.74831e-08	-0.279736	0.086	0.327	0.00261071	NK	ENSG00000221914	PPP2R2A	118	3
27522	Relapse	Relapse2	7.82381e-08	-0.271897	0.081	0.315	0.00263616	NK	ENSG00000122882	ECD	118	3
27522	Relapse	Relapse2	7.84171e-08	-0.28207	0.177	0.479	0.00264219	NK	ENSG00000165671	NSD1	118	3
27522	Relapse	Relapse2	7.92542e-08	-0.288271	0.158	0.455	0.00267039	NK	ENSG00000136536	2019-03-07	118	3
27522	Relapse	Relapse2	7.96602e-08	-0.295018	0.1	0.358	0.00268407	NK	ENSG00000163605	PPP4R2	118	3
27522	Relapse	Relapse2	8.19658e-08	-0.35416	0.172	0.473	0.00276176	NK	ENSG00000026950	BTN3A1	118	3
27522	Relapse	Relapse2	8.20475e-08	-0.30085	0.134	0.412	0.00276451	NK	ENSG00000204463	BAG6	118	3
27522	Relapse	Relapse2	8.42917e-08	-0.2816	0.144	0.418	0.00284013	NK	ENSG00000086232	EIF2AK1	118	3
27522	Relapse	Relapse2	8.49821e-08	-0.285061	0.077	0.303	0.00286339	NK	ENSG00000137414	FAM8A1	118	3
27522	Relapse	Relapse2	8.55688e-08	-0.281423	0.129	0.406	0.00288315	NK	ENSG00000213047	DENND1B	118	3
27522	Relapse	Relapse2	8.98793e-08	-0.305781	0.273	0.636	0.00302839	NK	ENSG00000184922	FMNL1	118	3
27522	Relapse	Relapse2	9.28938e-08	-0.361396	0.316	0.661	0.00312996	NK	ENSG00000132485	ZRANB2	118	3
27522	Relapse	Relapse2	9.46264e-08	-0.269005	0.086	0.321	0.00318834	NK	ENSG00000177981	ASB8	118	3
27522	Relapse	Relapse2	9.58479e-08	-0.322021	0.139	0.4	0.0032295	NK	ENSG00000122068	FYTTD1	118	3
27522	Relapse	Relapse2	9.74035e-08	-0.269812	0.89	1	0.00328191	NK	ENSG00000131143	COX4I1	118	3
27522	Relapse	Relapse2	1.04613e-07	-0.279666	0.077	0.303	0.00352482	NK	ENSG00000164323	CFAP97	118	3
27522	Relapse	Relapse2	1.05395e-07	-0.277266	0.096	0.333	0.00355119	NK	ENSG00000164307	ERAP1	118	3
27522	Relapse	Relapse2	1.07477e-07	-0.293451	0.153	0.442	0.00362132	NK	ENSG00000111530	CAND1	118	3
27522	Relapse	Relapse2	1.11619e-07	-0.259486	0.134	0.406	0.00376091	NK	ENSG00000110011	DNAJC4	118	3
27522	Relapse	Relapse2	1.12691e-07	-0.277279	0.115	0.376	0.00379702	NK	ENSG00000140455	USP3	118	3
27522	Relapse	Relapse2	1.16627e-07	-0.303457	0.134	0.4	0.00392963	NK	ENSG00000163788	SNRK	118	3
27522	Relapse	Relapse2	1.17962e-07	-0.278948	0.124	0.388	0.0039746	NK	ENSG00000124126	PREX1	118	3
27522	Relapse	Relapse2	1.18804e-07	-0.26616	0.077	0.303	0.00400297	NK	ENSG00000107077	KDM4C	118	3
27522	Relapse	Relapse2	1.18867e-07	-0.282588	0.148	0.43	0.00400509	NK	ENSG00000153827	TRIP12	118	3
27522	Relapse	Relapse2	1.19474e-07	-0.300218	0.249	0.588	0.00402557	NK	ENSG00000105939	ZC3HAV1	118	3
27522	Relapse	Relapse2	1.2035e-07	0.494703	0.675	0.612	0.00405506	NK	ENSG00000165527	ARF6	118	3
27522	Relapse	Relapse2	1.26436e-07	-0.311351	0.105	0.352	0.00426012	NK	ENSG00000063244	U2AF2	118	3
27522	Relapse	Relapse2	1.27256e-07	-0.269916	0.115	0.376	0.00428776	NK	ENSG00000169592	INO80E	118	3
27522	Relapse	Relapse2	1.28115e-07	-0.290106	0.134	0.406	0.00431671	NK	ENSG00000061273	HDAC7	118	3
27522	Relapse	Relapse2	1.30181e-07	-0.332136	0.316	0.673	0.00438632	NK	ENSG00000090060	PAPOLA	118	3
27522	Relapse	Relapse2	1.30959e-07	-0.255389	0.091	0.333	0.00441253	NK	ENSG00000138107	ACTR1A	118	3
27522	Relapse	Relapse2	1.36391e-07	-0.25466	0.081	0.315	0.00459554	NK	ENSG00000072864	NDE1	118	3
27522	Relapse	Relapse2	1.3653e-07	-0.25768	0.1	0.352	0.00460023	NK	ENSG00000163166	IWS1	118	3
27522	Relapse	Relapse2	1.37521e-07	-0.277043	0.344	0.727	0.00463362	NK	ENSG00000145833	DDX46	118	3
27522	Relapse	Relapse2	1.38443e-07	-0.328363	0.182	0.473	0.00466469	NK	ENSG00000140299	BNIP2	118	3
27522	Relapse	Relapse2	1.44658e-07	-0.261886	0.115	0.376	0.00487412	NK	ENSG00000139687	RB1	118	3
27522	Relapse	Relapse2	1.49944e-07	-0.364734	0.679	0.915	0.00505222	NK	ENSG00000104894	CD37	118	3
27522	Relapse	Relapse2	1.53024e-07	-0.265844	0.091	0.327	0.00515598	NK	ENSG00000173692	PSMD1	118	3
27522	Relapse	Relapse2	1.55834e-07	-0.268542	0.153	0.442	0.00525067	NK	ENSG00000127084	FGD3	118	3
27522	Relapse	Relapse2	1.56751e-07	-0.329856	0.144	0.406	0.00528156	NK	ENSG00000146083	RNF44	118	3
27522	Relapse	Relapse2	1.61981e-07	-0.354618	0.191	0.485	0.00545779	NK	ENSG00000013725	CD6	118	3
27522	Relapse	Relapse2	1.62302e-07	-0.264104	0.158	0.448	0.00546861	NK	ENSG00000092929	UNC13D	118	3
27522	Relapse	Relapse2	1.64517e-07	-0.46557	0.321	0.624	0.00554323	NK	ENSG00000205336	ADGRG1	118	3
27522	Relapse	Relapse2	1.68927e-07	-0.31119	0.115	0.37	0.00569181	NK	ENSG00000169756	LIMS1	118	3
27522	Relapse	Relapse2	1.72053e-07	-0.297814	0.124	0.388	0.00579715	NK	ENSG00000116584	ARHGEF2	118	3
27522	Relapse	Relapse2	1.74178e-07	-0.374126	0.325	0.655	0.00586876	NK	ENSG00000167797	CDK2AP2	118	3
27522	Relapse	Relapse2	1.74719e-07	-0.343928	0.177	0.461	0.005887	NK	ENSG00000152332	UHMK1	118	3
27522	Relapse	Relapse2	1.8128e-07	-0.253399	0.12	0.376	0.00610807	NK	ENSG00000197265	GTF2E2	118	3
27522	Relapse	Relapse2	1.86195e-07	-0.311331	0.11	0.352	0.00627367	NK	ENSG00000124222	STX16	118	3
27522	Relapse	Relapse2	1.95567e-07	-0.269035	0.091	0.321	0.00658944	NK	ENSG00000114316	USP4	118	3
27522	Relapse	Relapse2	1.97509e-07	-0.334744	0.378	0.709	0.00665488	NK	ENSG00000139725	RHOF	118	3
27522	Relapse	Relapse2	1.98217e-07	-0.271855	0.1	0.345	0.00667874	NK	ENSG00000166200	COPS2	118	3
27522	Relapse	Relapse2	2.08725e-07	0.439426	0.876	0.867	0.00703279	NK	ENSG00000197956	S100A6	118	3
27522	Relapse	Relapse2	2.09916e-07	-0.255213	0.081	0.303	0.0070729	NK	ENSG00000154305	MIA3	118	3
27522	Relapse	Relapse2	2.1134e-07	-0.365003	0.258	0.57	0.0071209	NK	ENSG00000135250	SRPK2	118	3
27522	Relapse	Relapse2	2.17141e-07	-0.346685	0.368	0.715	0.00731635	NK	ENSG00000106052	TAX1BP1	118	3
27522	Relapse	Relapse2	2.23518e-07	-0.315541	0.172	0.448	0.00753122	NK	ENSG00000129292	PHF20L1	118	3
27522	Relapse	Relapse2	2.3586e-07	-0.361441	0.392	0.77	0.00794707	NK	ENSG00000162909	CAPN2	118	3
27522	Relapse	Relapse2	2.40604e-07	-0.314511	0.263	0.6	0.0081069	NK	ENSG00000116350	SRSF4	118	3
27522	Relapse	Relapse2	2.41097e-07	-0.279399	0.201	0.509	0.00812354	NK	ENSG00000145901	TNIP1	118	3
27522	Relapse	Relapse2	2.42243e-07	-0.395941	0.268	0.564	0.00816213	NK	ENSG00000005059	CCDC109B	118	3
27522	Relapse	Relapse2	2.47415e-07	-0.283963	0.153	0.43	0.0083364	NK	ENSG00000108788	MLX	118	3
27522	Relapse	Relapse2	2.47761e-07	-0.325928	0.569	0.873	0.00834805	NK	ENSG00000171159	C9orf16	118	3
27522	Relapse	Relapse2	2.49629e-07	-0.32474	0.278	0.642	0.00841102	NK	ENSG00000002834	LASP1	118	3
27522	Relapse	Relapse2	2.50358e-07	-0.31934	0.555	0.891	0.00843556	NK	ENSG00000205220	PSMB10	118	3
27522	Relapse	Relapse2	2.51875e-07	-0.253673	0.1	0.339	0.00848669	NK	ENSG00000122299	ZC3H7A	118	3
27522	Relapse	Relapse2	2.54665e-07	-0.353092	0.402	0.721	0.00858069	NK	ENSG00000187239	FNBP1	118	3
27522	Relapse	Relapse2	2.61362e-07	-0.265411	0.129	0.394	0.00880632	NK	ENSG00000275700	AATF	118	3
27522	Relapse	Relapse2	2.69142e-07	-0.260022	0.096	0.327	0.00906848	NK	ENSG00000137504	CREBZF	118	3
27522	Relapse	Relapse2	2.78598e-07	-0.279822	0.144	0.412	0.00938708	NK	ENSG00000185122	HSF1	118	3
27522	Relapse	Relapse2	2.85698e-07	-0.381061	0.244	0.527	0.0096263	NK	ENSG00000107742	SPOCK2	118	3
27522	Relapse	Relapse2	2.88062e-07	-0.306921	0.115	0.358	0.00970597	NK	ENSG00000129347	KRI1	118	3
27522	Relapse	Relapse2	2.89716e-07	-0.27365	0.096	0.327	0.0097617	NK	ENSG00000112697	TMEM30A	118	3
27522	Relapse	Relapse2	2.92292e-07	-0.298937	0.206	0.515	0.00984847	NK	ENSG00000176390	CRLF3	118	3
27522	Relapse	Relapse2	3.04729e-07	-0.291576	0.115	0.358	0.0102675	NK	ENSG00000135842	FAM129A	118	3
27522	Relapse	Relapse2	3.12671e-07	-0.297909	0.086	0.303	0.0105351	NK	ENSG00000084092	NOA1	118	3
27522	Relapse	Relapse2	3.17543e-07	-0.317067	0.177	0.467	0.0106993	NK	ENSG00000132002	DNAJB1	118	3
27522	Relapse	Relapse2	3.28405e-07	-0.317467	0.397	0.745	0.0110653	NK	ENSG00000170540	ARL6IP1	118	3
27522	Relapse	Relapse2	3.36865e-07	-0.303974	0.139	0.406	0.0113503	NK	ENSG00000139697	SBNO1	118	3
27522	Relapse	Relapse2	3.42323e-07	-0.341086	0.282	0.618	0.0115342	NK	ENSG00000010404	IDS	118	3
27522	Relapse	Relapse2	3.44611e-07	-0.339243	0.373	0.709	0.0116113	NK	ENSG00000168066	SF1	118	3
27522	Relapse	Relapse2	3.52783e-07	-0.303707	0.12	0.364	0.0118867	NK	ENSG00000104320	NBN	118	3
27522	Relapse	Relapse2	3.77108e-07	-0.291488	0.096	0.327	0.0127063	NK	ENSG00000111859	NEDD9	118	3
27522	Relapse	Relapse2	3.78375e-07	-0.347274	0.11	0.339	0.012749	NK	ENSG00000118922	KLF12	118	3
27522	Relapse	Relapse2	3.80523e-07	-0.257527	0.144	0.418	0.0128213	NK	ENSG00000066654	THUMPD1	118	3
27522	Relapse	Relapse2	3.80671e-07	-0.265124	0.12	0.364	0.0128263	NK	ENSG00000169727	GPS1	118	3
27522	Relapse	Relapse2	3.90006e-07	-0.250154	0.163	0.442	0.0131409	NK	ENSG00000022840	RNF10	118	3
27522	Relapse	Relapse2	3.96821e-07	-0.308085	0.163	0.43	0.0133705	NK	ENSG00000164091	WDR82	118	3
27522	Relapse	Relapse2	4.06428e-07	-0.265118	0.158	0.448	0.0136942	NK	ENSG00000062650	WAPL	118	3
27522	Relapse	Relapse2	4.13447e-07	-0.294867	0.144	0.4	0.0139307	NK	ENSG00000059758	CDK17	118	3
27522	Relapse	Relapse2	4.13985e-07	-0.350337	0.292	0.624	0.0139488	NK	ENSG00000149781	FERMT3	118	3
27522	Relapse	Relapse2	4.17832e-07	-0.259899	0.081	0.303	0.0140784	NK	ENSG00000009413	REV3L	118	3
27522	Relapse	Relapse2	4.22528e-07	-0.317557	0.167	0.448	0.0142366	NK	ENSG00000092201	SUPT16H	118	3
27522	Relapse	Relapse2	4.23126e-07	-0.260422	0.115	0.358	0.0142568	NK	ENSG00000196961	AP2A1	118	3
27522	Relapse	Relapse2	4.36956e-07	-0.297226	0.278	0.624	0.0147228	NK	ENSG00000109046	WSB1	118	3
27522	Relapse	Relapse2	4.38858e-07	-0.263363	0.167	0.461	0.0147869	NK	ENSG00000111605	CPSF6	118	3
27522	Relapse	Relapse2	4.65038e-07	-0.381319	0.402	0.739	0.015669	NK	ENSG00000147649	MTDH	118	3
27522	Relapse	Relapse2	4.66745e-07	0.289955	0.971	0.994	0.0157265	NK	ENSG00000108654	DDX5	118	3
27522	Relapse	Relapse2	4.68828e-07	-0.260248	0.096	0.321	0.0157967	NK	ENSG00000109111	SUPT6H	118	3
27522	Relapse	Relapse2	4.76863e-07	-0.300848	0.746	0.97	0.0160674	NK	ENSG00000123144	C19orf43	118	3
27522	Relapse	Relapse2	4.80228e-07	-0.323313	0.335	0.679	0.0161808	NK	ENSG00000113712	CSNK1A1	118	3
27522	Relapse	Relapse2	4.91469e-07	-0.281665	0.254	0.588	0.0165596	NK	ENSG00000125991	ERGIC3	118	3
27522	Relapse	Relapse2	4.94505e-07	-0.307703	0.297	0.618	0.0166619	NK	ENSG00000173726	TOMM20	118	3
27522	Relapse	Relapse2	4.95807e-07	0.527119	0.316	0.121	0.0167057	NK	ENSG00000257727	CNPY2	118	3
27522	Relapse	Relapse2	5.06696e-07	-0.30932	0.522	0.842	0.0170726	NK	ENSG00000131508	UBE2D2	118	3
27522	Relapse	Relapse2	5.21837e-07	0.531469	0.455	0.279	0.0175828	NK	ENSG00000254505	CHMP4A	118	3
27522	Relapse	Relapse2	5.25691e-07	-0.285308	0.172	0.455	0.0177126	NK	ENSG00000141298	SSH2	118	3
27522	Relapse	Relapse2	5.57885e-07	-0.251043	0.1	0.333	0.0187974	NK	ENSG00000169228	RAB24	118	3
27522	Relapse	Relapse2	5.78688e-07	-0.256626	0.105	0.339	0.0194983	NK	ENSG00000113384	GOLPH3	118	3
27522	Relapse	Relapse2	5.79173e-07	-0.289464	0.144	0.4	0.0195147	NK	ENSG00000164252	AGGF1	118	3
27522	Relapse	Relapse2	6.13022e-07	0.637708	0.55	0.412	0.0206552	NK	ENSG00000169045	HNRNPH1	118	3
27522	Relapse	Relapse2	6.15534e-07	-0.349635	0.426	0.758	0.0207398	NK	ENSG00000149311	ATM	118	3
27522	Relapse	Relapse2	6.2653e-07	0.328445	0.904	0.855	0.0211103	NK	ENSG00000105373	GLTSCR2	118	3
27522	Relapse	Relapse2	6.34224e-07	-0.288751	0.139	0.388	0.0213695	NK	ENSG00000167005	NUDT21	118	3
27522	Relapse	Relapse2	6.40906e-07	-0.302655	0.153	0.418	0.0215947	NK	ENSG00000149761	NUDT22	118	3
27522	Relapse	Relapse2	6.80332e-07	-0.288238	0.158	0.424	0.0229231	NK	ENSG00000162654	GBP4	118	3
27522	Relapse	Relapse2	6.86466e-07	-0.262137	0.124	0.37	0.0231298	NK	ENSG00000115649	CNPPD1	118	3
27522	Relapse	Relapse2	7.30628e-07	-0.252453	0.124	0.376	0.0246178	NK	ENSG00000158850	B4GALT3	118	3
27522	Relapse	Relapse2	7.32017e-07	-0.309421	0.191	0.473	0.0246646	NK	ENSG00000125676	THOC2	118	3
27522	Relapse	Relapse2	7.42433e-07	-0.323907	0.325	0.655	0.0250155	NK	ENSG00000100664	EIF5	118	3
27522	Relapse	Relapse2	7.64452e-07	-0.36721	0.689	0.897	0.0257575	NK	ENSG00000197043	ANXA6	118	3
27522	Relapse	Relapse2	8.12574e-07	-0.331611	0.608	0.873	0.0273789	NK	ENSG00000136732	GYPC	118	3
27522	Relapse	Relapse2	8.19331e-07	-0.265915	0.167	0.448	0.0276065	NK	ENSG00000099991	CABIN1	118	3
27522	Relapse	Relapse2	8.33569e-07	-0.270069	0.211	0.509	0.0280863	NK	ENSG00000160410	SHKBP1	118	3
27522	Relapse	Relapse2	8.55655e-07	-0.262854	0.158	0.424	0.0288304	NK	ENSG00000136709	WDR33	118	3
27522	Relapse	Relapse2	8.61537e-07	-0.279881	0.182	0.455	0.0290286	NK	ENSG00000083799	CYLD	118	3
27522	Relapse	Relapse2	8.8012e-07	-0.293895	0.206	0.503	0.0296548	NK	ENSG00000182670	TTC3	118	3
27522	Relapse	Relapse2	8.8597e-07	-0.287656	0.234	0.552	0.0298519	NK	ENSG00000198160	MIER1	118	3
27522	Relapse	Relapse2	8.94671e-07	-0.297468	0.11	0.339	0.030145	NK	ENSG00000083168	KAT6A	118	3
27522	Relapse	Relapse2	9.05445e-07	-0.251648	0.196	0.491	0.0305081	NK	ENSG00000163171	CDC42EP3	118	3
27522	Relapse	Relapse2	9.29093e-07	-0.254373	0.139	0.394	0.0313049	NK	ENSG00000101294	HM13	118	3
27522	Relapse	Relapse2	9.56975e-07	-0.274206	0.163	0.43	0.0322443	NK	ENSG00000164062	APEH	118	3
27522	Relapse	Relapse2	1.01309e-06	-0.299503	0.11	0.327	0.034135	NK	ENSG00000006530	AGK	118	3
27522	Relapse	Relapse2	1.0388e-06	-0.274695	0.187	0.467	0.0350015	NK	ENSG00000167315	ACAA2	118	3
27522	Relapse	Relapse2	1.08195e-06	-0.316066	0.196	0.467	0.0364553	NK	ENSG00000083896	YTHDC1	118	3
27522	Relapse	Relapse2	1.1317e-06	-0.303819	0.249	0.552	0.0381314	NK	ENSG00000168610	STAT3	118	3
27522	Relapse	Relapse2	1.14408e-06	-0.302785	0.124	0.358	0.0385487	NK	ENSG00000055332	EIF2AK2	118	3
27522	Relapse	Relapse2	1.14733e-06	-0.304727	0.124	0.352	0.0386583	NK	ENSG00000156304	SCAF4	118	3
27522	Relapse	Relapse2	1.24925e-06	-0.263087	0.105	0.327	0.0420924	NK	ENSG00000138363	ATIC	118	3
27522	Relapse	Relapse2	1.28878e-06	-0.278119	0.158	0.418	0.0434241	NK	ENSG00000131378	RFTN1	118	3
27522	Relapse	Relapse2	1.28919e-06	-0.279159	0.258	0.588	0.0434381	NK	ENSG00000134453	RBM17	118	3
27522	Relapse	Relapse2	1.29409e-06	-0.324888	0.148	0.388	0.043603	NK	ENSG00000164111	ANXA5	118	3
27522	Relapse	Relapse2	1.31364e-06	-0.252857	0.163	0.43	0.0442617	NK	ENSG00000112343	TRIM38	118	3
27522	Relapse	Relapse2	1.31904e-06	-0.304905	0.124	0.358	0.0444438	NK	ENSG00000077044	DGKD	118	3
27522	Relapse	Relapse2	1.36313e-06	-0.269653	0.813	0.964	0.0459291	NK	ENSG00000179144	GIMAP7	118	3
27522	Relapse	Relapse2	1.37006e-06	-0.287115	0.129	0.37	0.0461629	NK	ENSG00000072501	SMC1A	118	3
27522	Relapse	Relapse2	1.37526e-06	-0.2748	0.096	0.309	0.046338	NK	ENSG00000171552	BCL2L1	118	3
27522	Relapse	Relapse2	1.41468e-06	-0.26725	0.096	0.309	0.0476661	NK	ENSG00000074706	IPCEF1	118	3
27522	Relapse	Relapse2	1.41814e-06	-0.264641	0.167	0.43	0.0477828	NK	ENSG00000184432	COPB2	118	3
27522	Relapse	Relapse2	1.42362e-06	-0.294334	0.23	0.527	0.0479675	NK	ENSG00000221963	APOL6	118	3
27522	Relapse	Relapse2	5.14534e-194	1.52265	1	0.944	1.73367e-189	Macrophages	ENSG00000177954	RPS27	118	3
27522	Relapse	Relapse2	1.61919e-193	1.30401	1	1	5.45571e-189	Macrophages	ENSG00000205542	TMSB4X	118	3
27522	Relapse	Relapse2	5.47708e-191	1.95418	0.998	0.802	1.84545e-186	Macrophages	ENSG00000213741	RPS29	118	3
27522	Relapse	Relapse2	3.11649e-179	-1.74832	0.634	0.994	1.05007e-174	Macrophages	ENSG00000170296	GABARAP	118	3
27522	Relapse	Relapse2	4.03992e-168	1.63545	0.968	0.689	1.36121e-163	Macrophages	ENSG00000008988	RPS20	118	3
27522	Relapse	Relapse2	2.01525e-167	-1.25569	0.924	0.991	6.79017e-163	Macrophages	ENSG00000279483	AC090498.1	118	3
27522	Relapse	Relapse2	5.50198e-163	-1.89289	0.118	0.927	1.85384e-158	Macrophages	ENSG00000219200	RNASEK	118	3
27522	Relapse	Relapse2	1.92812e-156	1.3566	0.983	0.827	6.49662e-152	Macrophages	ENSG00000182774	RPS17	118	3
27522	Relapse	Relapse2	3.72986e-151	1.43704	0.759	0.119	1.25674e-146	Macrophages	ENSG00000135441	BLOC1S1	118	3
27522	Relapse	Relapse2	1.66149e-149	-1.87138	0.125	0.882	5.59821e-145	Macrophages	ENSG00000243678	NME2	118	3
27522	Relapse	Relapse2	1.04816e-146	-1.79775	0.115	0.881	3.53167e-142	Macrophages	ENSG00000254772	EEF1G	118	3
27522	Relapse	Relapse2	8.91169e-144	0.785646	1	0.986	3.00271e-139	Macrophages	ENSG00000140988	RPS2	118	3
27522	Relapse	Relapse2	1.01653e-141	-0.813157	0.983	1	3.42511e-137	Macrophages	ENSG00000142937	RPS8	118	3
27522	Relapse	Relapse2	6.84204e-140	1.49091	0.821	0.207	2.30536e-135	Macrophages	ENSG00000121966	CXCR4	118	3
27522	Relapse	Relapse2	1.92982e-138	-1.7388	0.005	0.815	6.50233e-134	Macrophages	ENSG00000185883	ATP6V0C	118	3
27522	Relapse	Relapse2	3.14208e-128	0.956639	0.474	0.002	1.05869e-123	Macrophages	ENSG00000180389	ATP5EP2	118	3
27522	Relapse	Relapse2	2.60631e-127	-0.762162	0.948	0.998	8.7817e-123	Macrophages	ENSG00000171863	RPS7	118	3
27522	Relapse	Relapse2	7.7358e-125	1.08484	0.484	0.009	2.6065e-120	Macrophages	ENSG00000266402	SNHG25	118	3
27522	Relapse	Relapse2	3.4767e-123	0.727511	1	0.999	1.17144e-118	Macrophages	ENSG00000166710	B2M	118	3
27522	Relapse	Relapse2	9.67704e-122	-0.772226	0.943	0.995	3.26058e-117	Macrophages	ENSG00000124614	RPS10	118	3
27522	Relapse	Relapse2	9.89513e-111	1.11963	0.658	0.126	3.33407e-106	Macrophages	ENSG00000241837	ATP5O	118	3
27522	Relapse	Relapse2	6.84661e-107	-0.713924	0.931	0.993	2.3069e-102	Macrophages	ENSG00000130429	ARPC1B	118	3
27522	Relapse	Relapse2	5.11049e-103	0.752243	0.993	0.915	1.72193e-98	Macrophages	ENSG00000051523	CYBA	118	3
27522	Relapse	Relapse2	1.59007e-102	-1.03323	0.953	0.991	5.35757e-98	Macrophages	ENSG00000019582	CD74	118	3
27522	Relapse	Relapse2	1.83846e-102	0.607132	1	0.969	6.19449e-98	Macrophages	ENSG00000231500	RPS18	118	3
27522	Relapse	Relapse2	1.10658e-99	1.1077	0.423	0.017	3.72852e-95	Macrophages	ENSG00000276216	CH17-373J23.1	118	3
27522	Relapse	Relapse2	2.12059e-99	1.07855	0.936	0.683	7.14512e-95	Macrophages	ENSG00000156411	C14orf2	118	3
27522	Relapse	Relapse2	4.95622e-98	0.883691	1	0.997	1.66995e-93	Macrophages	ENSG00000251562	MALAT1	118	3
27522	Relapse	Relapse2	9.5662e-97	0.707886	0.369	0.002	3.22323e-92	Macrophages	ENSG00000213988	ZNF90	118	3
27522	Relapse	Relapse2	1.06056e-96	-0.830879	0.966	0.991	3.57346e-92	Macrophages	ENSG00000026025	VIM	118	3
27522	Relapse	Relapse2	2.46747e-93	-1.28183	0.027	0.656	8.31388e-89	Macrophages	ENSG00000273136	NBPF26	118	3
27522	Relapse	Relapse2	2.20073e-92	1.08481	0.376	0.009	7.41513e-88	Macrophages	ENSG00000143443	C1orf56	118	3
27522	Relapse	Relapse2	1.89169e-91	-0.818811	0.988	0.999	6.37385e-87	Macrophages	ENSG00000111640	GAPDH	118	3
27522	Relapse	Relapse2	2.57976e-90	-1.1488	0.111	0.725	8.69223e-86	Macrophages	ENSG00000181029	TRAPPC5	118	3
27522	Relapse	Relapse2	3.04058e-89	-0.563105	0.993	0.992	1.02449e-84	Macrophages	ENSG00000101439	CST3	118	3
27522	Relapse	Relapse2	1.30437e-87	2.10189	0.934	0.772	4.39494e-83	Macrophages	ENSG00000257764	RP11-1143G9.4	118	3
27522	Relapse	Relapse2	1.76351e-80	0.658172	0.305	0	5.94198e-76	Macrophages	ENSG00000256618	MTRNR2L1	118	3
27522	Relapse	Relapse2	1.95231e-76	-0.508507	0.978	0.997	6.57811e-72	Macrophages	ENSG00000142669	SH3BGRL3	118	3
27522	Relapse	Relapse2	4.88639e-76	-0.572113	0.934	0.985	1.64642e-71	Macrophages	ENSG00000070756	PABPC1	118	3
27522	Relapse	Relapse2	1.28275e-75	-0.486282	0.99	1	4.3221e-71	Macrophages	ENSG00000149806	FAU	118	3
27522	Relapse	Relapse2	1.46506e-75	0.976988	0.838	0.494	4.93638e-71	Macrophages	ENSG00000169020	ATP5I	118	3
27522	Relapse	Relapse2	2.94025e-73	-0.564227	0.939	0.991	9.90689e-69	Macrophages	ENSG00000135390	ATP5G2	118	3
27522	Relapse	Relapse2	4.48602e-71	-0.856903	0.511	0.855	1.51152e-66	Macrophages	ENSG00000159840	ZYX	118	3
27522	Relapse	Relapse2	2.46677e-70	0.577262	0.973	0.924	8.31152e-66	Macrophages	ENSG00000142534	RPS11	118	3
27522	Relapse	Relapse2	2.9354e-69	0.943629	0.678	0.28	9.89055e-65	Macrophages	ENSG00000174886	NDUFA11	118	3
27522	Relapse	Relapse2	3.09488e-69	-1.00297	0.521	0.84	1.04279e-64	Macrophages	ENSG00000124942	AHNAK	118	3
27522	Relapse	Relapse2	1.28872e-67	-0.800234	0.799	0.947	4.3422e-63	Macrophages	ENSG00000197747	S100A10	118	3
27522	Relapse	Relapse2	2.1259e-67	-0.895008	0.015	0.524	7.163e-63	Macrophages	ENSG00000062582	MRPS24	118	3
27522	Relapse	Relapse2	2.69056e-67	0.849738	0.889	0.715	9.06556e-63	Macrophages	ENSG00000143933	CALM2	118	3
27522	Relapse	Relapse2	6.27122e-64	0.770162	0.457	0.085	2.11303e-59	Macrophages	ENSG00000214026	MRPL23	118	3
27522	Relapse	Relapse2	1.37679e-62	-0.772722	0.553	0.862	4.63894e-58	Macrophages	ENSG00000101347	SAMHD1	118	3
27522	Relapse	Relapse2	6.42557e-62	-0.424429	0.998	1	2.16503e-57	Macrophages	ENSG00000110700	RPS13	118	3
27522	Relapse	Relapse2	1.93599e-61	0.352803	1	0.995	6.52312e-57	Macrophages	ENSG00000233927	RPS28	118	3
27522	Relapse	Relapse2	6.34385e-61	-0.958347	0.187	0.661	2.1375e-56	Macrophages	ENSG00000123384	LRP1	118	3
27522	Relapse	Relapse2	1.05952e-60	-0.881997	0.356	0.772	3.56996e-56	Macrophages	ENSG00000137076	TLN1	118	3
27522	Relapse	Relapse2	1.48115e-60	-0.456659	0.958	0.983	4.99058e-56	Macrophages	ENSG00000204628	GNB2L1	118	3
27522	Relapse	Relapse2	2.94769e-60	-0.870337	0.115	0.592	9.93195e-56	Macrophages	ENSG00000104774	MAN2B1	118	3
27522	Relapse	Relapse2	2.80564e-59	0.839067	0.516	0.151	9.45331e-55	Macrophages	ENSG00000106588	PSMA2	118	3
27522	Relapse	Relapse2	2.87953e-59	-0.573964	0.84	0.955	9.7023e-55	Macrophages	ENSG00000089327	FXYD5	118	3
27522	Relapse	Relapse2	1.39185e-58	-0.871548	0.3	0.76	4.68971e-54	Macrophages	ENSG00000177663	IL17RA	118	3
27522	Relapse	Relapse2	2.86088e-58	-1.17096	0.179	0.649	9.63945e-54	Macrophages	ENSG00000059804	SLC2A3	118	3
27522	Relapse	Relapse2	1.19716e-57	-0.71836	0.656	0.865	4.03372e-53	Macrophages	ENSG00000197111	PCBP2	118	3
27522	Relapse	Relapse2	2.06057e-57	-0.606125	0.848	0.953	6.9429e-53	Macrophages	ENSG00000163931	TKT	118	3
27522	Relapse	Relapse2	5.41761e-57	0.829072	0.501	0.143	1.82541e-52	Macrophages	ENSG00000166136	NDUFB8	118	3
27522	Relapse	Relapse2	1.27565e-55	-0.342321	0.998	0.998	4.29817e-51	Macrophages	ENSG00000112306	RPS12	118	3
27522	Relapse	Relapse2	1.82225e-54	-0.743575	0.914	0.965	6.1399e-50	Macrophages	ENSG00000170345	FOS	118	3
27522	Relapse	Relapse2	2.63393e-54	0.620447	0.907	0.779	8.87477e-50	Macrophages	ENSG00000156467	UQCRB	118	3
27522	Relapse	Relapse2	8.27132e-54	0.81292	0.806	0.536	2.78694e-49	Macrophages	ENSG00000157514	TSC22D3	118	3
27522	Relapse	Relapse2	4.1194e-53	-0.799223	0.442	0.795	1.38799e-48	Macrophages	ENSG00000198771	RCSD1	118	3
27522	Relapse	Relapse2	1.6221e-52	-0.738351	0.511	0.843	5.46552e-48	Macrophages	ENSG00000153113	CAST	118	3
27522	Relapse	Relapse2	4.19221e-52	0.440712	0.988	0.94	1.41252e-47	Macrophages	ENSG00000118181	RPS25	118	3
27522	Relapse	Relapse2	6.55123e-52	0.891963	0.862	0.677	2.20737e-47	Macrophages	ENSG00000169442	CD52	118	3
27522	Relapse	Relapse2	8.07697e-51	0.846092	0.764	0.489	2.72146e-46	Macrophages	ENSG00000183648	NDUFB1	118	3
27522	Relapse	Relapse2	2.15939e-50	-0.766214	0.695	0.89	7.27585e-46	Macrophages	ENSG00000152518	ZFP36L2	118	3
27522	Relapse	Relapse2	1.69008e-49	0.595955	0.998	0.973	5.69454e-45	Macrophages	ENSG00000204482	LST1	118	3
27522	Relapse	Relapse2	9.83913e-49	-0.927396	0.118	0.54	3.3152e-44	Macrophages	ENSG00000159388	BTG2	118	3
27522	Relapse	Relapse2	3.35735e-48	-0.558139	0.752	0.903	1.13123e-43	Macrophages	ENSG00000160255	ITGB2	118	3
27522	Relapse	Relapse2	3.4997e-48	-0.766862	0.391	0.751	1.17919e-43	Macrophages	ENSG00000140749	IGSF6	118	3
27522	Relapse	Relapse2	9.07948e-48	-0.686675	0	0.386	3.05924e-43	Macrophages	ENSG00000161955	TNFSF13	118	3
27522	Relapse	Relapse2	1.40841e-47	0.384485	0.988	0.974	4.7455e-43	Macrophages	ENSG00000170889	RPS9	118	3
27522	Relapse	Relapse2	1.84755e-47	-0.671952	0.482	0.808	6.22513e-43	Macrophages	ENSG00000172354	GNB2	118	3
27522	Relapse	Relapse2	8.3228e-47	0.331693	0.993	0.984	2.80428e-42	Macrophages	ENSG00000221983	UBA52	118	3
27522	Relapse	Relapse2	2.32958e-46	-0.773346	0.206	0.635	7.84928e-42	Macrophages	ENSG00000120594	PLXDC2	118	3
27522	Relapse	Relapse2	2.53864e-46	-0.77328	0.319	0.701	8.5537e-42	Macrophages	ENSG00000114331	ACAP2	118	3
27522	Relapse	Relapse2	2.84284e-46	-0.735974	0.361	0.732	9.57865e-42	Macrophages	ENSG00000180370	PAK2	118	3
27522	Relapse	Relapse2	2.80142e-45	0.321223	1	0.995	9.43911e-41	Macrophages	ENSG00000196154	S100A4	118	3
27522	Relapse	Relapse2	3.15479e-45	0.784362	0.499	0.187	1.06297e-40	Macrophages	ENSG00000122644	ARL4A	118	3
27522	Relapse	Relapse2	1.75239e-44	-0.601472	0.715	0.907	5.9045e-40	Macrophages	ENSG00000143549	TPM3	118	3
27522	Relapse	Relapse2	2.86612e-44	-0.669752	0.607	0.842	9.65709e-40	Macrophages	ENSG00000196924	FLNA	118	3
27522	Relapse	Relapse2	7.18694e-44	-0.710182	0.767	0.885	2.42157e-39	Macrophages	ENSG00000171223	JUNB	118	3
27522	Relapse	Relapse2	7.45846e-44	1.14083	0.998	0.965	2.51305e-39	Macrophages	ENSG00000163220	S100A9	118	3
27522	Relapse	Relapse2	7.70937e-44	-0.747398	0.312	0.711	2.5976e-39	Macrophages	ENSG00000170275	CRTAP	118	3
27522	Relapse	Relapse2	1.7865e-43	-0.65855	0.4	0.759	6.01943e-39	Macrophages	ENSG00000177885	GRB2	118	3
27522	Relapse	Relapse2	3.9764e-43	-0.783245	0.246	0.634	1.33981e-38	Macrophages	ENSG00000178209	PLEC	118	3
27522	Relapse	Relapse2	9.61914e-43	-0.906835	0.418	0.757	3.24107e-38	Macrophages	ENSG00000160888	IER2	118	3
27522	Relapse	Relapse2	2.19386e-42	0.699354	0.749	0.526	7.39198e-38	Macrophages	ENSG00000173915	USMG5	118	3
27522	Relapse	Relapse2	9.72549e-42	-0.811896	0.214	0.582	3.27691e-37	Macrophages	ENSG00000104972	LILRB1	118	3
27522	Relapse	Relapse2	1.08293e-41	-0.345613	0.99	0.994	3.64883e-37	Macrophages	ENSG00000149273	RPS3	118	3
27522	Relapse	Relapse2	2.37383e-41	-0.588484	0.617	0.868	7.99837e-37	Macrophages	ENSG00000114353	GNAI2	118	3
27522	Relapse	Relapse2	3.42438e-41	-0.678264	0.482	0.804	1.15381e-36	Macrophages	ENSG00000147649	MTDH	118	3
27522	Relapse	Relapse2	6.2569e-41	0.766426	0.622	0.329	2.1082e-36	Macrophages	ENSG00000229833	PET100	118	3
27522	Relapse	Relapse2	6.40912e-41	-0.961329	0.285	0.645	2.15949e-36	Macrophages	ENSG00000185650	ZFP36L1	118	3
27522	Relapse	Relapse2	7.44822e-41	-0.377669	0.963	0.987	2.5096e-36	Macrophages	ENSG00000204525	HLA-C	118	3
27522	Relapse	Relapse2	8.24413e-41	0.342532	0.988	0.983	2.77778e-36	Macrophages	ENSG00000124172	ATP5E	118	3
27522	Relapse	Relapse2	1.0327e-40	0.498542	0.907	0.816	3.4796e-36	Macrophages	ENSG00000127184	COX7C	118	3
27522	Relapse	Relapse2	2.02368e-40	0.679379	0.877	0.713	6.8186e-36	Macrophages	ENSG00000265972	TXNIP	118	3
27522	Relapse	Relapse2	6.85953e-40	-0.519663	0.801	0.932	2.31125e-35	Macrophages	ENSG00000178982	EIF3K	118	3
27522	Relapse	Relapse2	7.81313e-40	-0.540684	0.708	0.892	2.63255e-35	Macrophages	ENSG00000146066	HIGD2A	118	3
27522	Relapse	Relapse2	7.9097e-40	-0.693186	0.474	0.772	2.6651e-35	Macrophages	ENSG00000166794	PPIB	118	3
27522	Relapse	Relapse2	2.40842e-39	0.641616	0.472	0.176	8.11494e-35	Macrophages	ENSG00000151366	NDUFC2	118	3
27522	Relapse	Relapse2	2.63778e-39	-0.635231	0.577	0.82	8.88772e-35	Macrophages	ENSG00000146278	PNRC1	118	3
27522	Relapse	Relapse2	3.30809e-39	-0.4611	0.939	0.981	1.11463e-34	Macrophages	ENSG00000184009	ACTG1	118	3
27522	Relapse	Relapse2	9.79863e-39	0.602536	0.899	0.8	3.30155e-34	Macrophages	ENSG00000121552	CSTA	118	3
27522	Relapse	Relapse2	2.27925e-38	-0.657396	0.383	0.731	7.67971e-34	Macrophages	ENSG00000107099	DOCK8	118	3
27522	Relapse	Relapse2	2.86724e-38	-0.68283	0.364	0.704	9.66089e-34	Macrophages	ENSG00000103994	ZNF106	118	3
27522	Relapse	Relapse2	3.16399e-38	-0.677088	0.457	0.782	1.06607e-33	Macrophages	ENSG00000142657	PGD	118	3
27522	Relapse	Relapse2	3.42358e-38	-0.706986	0.713	0.879	1.15354e-33	Macrophages	ENSG00000038427	VCAN	118	3
27522	Relapse	Relapse2	6.3879e-38	-0.667512	0.17	0.545	2.15234e-33	Macrophages	ENSG00000129003	VPS13C	118	3
27522	Relapse	Relapse2	7.30261e-38	-0.605149	0.029	0.365	2.46054e-33	Macrophages	ENSG00000242616	GNG10	118	3
27522	Relapse	Relapse2	1.19586e-37	-0.677355	0.307	0.687	4.02932e-33	Macrophages	ENSG00000132334	PTPRE	118	3
27522	Relapse	Relapse2	1.21564e-37	-0.676973	0.187	0.575	4.09597e-33	Macrophages	ENSG00000156675	RAB11FIP1	118	3
27522	Relapse	Relapse2	1.27517e-37	0.366436	0.99	0.959	4.29655e-33	Macrophages	ENSG00000137154	RPS6	118	3
27522	Relapse	Relapse2	1.42814e-37	-0.654238	0.147	0.528	4.81199e-33	Macrophages	ENSG00000132205	EMILIN2	118	3
27522	Relapse	Relapse2	1.49865e-37	-0.676021	0.26	0.628	5.04954e-33	Macrophages	ENSG00000115355	CCDC88A	118	3
27522	Relapse	Relapse2	1.58088e-37	-0.577053	0.061	0.418	5.32663e-33	Macrophages	ENSG00000157326	DHRS4	118	3
27522	Relapse	Relapse2	2.15709e-37	0.789197	0.73	0.474	7.2681e-33	Macrophages	ENSG00000164104	HMGB2	118	3
27522	Relapse	Relapse2	2.47728e-37	0.855531	0.577	0.315	8.34696e-33	Macrophages	ENSG00000115738	ID2	118	3
27522	Relapse	Relapse2	2.78272e-37	0.550837	0.319	0.072	9.37609e-33	Macrophages	ENSG00000187630	DHRS4L2	118	3
27522	Relapse	Relapse2	5.00956e-37	-0.49371	0.769	0.917	1.68792e-32	Macrophages	ENSG00000114942	EEF1B2	118	3
27522	Relapse	Relapse2	6.69472e-37	0.624843	0.975	0.892	2.25572e-32	Macrophages	ENSG00000163563	MNDA	118	3
27522	Relapse	Relapse2	9.81952e-37	0.485277	0.948	0.842	3.30859e-32	Macrophages	ENSG00000127540	UQCR11	118	3
27522	Relapse	Relapse2	1.3174e-36	-0.653702	0.14	0.519	4.43886e-32	Macrophages	ENSG00000065243	PKN2	118	3
27522	Relapse	Relapse2	5.19232e-36	-0.382145	0.978	0.994	1.7495e-31	Macrophages	ENSG00000197728	RPS26	118	3
27522	Relapse	Relapse2	5.4336e-36	-0.631114	0.138	0.506	1.8308e-31	Macrophages	ENSG00000115677	HDLBP	118	3
27522	Relapse	Relapse2	6.77466e-36	-0.484483	0.813	0.884	2.28265e-31	Macrophages	ENSG00000196262	PPIA	118	3
27522	Relapse	Relapse2	1.49097e-35	-0.620175	0.192	0.549	5.02367e-31	Macrophages	ENSG00000105438	KDELR1	118	3
27522	Relapse	Relapse2	2.08232e-35	-0.630434	0.314	0.657	7.01617e-31	Macrophages	ENSG00000165025	SYK	118	3
27522	Relapse	Relapse2	2.39536e-35	-0.622336	0.143	0.511	8.07092e-31	Macrophages	ENSG00000120868	APAF1	118	3
27522	Relapse	Relapse2	2.51722e-35	-0.607408	0.275	0.628	8.48153e-31	Macrophages	ENSG00000077420	APBB1IP	118	3
27522	Relapse	Relapse2	1.03755e-34	-0.636659	0.007	0.31	3.49594e-30	Macrophages	ENSG00000168298	HIST1H1E	118	3
27522	Relapse	Relapse2	2.08886e-34	0.644657	0.671	0.439	7.0382e-30	Macrophages	ENSG00000241553	ARPC4	118	3
27522	Relapse	Relapse2	1.80708e-33	0.515135	0.853	0.732	6.08879e-29	Macrophages	ENSG00000198258	UBL5	118	3
27522	Relapse	Relapse2	1.83163e-33	-0.600048	0.305	0.648	6.1715e-29	Macrophages	ENSG00000167978	SRRM2	118	3
27522	Relapse	Relapse2	3.07731e-33	-0.614283	0.472	0.767	1.03687e-28	Macrophages	ENSG00000100345	MYH9	118	3
27522	Relapse	Relapse2	3.61622e-33	0.534108	0.867	0.744	1.21845e-28	Macrophages	ENSG00000101608	MYL12A	118	3
27522	Relapse	Relapse2	3.67012e-33	-0.646115	0.16	0.508	1.23661e-28	Macrophages	ENSG00000249437	NAIP	118	3
27522	Relapse	Relapse2	4.31504e-33	-0.533561	0.582	0.861	1.45391e-28	Macrophages	ENSG00000130313	PGLS	118	3
27522	Relapse	Relapse2	1.23209e-32	0.577667	0.774	0.623	4.15139e-28	Macrophages	ENSG00000186010	NDUFA13	118	3
27522	Relapse	Relapse2	1.40867e-32	-0.602032	0.211	0.56	4.74638e-28	Macrophages	ENSG00000100503	NIN	118	3
27522	Relapse	Relapse2	1.82455e-32	-0.640288	0.366	0.685	6.14763e-28	Macrophages	ENSG00000185215	TNFAIP2	118	3
27522	Relapse	Relapse2	6.03257e-32	-0.598886	0.184	0.531	2.03261e-27	Macrophages	ENSG00000055609	KMT2C	118	3
27522	Relapse	Relapse2	7.28852e-32	-0.484611	0.703	0.893	2.45579e-27	Macrophages	ENSG00000174021	GNG5	118	3
27522	Relapse	Relapse2	7.5431e-32	0.399316	1	0.976	2.54157e-27	Macrophages	ENSG00000105372	RPS19	118	3
27522	Relapse	Relapse2	1.22833e-31	-0.565678	0.302	0.649	4.13872e-27	Macrophages	ENSG00000162434	JAK1	118	3
27522	Relapse	Relapse2	4.80213e-31	-0.583781	0.162	0.506	1.61803e-26	Macrophages	ENSG00000137841	PLCB2	118	3
27522	Relapse	Relapse2	5.55319e-31	-0.554597	0.179	0.521	1.87109e-26	Macrophages	ENSG00000183255	PTTG1IP	118	3
27522	Relapse	Relapse2	7.17044e-31	-0.578997	0.391	0.695	2.41601e-26	Macrophages	ENSG00000170776	AKAP13	118	3
27522	Relapse	Relapse2	8.59499e-31	-0.535777	0.172	0.518	2.896e-26	Macrophages	ENSG00000107551	RASSF4	118	3
27522	Relapse	Relapse2	9.03401e-31	-0.523549	0.455	0.758	3.04392e-26	Macrophages	ENSG00000168461	RAB31	118	3
27522	Relapse	Relapse2	9.08184e-31	-0.327868	0.966	0.99	3.06004e-26	Macrophages	ENSG00000196531	NACA	118	3
27522	Relapse	Relapse2	1.48494e-30	0.442445	0.98	0.91	5.00337e-26	Macrophages	ENSG00000100097	LGALS1	118	3
27522	Relapse	Relapse2	1.52897e-30	-0.563156	0.317	0.649	5.15172e-26	Macrophages	ENSG00000134884	ARGLU1	118	3
27522	Relapse	Relapse2	1.87717e-30	-0.609556	0.364	0.675	6.32494e-26	Macrophages	ENSG00000173821	RNF213	118	3
27522	Relapse	Relapse2	4.7024e-30	-0.505148	0.086	0.4	1.58443e-25	Macrophages	ENSG00000090581	GNPTG	118	3
27522	Relapse	Relapse2	5.36345e-30	-0.414747	0.826	0.93	1.80716e-25	Macrophages	ENSG00000120742	SERP1	118	3
27522	Relapse	Relapse2	6.65345e-30	-0.541837	0.113	0.432	2.24181e-25	Macrophages	ENSG00000174004	NRROS	118	3
27522	Relapse	Relapse2	9.5625e-30	0.601294	0.604	0.358	3.22199e-25	Macrophages	ENSG00000144426	NBEAL1	118	3
27522	Relapse	Relapse2	1.01129e-29	-0.420654	0.934	0.972	3.40744e-25	Macrophages	ENSG00000233276	GPX1	118	3
27522	Relapse	Relapse2	1.23596e-29	-0.265261	1	1	4.16444e-25	Macrophages	ENSG00000156508	EEF1A1	118	3
27522	Relapse	Relapse2	1.25079e-29	-0.595595	0.285	0.592	4.21442e-25	Macrophages	ENSG00000177989	ODF3B	118	3
27522	Relapse	Relapse2	1.43652e-29	-0.579603	0.366	0.674	4.8402e-25	Macrophages	ENSG00000084754	HADHA	118	3
27522	Relapse	Relapse2	2.12472e-29	-0.521102	0.504	0.77	7.15904e-25	Macrophages	ENSG00000141480	ARRB2	118	3
27522	Relapse	Relapse2	2.97982e-29	-0.540806	0.246	0.58	1.00402e-24	Macrophages	ENSG00000127483	HP1BP3	118	3
27522	Relapse	Relapse2	4.16464e-29	-0.471196	0.757	0.919	1.40323e-24	Macrophages	ENSG00000104894	CD37	118	3
27522	Relapse	Relapse2	4.86332e-29	-0.701242	0.145	0.461	1.63865e-24	Macrophages	ENSG00000271614	LINC00936	118	3
27522	Relapse	Relapse2	4.92511e-29	-0.505466	0.044	0.328	1.65947e-24	Macrophages	ENSG00000197061	HIST1H4C	118	3
27522	Relapse	Relapse2	6.80488e-29	-0.537924	0.066	0.364	2.29284e-24	Macrophages	ENSG00000068724	TTC7A	118	3
27522	Relapse	Relapse2	9.9413e-29	-0.558764	0.14	0.457	3.34962e-24	Macrophages	ENSG00000078618	NRDC	118	3
27522	Relapse	Relapse2	1.47579e-28	0.721646	0.624	0.4	4.97253e-24	Macrophages	ENSG00000169045	HNRNPH1	118	3
27522	Relapse	Relapse2	1.54192e-28	-0.341422	0.946	0.978	5.19533e-24	Macrophages	ENSG00000131143	COX4I1	118	3
27522	Relapse	Relapse2	2.38539e-28	0.404348	0.907	0.842	8.03733e-24	Macrophages	ENSG00000130755	GMFG	118	3
27522	Relapse	Relapse2	2.48771e-28	-0.464511	0.088	0.394	8.38208e-24	Macrophages	ENSG00000198382	UVRAG	118	3
27522	Relapse	Relapse2	2.6884e-28	-0.573221	0.233	0.536	9.05831e-24	Macrophages	ENSG00000110324	IL10RA	118	3
27522	Relapse	Relapse2	3.25216e-28	0.250748	1	0.988	1.09578e-23	Macrophages	ENSG00000104904	OAZ1	118	3
27522	Relapse	Relapse2	4.80862e-28	-0.422845	0.042	0.321	1.62022e-23	Macrophages	ENSG00000244687	UBE2V1	118	3
27522	Relapse	Relapse2	8.43978e-28	-0.432165	0.744	0.893	2.8437e-23	Macrophages	ENSG00000166913	YWHAB	118	3
27522	Relapse	Relapse2	9.12051e-28	0.651669	0.531	0.302	3.07307e-23	Macrophages	ENSG00000182004	SNRPE	118	3
27522	Relapse	Relapse2	9.5179e-28	0.534688	0.705	0.517	3.20696e-23	Macrophages	ENSG00000100387	RBX1	118	3
27522	Relapse	Relapse2	1.27137e-27	-0.507031	0.587	0.817	4.28375e-23	Macrophages	ENSG00000131981	LGALS3	118	3
27522	Relapse	Relapse2	1.86432e-27	0.575203	0.646	0.463	6.28165e-23	Macrophages	ENSG00000185088	RPS27L	118	3
27522	Relapse	Relapse2	1.94175e-27	-0.57073	0.152	0.467	6.54254e-23	Macrophages	ENSG00000149091	DGKZ	118	3
27522	Relapse	Relapse2	1.98788e-27	0.460498	0.926	0.86	6.69796e-23	Macrophages	ENSG00000025708	TYMP	118	3
27522	Relapse	Relapse2	2.61815e-27	-0.511105	0.118	0.429	8.82159e-23	Macrophages	ENSG00000144674	GOLGA4	118	3
27522	Relapse	Relapse2	3.25794e-27	0.522668	0.801	0.691	1.09773e-22	Macrophages	ENSG00000172216	CEBPB	118	3
27522	Relapse	Relapse2	3.38938e-27	-0.397311	0.855	0.895	1.14202e-22	Macrophages	ENSG00000167658	EEF2	118	3
27522	Relapse	Relapse2	4.79523e-27	0.622888	0.563	0.299	1.61571e-22	Macrophages	ENSG00000185950	IRS2	118	3
27522	Relapse	Relapse2	8.3459e-27	-0.488846	0.329	0.646	2.81207e-22	Macrophages	ENSG00000117523	PRRC2C	118	3
27522	Relapse	Relapse2	1.2106e-26	-0.515722	0.457	0.741	4.079e-22	Macrophages	ENSG00000096384	HSP90AB1	118	3
27522	Relapse	Relapse2	1.47693e-26	0.686105	0.437	0.214	4.97636e-22	Macrophages	ENSG00000137393	RNF144B	118	3
27522	Relapse	Relapse2	1.97296e-26	-0.546295	0.201	0.506	6.64768e-22	Macrophages	ENSG00000169228	RAB24	118	3
27522	Relapse	Relapse2	2.44414e-26	-0.481717	0.45	0.708	8.2353e-22	Macrophages	ENSG00000063046	EIF4B	118	3
27522	Relapse	Relapse2	8.18602e-26	-0.526452	0.187	0.495	2.7582e-21	Macrophages	ENSG00000167522	ANKRD11	118	3
27522	Relapse	Relapse2	8.27078e-26	-0.512064	0.292	0.595	2.78676e-21	Macrophages	ENSG00000002586	CD99	118	3
27522	Relapse	Relapse2	9.26787e-26	-0.471451	0.091	0.374	3.12272e-21	Macrophages	ENSG00000147202	DIAPH2	118	3
27522	Relapse	Relapse2	1.47575e-25	-0.520875	0.236	0.536	4.97238e-21	Macrophages	ENSG00000047410	TPR	118	3
27522	Relapse	Relapse2	1.93341e-25	-0.468379	0.678	0.854	6.51444e-21	Macrophages	ENSG00000124831	LRRFIP1	118	3
27522	Relapse	Relapse2	2.13487e-25	-0.476514	0.066	0.339	7.19321e-21	Macrophages	ENSG00000082701	GSK3B	118	3
27522	Relapse	Relapse2	2.34687e-25	-0.549441	0.4	0.686	7.90755e-21	Macrophages	ENSG00000131042	LILRB2	118	3
27522	Relapse	Relapse2	2.40731e-25	-0.635858	0.13	0.405	8.1112e-21	Macrophages	ENSG00000115232	ITGA4	118	3
27522	Relapse	Relapse2	2.77347e-25	-0.474577	0.285	0.594	9.34494e-21	Macrophages	ENSG00000105401	CDC37	118	3
27522	Relapse	Relapse2	3.96128e-25	0.555182	0.577	0.383	1.33471e-20	Macrophages	ENSG00000041357	PSMA4	118	3
27522	Relapse	Relapse2	4.00139e-25	-0.456422	0.145	0.439	1.34823e-20	Macrophages	ENSG00000100902	PSMA6	118	3
27522	Relapse	Relapse2	4.18025e-25	-0.400863	0.774	0.889	1.40849e-20	Macrophages	ENSG00000118816	CCNI	118	3
27522	Relapse	Relapse2	4.20482e-25	-0.647605	0.275	0.576	1.41677e-20	Macrophages	ENSG00000125347	IRF1	118	3
27522	Relapse	Relapse2	4.76454e-25	-0.504694	0.275	0.571	1.60536e-20	Macrophages	ENSG00000005483	KMT2E	118	3
27522	Relapse	Relapse2	6.71356e-25	-0.565374	0.617	0.795	2.26207e-20	Macrophages	ENSG00000198502	HLA-DRB5	118	3
27522	Relapse	Relapse2	7.12887e-25	0.409659	0.978	0.894	2.402e-20	Macrophages	ENSG00000120129	DUSP1	118	3
27522	Relapse	Relapse2	8.14553e-25	-0.534785	0.179	0.487	2.74456e-20	Macrophages	ENSG00000104093	DMXL2	118	3
27522	Relapse	Relapse2	9.08112e-25	-0.494764	0.17	0.465	3.05979e-20	Macrophages	ENSG00000107290	SETX	118	3
27522	Relapse	Relapse2	1.14743e-24	-0.530714	0.275	0.558	3.86614e-20	Macrophages	ENSG00000175482	POLD4	118	3
27522	Relapse	Relapse2	1.20611e-24	-0.511299	0.251	0.551	4.06388e-20	Macrophages	ENSG00000187735	TCEA1	118	3
27522	Relapse	Relapse2	1.21174e-24	-0.470836	0.15	0.437	4.08285e-20	Macrophages	ENSG00000270629	NBPF14	118	3
27522	Relapse	Relapse2	1.30264e-24	-0.517987	0.361	0.645	4.38912e-20	Macrophages	ENSG00000091039	OSBPL8	118	3
27522	Relapse	Relapse2	1.30674e-24	-0.336953	0.924	0.95	4.40293e-20	Macrophages	ENSG00000149925	ALDOA	118	3
27522	Relapse	Relapse2	2.3948e-24	-0.489113	0.088	0.354	8.06905e-20	Macrophages	ENSG00000196209	SIRPB2	118	3
27522	Relapse	Relapse2	2.5289e-24	-0.541618	0.174	0.461	8.52087e-20	Macrophages	ENSG00000172932	ANKRD13D	118	3
27522	Relapse	Relapse2	3.51799e-24	-0.475647	0.634	0.821	1.18535e-19	Macrophages	ENSG00000084234	APLP2	118	3
27522	Relapse	Relapse2	4.03223e-24	-0.456028	0.12	0.402	1.35862e-19	Macrophages	ENSG00000130640	TUBGCP2	118	3
27522	Relapse	Relapse2	6.2991e-24	-0.470972	0.13	0.416	2.12242e-19	Macrophages	ENSG00000168769	TET2	118	3
27522	Relapse	Relapse2	7.74464e-24	-0.491959	0.393	0.686	2.60948e-19	Macrophages	ENSG00000141002	TCF25	118	3
27522	Relapse	Relapse2	8.36624e-24	-0.449427	0.069	0.332	2.81892e-19	Macrophages	ENSG00000008294	SPAG9	118	3
27522	Relapse	Relapse2	9.97924e-24	0.941709	0.526	0.308	3.3624e-19	Macrophages	ENSG00000126709	IFI6	118	3
27522	Relapse	Relapse2	1.02856e-23	0.516903	0.737	0.59	3.46562e-19	Macrophages	ENSG00000177700	POLR2L	118	3
27522	Relapse	Relapse2	1.04242e-23	-0.469223	0.108	0.386	3.51233e-19	Macrophages	ENSG00000100813	ACIN1	118	3
27522	Relapse	Relapse2	1.04553e-23	-0.492938	0.233	0.53	3.52282e-19	Macrophages	ENSG00000167460	TPM4	118	3
27522	Relapse	Relapse2	1.05889e-23	-0.465786	0.123	0.408	3.56784e-19	Macrophages	ENSG00000111321	LTBR	118	3
27522	Relapse	Relapse2	1.93279e-23	-0.510059	0.396	0.667	6.51233e-19	Macrophages	ENSG00000133246	PRAM1	118	3
27522	Relapse	Relapse2	2.19183e-23	0.473148	0.722	0.577	7.38517e-19	Macrophages	ENSG00000170315	UBB	118	3
27522	Relapse	Relapse2	2.28415e-23	-0.403806	0.162	0.454	7.69622e-19	Macrophages	ENSG00000129351	ILF3	118	3
27522	Relapse	Relapse2	4.42515e-23	-0.461276	0.177	0.465	1.49101e-18	Macrophages	ENSG00000172795	DCP2	118	3
27522	Relapse	Relapse2	6.00745e-23	-0.412063	0.133	0.414	2.02415e-18	Macrophages	ENSG00000165671	NSD1	118	3
27522	Relapse	Relapse2	6.03623e-23	-0.466549	0.418	0.688	2.03385e-18	Macrophages	ENSG00000171700	RGS19	118	3
27522	Relapse	Relapse2	8.39066e-23	-0.458378	0.327	0.633	2.82715e-18	Macrophages	ENSG00000173020	ADRBK1	118	3
27522	Relapse	Relapse2	1.03116e-22	-0.423084	0.15	0.439	3.47438e-18	Macrophages	ENSG00000135837	CEP350	118	3
27522	Relapse	Relapse2	1.11344e-22	-0.459511	0.079	0.341	3.75164e-18	Macrophages	ENSG00000153234	NR4A2	118	3
27522	Relapse	Relapse2	1.48976e-22	-0.428189	0.167	0.464	5.0196e-18	Macrophages	ENSG00000038219	BOD1L1	118	3
27522	Relapse	Relapse2	1.79358e-22	0.540502	0.523	0.316	6.0433e-18	Macrophages	ENSG00000119705	SLIRP	118	3
27522	Relapse	Relapse2	1.83482e-22	-0.398612	0.098	0.375	6.18223e-18	Macrophages	ENSG00000177119	ANO6	118	3
27522	Relapse	Relapse2	2.15015e-22	-0.435864	0.17	0.453	7.24471e-18	Macrophages	ENSG00000138594	TMOD3	118	3
27522	Relapse	Relapse2	2.18238e-22	-0.477271	0.157	0.435	7.3533e-18	Macrophages	ENSG00000007237	GAS7	118	3
27522	Relapse	Relapse2	2.20821e-22	-0.448166	0.332	0.627	7.44033e-18	Macrophages	ENSG00000125652	ALKBH7	118	3
27522	Relapse	Relapse2	2.4879e-22	-0.459838	0.201	0.487	8.38274e-18	Macrophages	ENSG00000163932	PRKCD	118	3
27522	Relapse	Relapse2	2.72291e-22	-0.430369	0.521	0.772	9.17456e-18	Macrophages	ENSG00000105887	MTPN	118	3
27522	Relapse	Relapse2	4.53623e-22	-0.343594	0.774	0.874	1.52844e-17	Macrophages	ENSG00000136167	LCP1	118	3
27522	Relapse	Relapse2	4.70476e-22	-0.423514	0.162	0.447	1.58522e-17	Macrophages	ENSG00000177666	PNPLA2	118	3
27522	Relapse	Relapse2	5.088e-22	-0.593411	0.314	0.587	1.71435e-17	Macrophages	ENSG00000011422	PLAUR	118	3
27522	Relapse	Relapse2	5.2076e-22	0.447433	0.821	0.75	1.75465e-17	Macrophages	ENSG00000070831	CDC42	118	3
27522	Relapse	Relapse2	5.26065e-22	-0.396063	0.066	0.307	1.77252e-17	Macrophages	ENSG00000145675	PIK3R1	118	3
27522	Relapse	Relapse2	6.78335e-22	-0.407796	0.206	0.488	2.28558e-17	Macrophages	ENSG00000153922	CHD1	118	3
27522	Relapse	Relapse2	7.48813e-22	-0.575232	0.612	0.766	2.52305e-17	Macrophages	ENSG00000128016	ZFP36	118	3
27522	Relapse	Relapse2	1.01129e-21	-0.429443	0.128	0.395	3.40744e-17	Macrophages	ENSG00000197157	SND1	118	3
27522	Relapse	Relapse2	1.02127e-21	-0.447792	0.115	0.377	3.44105e-17	Macrophages	ENSG00000065526	SPEN	118	3
27522	Relapse	Relapse2	1.07706e-21	-0.43738	0.098	0.354	3.62905e-17	Macrophages	ENSG00000100280	AP1B1	118	3
27522	Relapse	Relapse2	1.20606e-21	-0.45517	0.373	0.648	4.0637e-17	Macrophages	ENSG00000110719	TCIRG1	118	3
27522	Relapse	Relapse2	1.22695e-21	-0.429021	0.064	0.304	4.13409e-17	Macrophages	ENSG00000009954	BAZ1B	118	3
27522	Relapse	Relapse2	1.2778e-21	-0.446214	0.125	0.388	4.30541e-17	Macrophages	ENSG00000147526	TACC1	118	3
27522	Relapse	Relapse2	1.28952e-21	-0.480944	0.172	0.445	4.34491e-17	Macrophages	ENSG00000118482	PHF3	118	3
27522	Relapse	Relapse2	1.58252e-21	-0.480237	0.369	0.631	5.33215e-17	Macrophages	ENSG00000185624	P4HB	118	3
27522	Relapse	Relapse2	1.58458e-21	-0.485211	0.312	0.583	5.33909e-17	Macrophages	ENSG00000093010	COMT	118	3
27522	Relapse	Relapse2	1.69215e-21	-0.4224	0.103	0.355	5.70152e-17	Macrophages	ENSG00000173230	GOLGB1	118	3
27522	Relapse	Relapse2	1.95588e-21	-0.492104	0.201	0.475	6.59015e-17	Macrophages	ENSG00000087074	PPP1R15A	118	3
27522	Relapse	Relapse2	2.42092e-21	-0.467177	0.332	0.606	8.15705e-17	Macrophages	ENSG00000087365	SF3B2	118	3
27522	Relapse	Relapse2	3.36503e-21	-0.370572	0.757	0.878	1.13381e-16	Macrophages	ENSG00000066336	SPI1	118	3
27522	Relapse	Relapse2	3.40041e-21	-0.421881	0.145	0.406	1.14573e-16	Macrophages	ENSG00000127603	MACF1	118	3
27522	Relapse	Relapse2	3.71419e-21	-0.441605	0.106	0.358	1.25146e-16	Macrophages	ENSG00000145734	BDP1	118	3
27522	Relapse	Relapse2	3.9224e-21	-0.380931	0.115	0.374	1.32161e-16	Macrophages	ENSG00000133858	ZFC3H1	118	3
27522	Relapse	Relapse2	4.03909e-21	-0.490119	0.71	0.864	1.36093e-16	Macrophages	ENSG00000021355	SERPINB1	118	3
27522	Relapse	Relapse2	4.42054e-21	1.14081	0.356	0.16	1.48946e-16	Macrophages	ENSG00000203747	FCGR3A	118	3
27522	Relapse	Relapse2	4.61103e-21	0.505789	0.56	0.385	1.55364e-16	Macrophages	ENSG00000216490	IFI30	118	3
27522	Relapse	Relapse2	4.65811e-21	-0.431321	0.174	0.447	1.5695e-16	Macrophages	ENSG00000197971	MBP	118	3
27522	Relapse	Relapse2	5.47326e-21	-0.455078	0.12	0.372	1.84416e-16	Macrophages	ENSG00000143924	EML4	118	3
27522	Relapse	Relapse2	7.16e-21	-0.450835	0.386	0.652	2.41249e-16	Macrophages	ENSG00000067900	ROCK1	118	3
27522	Relapse	Relapse2	7.52565e-21	-0.419032	0.157	0.437	2.53569e-16	Macrophages	ENSG00000091592	NLRP1	118	3
27522	Relapse	Relapse2	8.49959e-21	-0.492297	0.275	0.552	2.86385e-16	Macrophages	ENSG00000257923	CUX1	118	3
27522	Relapse	Relapse2	9.64331e-21	-0.437402	0.297	0.573	3.24922e-16	Macrophages	ENSG00000247596	TWF2	118	3
27522	Relapse	Relapse2	1.13029e-20	-0.461123	0.484	0.716	3.80842e-16	Macrophages	ENSG00000109971	HSPA8	118	3
27522	Relapse	Relapse2	1.22178e-20	-0.417441	0.14	0.404	4.11665e-16	Macrophages	ENSG00000174231	PRPF8	118	3
27522	Relapse	Relapse2	1.5908e-20	-0.46076	0.211	0.471	5.36006e-16	Macrophages	ENSG00000109787	KLF3	118	3
27522	Relapse	Relapse2	1.88216e-20	-0.456848	0.138	0.394	6.34174e-16	Macrophages	ENSG00000110395	CBL	118	3
27522	Relapse	Relapse2	1.96342e-20	-0.406632	0.241	0.52	6.61556e-16	Macrophages	ENSG00000215021	PHB2	118	3
27522	Relapse	Relapse2	2.09053e-20	-0.439901	0.482	0.723	7.04382e-16	Macrophages	ENSG00000158195	WASF2	118	3
27522	Relapse	Relapse2	2.12151e-20	-0.430802	0.184	0.458	7.14822e-16	Macrophages	ENSG00000023902	PLEKHO1	118	3
27522	Relapse	Relapse2	2.27655e-20	0.580316	0.474	0.273	7.67062e-16	Macrophages	ENSG00000155307	SAMSN1	118	3
27522	Relapse	Relapse2	2.9648e-20	0.281303	0.985	0.961	9.9896e-16	Macrophages	ENSG00000123349	PFDN5	118	3
27522	Relapse	Relapse2	3.0182e-20	-0.392759	0.248	0.541	1.01695e-15	Macrophages	ENSG00000100811	YY1	118	3
27522	Relapse	Relapse2	4.51779e-20	0.369728	0.975	0.95	1.52223e-15	Macrophages	ENSG00000204472	AIF1	118	3
27522	Relapse	Relapse2	4.70694e-20	0.361476	0.865	0.786	1.58596e-15	Macrophages	ENSG00000108654	DDX5	118	3
27522	Relapse	Relapse2	4.87932e-20	-0.398007	0.098	0.343	1.64404e-15	Macrophages	ENSG00000130779	CLIP1	118	3
27522	Relapse	Relapse2	4.9936e-20	-0.417416	0.43	0.675	1.68254e-15	Macrophages	ENSG00000107581	EIF3A	118	3
27522	Relapse	Relapse2	5.41044e-20	-0.421452	0.494	0.748	1.823e-15	Macrophages	ENSG00000149932	TMEM219	118	3
27522	Relapse	Relapse2	5.53766e-20	-0.400937	0.199	0.473	1.86586e-15	Macrophages	ENSG00000063245	EPN1	118	3
27522	Relapse	Relapse2	6.4284e-20	-0.45047	0.162	0.419	2.16599e-15	Macrophages	ENSG00000197102	DYNC1H1	118	3
27522	Relapse	Relapse2	6.6555e-20	0.447524	0.703	0.556	2.2425e-15	Macrophages	ENSG00000132432	SEC61G	118	3
27522	Relapse	Relapse2	6.98775e-20	-0.377885	0.088	0.327	2.35445e-15	Macrophages	ENSG00000182934	SRPRA	118	3
27522	Relapse	Relapse2	7.25551e-20	-0.406176	0.162	0.419	2.44467e-15	Macrophages	ENSG00000107521	HPS1	118	3
27522	Relapse	Relapse2	7.74077e-20	-0.385807	0.128	0.385	2.60818e-15	Macrophages	ENSG00000112146	FBXO9	118	3
27522	Relapse	Relapse2	8.54899e-20	0.332081	0.99	0.942	2.8805e-15	Macrophages	ENSG00000122862	SRGN	118	3
27522	Relapse	Relapse2	8.79941e-20	-0.456164	0.14	0.394	2.96487e-15	Macrophages	ENSG00000169403	PTAFR	118	3
27522	Relapse	Relapse2	8.82305e-20	-0.43389	0.133	0.384	2.97284e-15	Macrophages	ENSG00000109062	SLC9A3R1	118	3
27522	Relapse	Relapse2	9.26373e-20	-0.435282	0.359	0.616	3.12132e-15	Macrophages	ENSG00000127022	CANX	118	3
27522	Relapse	Relapse2	1.10868e-19	0.461221	0.69	0.547	3.73559e-15	Macrophages	ENSG00000132963	POMP	118	3
27522	Relapse	Relapse2	1.22755e-19	-0.378943	0.214	0.476	4.1361e-15	Macrophages	ENSG00000165280	VCP	118	3
27522	Relapse	Relapse2	1.46988e-19	-0.398063	0.45	0.706	4.95262e-15	Macrophages	ENSG00000004059	ARF5	118	3
27522	Relapse	Relapse2	1.47294e-19	-0.413935	0.197	0.475	4.96291e-15	Macrophages	ENSG00000125772	GPCPD1	118	3
27522	Relapse	Relapse2	1.5202e-19	-0.334501	0.853	0.938	5.12215e-15	Macrophages	ENSG00000084207	GSTP1	118	3
27522	Relapse	Relapse2	1.58815e-19	-0.476715	0.229	0.485	5.35111e-15	Macrophages	ENSG00000160883	HK3	118	3
27522	Relapse	Relapse2	1.6563e-19	-0.377402	0.13	0.386	5.58073e-15	Macrophages	ENSG00000147548	WHSC1L1	118	3
27522	Relapse	Relapse2	1.74128e-19	-0.408284	0.251	0.51	5.86707e-15	Macrophages	ENSG00000076928	ARHGEF1	118	3
27522	Relapse	Relapse2	1.98032e-19	-0.39915	0.091	0.322	6.67248e-15	Macrophages	ENSG00000131374	TBC1D5	118	3
27522	Relapse	Relapse2	2.17419e-19	-0.379601	0.634	0.819	7.32571e-15	Macrophages	ENSG00000177105	RHOG	118	3
27522	Relapse	Relapse2	2.19662e-19	-0.429701	0.138	0.393	7.40129e-15	Macrophages	ENSG00000123636	BAZ2B	118	3
27522	Relapse	Relapse2	2.28263e-19	-0.430865	0.44	0.684	7.69108e-15	Macrophages	ENSG00000015285	WAS	118	3
27522	Relapse	Relapse2	2.44832e-19	-0.382059	0.098	0.339	8.24937e-15	Macrophages	ENSG00000143537	ADAM15	118	3
27522	Relapse	Relapse2	2.97603e-19	-0.405319	0.172	0.426	1.00274e-14	Macrophages	ENSG00000182670	TTC3	118	3
27522	Relapse	Relapse2	3.29331e-19	-0.366752	0.086	0.32	1.10965e-14	Macrophages	ENSG00000196498	NCOR2	118	3
27522	Relapse	Relapse2	3.60249e-19	-0.344732	0.079	0.309	1.21382e-14	Macrophages	ENSG00000105397	TYK2	118	3
27522	Relapse	Relapse2	3.75001e-19	-0.410646	0.211	0.473	1.26353e-14	Macrophages	ENSG00000105402	NAPA	118	3
27522	Relapse	Relapse2	4.04079e-19	-0.373477	0.184	0.451	1.3615e-14	Macrophages	ENSG00000173327	MAP3K11	118	3
27522	Relapse	Relapse2	4.32628e-19	-0.406668	0.491	0.721	1.4577e-14	Macrophages	ENSG00000178741	COX5A	118	3
27522	Relapse	Relapse2	4.88174e-19	-0.451039	0.179	0.425	1.64485e-14	Macrophages	ENSG00000113749	HRH2	118	3
27522	Relapse	Relapse2	5.02151e-19	-0.425512	0.179	0.445	1.69195e-14	Macrophages	ENSG00000135049	AGTPBP1	118	3
27522	Relapse	Relapse2	5.90755e-19	-0.437942	0.268	0.525	1.99049e-14	Macrophages	ENSG00000085224	ATRX	118	3
27522	Relapse	Relapse2	6.68931e-19	-0.397601	0.504	0.746	2.2539e-14	Macrophages	ENSG00000177674	AGTRAP	118	3
27522	Relapse	Relapse2	6.81692e-19	0.426528	0.366	0.166	2.29689e-14	Macrophages	ENSG00000227507	LTB	118	3
27522	Relapse	Relapse2	9.17649e-19	-0.404945	0.165	0.416	3.09193e-14	Macrophages	ENSG00000119321	FKBP15	118	3
27522	Relapse	Relapse2	1.05229e-18	-0.403722	0.216	0.476	3.54557e-14	Macrophages	ENSG00000166888	STAT6	118	3
27522	Relapse	Relapse2	1.10128e-18	-0.43501	0.216	0.473	3.71065e-14	Macrophages	ENSG00000110011	DNAJC4	118	3
27522	Relapse	Relapse2	1.11094e-18	-0.398998	0.091	0.317	3.74319e-14	Macrophages	ENSG00000048471	SNX29	118	3
27522	Relapse	Relapse2	1.28148e-18	-0.363301	0.079	0.301	4.31783e-14	Macrophages	ENSG00000171940	ZNF217	118	3
27522	Relapse	Relapse2	1.31734e-18	0.550876	0.995	0.982	4.43865e-14	Macrophages	ENSG00000090382	LYZ	118	3
27522	Relapse	Relapse2	1.51533e-18	-0.407905	0.388	0.65	5.10574e-14	Macrophages	ENSG00000118564	FBXL5	118	3
27522	Relapse	Relapse2	1.78829e-18	-0.343696	0.147	0.395	6.02545e-14	Macrophages	ENSG00000109920	FNBP4	118	3
27522	Relapse	Relapse2	1.79225e-18	-0.39188	0.133	0.378	6.03879e-14	Macrophages	ENSG00000125844	RRBP1	118	3
27522	Relapse	Relapse2	1.92862e-18	-0.409047	0.194	0.458	6.4983e-14	Macrophages	ENSG00000168610	STAT3	118	3
27522	Relapse	Relapse2	2.03314e-18	-0.388805	0.088	0.316	6.85046e-14	Macrophages	ENSG00000010327	STAB1	118	3
27522	Relapse	Relapse2	2.11098e-18	-0.384934	0.096	0.329	7.11275e-14	Macrophages	ENSG00000059728	MXD1	118	3
27522	Relapse	Relapse2	2.499e-18	0.44275	0.646	0.45	8.42014e-14	Macrophages	ENSG00000224397	LINC01272	118	3
27522	Relapse	Relapse2	2.50788e-18	-0.608552	0.143	0.374	8.45007e-14	Macrophages	ENSG00000125740	FOSB	118	3
27522	Relapse	Relapse2	2.59277e-18	-0.382342	0.155	0.391	8.73607e-14	Macrophages	ENSG00000128604	IRF5	118	3
27522	Relapse	Relapse2	2.77173e-18	0.402305	0.722	0.617	9.33906e-14	Macrophages	ENSG00000129559	NEDD8	118	3
27522	Relapse	Relapse2	2.7891e-18	-0.403163	0.469	0.711	9.39761e-14	Macrophages	ENSG00000240972	MIF	118	3
27522	Relapse	Relapse2	2.92081e-18	-0.402511	0.194	0.458	9.84137e-14	Macrophages	ENSG00000160712	IL6R	118	3
27522	Relapse	Relapse2	3.20272e-18	0.294655	0.909	0.87	1.07913e-13	Macrophages	ENSG00000232112	TMA7	118	3
27522	Relapse	Relapse2	3.28358e-18	-0.430954	0.3	0.545	1.10637e-13	Macrophages	ENSG00000161011	SQSTM1	118	3
27522	Relapse	Relapse2	3.52285e-18	-0.463952	0.312	0.564	1.18699e-13	Macrophages	ENSG00000147010	SH3KBP1	118	3
27522	Relapse	Relapse2	3.64209e-18	0.538024	0.518	0.349	1.22717e-13	Macrophages	ENSG00000269893	SNHG8	118	3
27522	Relapse	Relapse2	6.52179e-18	0.422228	0.663	0.507	2.19745e-13	Macrophages	ENSG00000170906	NDUFA3	118	3
27522	Relapse	Relapse2	9.22005e-18	-0.313104	0.091	0.315	3.1066e-13	Macrophages	ENSG00000102119	EMD	118	3
27522	Relapse	Relapse2	9.77543e-18	-0.399273	0.224	0.478	3.29374e-13	Macrophages	ENSG00000177731	FLII	118	3
27522	Relapse	Relapse2	1.02498e-17	-0.40465	0.103	0.328	3.45357e-13	Macrophages	ENSG00000171681	ATF7IP	118	3
27522	Relapse	Relapse2	1.03434e-17	-0.310609	0.147	0.394	3.48511e-13	Macrophages	ENSG00000130312	MRPL34	118	3
27522	Relapse	Relapse2	1.13509e-17	0.50031	0.568	0.408	3.82456e-13	Macrophages	ENSG00000154589	LY96	118	3
27522	Relapse	Relapse2	1.19323e-17	-0.408871	0.305	0.557	4.02048e-13	Macrophages	ENSG00000089820	ARHGAP4	118	3
27522	Relapse	Relapse2	1.373e-17	-0.400125	0.499	0.746	4.62619e-13	Macrophages	ENSG00000241399	CD302	118	3
27522	Relapse	Relapse2	1.41124e-17	-0.375273	0.211	0.468	4.75504e-13	Macrophages	ENSG00000164190	NIPBL	118	3
27522	Relapse	Relapse2	1.44127e-17	-0.533076	0.393	0.619	4.85622e-13	Macrophages	ENSG00000197405	C5AR1	118	3
27522	Relapse	Relapse2	1.48589e-17	-0.294225	0.108	0.343	5.00655e-13	Macrophages	ENSG00000164252	AGGF1	118	3
27522	Relapse	Relapse2	1.7284e-17	-0.341647	0.174	0.427	5.82366e-13	Macrophages	ENSG00000090863	GLG1	118	3
27522	Relapse	Relapse2	2.28033e-17	-0.357786	0.101	0.322	7.68336e-13	Macrophages	ENSG00000128829	EIF2AK4	118	3
27522	Relapse	Relapse2	2.50504e-17	-0.316862	0.833	0.907	8.44047e-13	Macrophages	ENSG00000030582	GRN	118	3
27522	Relapse	Relapse2	2.97428e-17	-0.369571	0.226	0.477	1.00215e-12	Macrophages	ENSG00000106348	IMPDH1	118	3
27522	Relapse	Relapse2	3.04783e-17	-0.396348	0.088	0.301	1.02694e-12	Macrophages	ENSG00000118058	KMT2A	118	3
27522	Relapse	Relapse2	3.21835e-17	-0.340523	0.238	0.506	1.08439e-12	Macrophages	ENSG00000134453	RBM17	118	3
27522	Relapse	Relapse2	3.27543e-17	-0.401943	0.162	0.406	1.10362e-12	Macrophages	ENSG00000100644	HIF1A	118	3
27522	Relapse	Relapse2	3.77782e-17	-0.343598	0.135	0.37	1.2729e-12	Macrophages	ENSG00000110917	MLEC	118	3
27522	Relapse	Relapse2	3.84444e-17	-0.364165	0.091	0.306	1.29535e-12	Macrophages	ENSG00000102189	EEA1	118	3
27522	Relapse	Relapse2	4.0511e-17	-0.35579	0.13	0.363	1.36498e-12	Macrophages	ENSG00000153201	RANBP2	118	3
27522	Relapse	Relapse2	4.21475e-17	0.357097	0.74	0.595	1.42012e-12	Macrophages	ENSG00000164096	C4orf3	118	3
27522	Relapse	Relapse2	4.24502e-17	-0.341089	0.128	0.361	1.43032e-12	Macrophages	ENSG00000136100	VPS36	118	3
27522	Relapse	Relapse2	4.48031e-17	0.526924	0.423	0.241	1.5096e-12	Macrophages	ENSG00000096060	FKBP5	118	3
27522	Relapse	Relapse2	4.48275e-17	-0.41333	0.339	0.594	1.51042e-12	Macrophages	ENSG00000163463	KRTCAP2	118	3
27522	Relapse	Relapse2	4.69304e-17	-0.342297	0.12	0.35	1.58127e-12	Macrophages	ENSG00000171777	RASGRP4	118	3
27522	Relapse	Relapse2	4.88633e-17	-0.304073	0.855	0.933	1.6464e-12	Macrophages	ENSG00000103490	PYCARD	118	3
27522	Relapse	Relapse2	4.90067e-17	-0.397095	0.364	0.605	1.65123e-12	Macrophages	ENSG00000184922	FMNL1	118	3
27522	Relapse	Relapse2	5.16275e-17	-0.356217	0.14	0.375	1.73954e-12	Macrophages	ENSG00000072501	SMC1A	118	3
27522	Relapse	Relapse2	5.17454e-17	-0.320132	0.108	0.337	1.74351e-12	Macrophages	ENSG00000135870	RC3H1	118	3
27522	Relapse	Relapse2	5.39497e-17	-0.394236	0.305	0.549	1.81778e-12	Macrophages	ENSG00000101294	HM13	118	3
27522	Relapse	Relapse2	5.52597e-17	-0.403447	0.29	0.555	1.86192e-12	Macrophages	ENSG00000101596	SMCHD1	118	3
27522	Relapse	Relapse2	5.54616e-17	-0.346096	0.197	0.442	1.86872e-12	Macrophages	ENSG00000069424	KCNAB2	118	3
27522	Relapse	Relapse2	5.97647e-17	-0.379275	0.199	0.449	2.01371e-12	Macrophages	ENSG00000163714	U2SURP	118	3
27522	Relapse	Relapse2	6.42226e-17	-0.391037	0.305	0.55	2.16392e-12	Macrophages	ENSG00000162909	CAPN2	118	3
27522	Relapse	Relapse2	6.58384e-17	-0.370665	0.177	0.425	2.21836e-12	Macrophages	ENSG00000187257	RSBN1L	118	3
27522	Relapse	Relapse2	8.6187e-17	-0.363519	0.214	0.457	2.90399e-12	Macrophages	ENSG00000105323	HNRNPUL1	118	3
27522	Relapse	Relapse2	1.09348e-16	-0.377665	0.708	0.839	3.68437e-12	Macrophages	ENSG00000067225	PKM	118	3
27522	Relapse	Relapse2	1.1088e-16	0.448927	0.604	0.461	3.736e-12	Macrophages	ENSG00000116489	CAPZA1	118	3
27522	Relapse	Relapse2	1.26155e-16	-0.335667	0.138	0.361	4.25066e-12	Macrophages	ENSG00000149823	VPS51	118	3
27522	Relapse	Relapse2	1.26638e-16	0.507933	0.56	0.4	4.26693e-12	Macrophages	ENSG00000217555	CKLF	118	3
27522	Relapse	Relapse2	1.36031e-16	-0.314054	0.118	0.35	4.58343e-12	Macrophages	ENSG00000112078	KCTD20	118	3
27522	Relapse	Relapse2	1.63901e-16	-0.384879	0.666	0.783	5.52248e-12	Macrophages	ENSG00000082074	FYB	118	3
27522	Relapse	Relapse2	1.70286e-16	0.454136	0.457	0.266	5.73763e-12	Macrophages	ENSG00000137462	TLR2	118	3
27522	Relapse	Relapse2	1.8663e-16	-0.356635	0.135	0.352	6.2883e-12	Macrophages	ENSG00000114867	EIF4G1	118	3
27522	Relapse	Relapse2	1.88888e-16	-0.361849	0.16	0.397	6.36439e-12	Macrophages	ENSG00000123684	LPGAT1	118	3
27522	Relapse	Relapse2	2.00846e-16	-0.342178	0.155	0.391	6.7673e-12	Macrophages	ENSG00000174903	RAB1B	118	3
27522	Relapse	Relapse2	2.05096e-16	-0.350835	0.177	0.406	6.91051e-12	Macrophages	ENSG00000105220	GPI	118	3
27522	Relapse	Relapse2	2.32188e-16	-0.36333	0.192	0.428	7.82334e-12	Macrophages	ENSG00000078808	SDF4	118	3
27522	Relapse	Relapse2	2.61361e-16	-0.3696	0.251	0.512	8.80628e-12	Macrophages	ENSG00000140455	USP3	118	3
27522	Relapse	Relapse2	2.95127e-16	-0.341124	0.241	0.496	9.94401e-12	Macrophages	ENSG00000127481	UBR4	118	3
27522	Relapse	Relapse2	3.02915e-16	-0.401024	0.275	0.517	1.02064e-11	Macrophages	ENSG00000010610	CD4	118	3
27522	Relapse	Relapse2	3.35152e-16	-0.343181	0.634	0.824	1.12926e-11	Macrophages	ENSG00000089248	ERP29	118	3
27522	Relapse	Relapse2	5.38989e-16	0.463036	0.405	0.239	1.81607e-11	Macrophages	ENSG00000204387	C6orf48	118	3
27522	Relapse	Relapse2	5.60963e-16	0.303515	0.877	0.821	1.89011e-11	Macrophages	ENSG00000135486	HNRNPA1	118	3
27522	Relapse	Relapse2	5.94789e-16	-0.389822	0.275	0.511	2.00408e-11	Macrophages	ENSG00000179262	RAD23A	118	3
27522	Relapse	Relapse2	6.02785e-16	-0.289369	0.823	0.923	2.03103e-11	Macrophages	ENSG00000213719	CLIC1	118	3
27522	Relapse	Relapse2	8.29215e-16	-0.31089	0.681	0.821	2.79396e-11	Macrophages	ENSG00000113269	RNF130	118	3
27522	Relapse	Relapse2	8.69962e-16	0.488186	0.477	0.295	2.93125e-11	Macrophages	ENSG00000150681	RGS18	118	3
27522	Relapse	Relapse2	8.71641e-16	0.403787	0.614	0.468	2.93691e-11	Macrophages	ENSG00000172428	MYEOV2	118	3
27522	Relapse	Relapse2	9.18077e-16	-0.331173	0.614	0.788	3.09337e-11	Macrophages	ENSG00000175390	EIF3F	118	3
27522	Relapse	Relapse2	9.92781e-16	-0.371719	0.179	0.406	3.34508e-11	Macrophages	ENSG00000112701	SENP6	118	3
27522	Relapse	Relapse2	9.94051e-16	-0.331625	0.143	0.37	3.34936e-11	Macrophages	ENSG00000153827	TRIP12	118	3
27522	Relapse	Relapse2	1.22057e-15	-0.368488	0.229	0.466	4.1126e-11	Macrophages	ENSG00000115241	PPM1G	118	3
27522	Relapse	Relapse2	1.29054e-15	-0.311742	0.14	0.365	4.34834e-11	Macrophages	ENSG00000096968	JAK2	118	3
27522	Relapse	Relapse2	1.35806e-15	-0.341938	0.12	0.335	4.57586e-11	Macrophages	ENSG00000142192	APP	118	3
27522	Relapse	Relapse2	1.4587e-15	-0.319198	0.206	0.445	4.91493e-11	Macrophages	ENSG00000131504	DIAPH1	118	3
27522	Relapse	Relapse2	1.72467e-15	-0.313474	0.305	0.55	5.81111e-11	Macrophages	ENSG00000005810	MYCBP2	118	3
27522	Relapse	Relapse2	1.7367e-15	-0.297223	0.118	0.34	5.85165e-11	Macrophages	ENSG00000089159	PXN	118	3
27522	Relapse	Relapse2	1.90132e-15	-0.368156	0.233	0.467	6.40632e-11	Macrophages	ENSG00000171634	BPTF	118	3
27522	Relapse	Relapse2	1.93219e-15	-0.289388	0.13	0.349	6.51031e-11	Macrophages	ENSG00000133983	COX16	118	3
27522	Relapse	Relapse2	1.98482e-15	-0.353092	0.7	0.851	6.68765e-11	Macrophages	ENSG00000129226	CD68	118	3
27522	Relapse	Relapse2	2.19184e-15	-0.378727	0.378	0.61	7.38518e-11	Macrophages	ENSG00000115956	PLEK	118	3
27522	Relapse	Relapse2	2.31814e-15	-0.331813	0.27	0.528	7.81075e-11	Macrophages	ENSG00000188641	DPYD	118	3
27522	Relapse	Relapse2	2.51781e-15	-0.362251	0.28	0.523	8.4835e-11	Macrophages	ENSG00000144224	UBXN4	118	3
27522	Relapse	Relapse2	2.52292e-15	-0.356858	0.123	0.337	8.50073e-11	Macrophages	ENSG00000105967	TFEC	118	3
27522	Relapse	Relapse2	2.65875e-15	-0.333763	0.184	0.412	8.95839e-11	Macrophages	ENSG00000105223	PLD3	118	3
27522	Relapse	Relapse2	2.74625e-15	-0.385416	0.29	0.53	9.2532e-11	Macrophages	ENSG00000196502	SULT1A1	118	3
27522	Relapse	Relapse2	2.76733e-15	-0.330745	0.233	0.47	9.32424e-11	Macrophages	ENSG00000168010	ATG16L2	118	3
27522	Relapse	Relapse2	3.16416e-15	-0.317485	0.189	0.428	1.06613e-10	Macrophages	ENSG00000141867	BRD4	118	3
27522	Relapse	Relapse2	3.28034e-15	-0.352424	0.447	0.661	1.10528e-10	Macrophages	ENSG00000142864	SERBP1	118	3
27522	Relapse	Relapse2	3.28941e-15	-0.34912	0.263	0.506	1.10833e-10	Macrophages	ENSG00000160710	ADAR	118	3
27522	Relapse	Relapse2	3.37015e-15	-0.376178	0.106	0.306	1.13554e-10	Macrophages	ENSG00000187164	SHTN1	118	3
27522	Relapse	Relapse2	3.88736e-15	0.41985	0.703	0.572	1.30981e-10	Macrophages	ENSG00000137575	SDCBP	118	3
27522	Relapse	Relapse2	3.89057e-15	-0.358902	0.101	0.305	1.31089e-10	Macrophages	ENSG00000132510	KDM6B	118	3
27522	Relapse	Relapse2	3.94843e-15	-0.351051	0.28	0.521	1.33039e-10	Macrophages	ENSG00000127914	AKAP9	118	3
27522	Relapse	Relapse2	4.56788e-15	-0.403669	0.435	0.645	1.5391e-10	Macrophages	ENSG00000204435	CSNK2B	118	3
27522	Relapse	Relapse2	5.16415e-15	0.405615	0.624	0.498	1.74001e-10	Macrophages	ENSG00000148834	GSTO1	118	3
27522	Relapse	Relapse2	5.26157e-15	-0.453611	0.459	0.658	1.77283e-10	Macrophages	ENSG00000028137	TNFRSF1B	118	3
27522	Relapse	Relapse2	5.31494e-15	-0.384325	0.219	0.446	1.79082e-10	Macrophages	ENSG00000100092	SH3BP1	118	3
27522	Relapse	Relapse2	5.66713e-15	-0.356126	0.199	0.436	1.90948e-10	Macrophages	ENSG00000099331	MYO9B	118	3
27522	Relapse	Relapse2	7.04159e-15	-0.31874	0.15	0.365	2.37259e-10	Macrophages	ENSG00000114062	UBE3A	118	3
27522	Relapse	Relapse2	8.01915e-15	-0.296516	0.12	0.333	2.70197e-10	Macrophages	ENSG00000077232	DNAJC10	118	3
27522	Relapse	Relapse2	8.06644e-15	-0.343263	0.189	0.409	2.7179e-10	Macrophages	ENSG00000184060	ADAP2	118	3
27522	Relapse	Relapse2	8.57719e-15	-0.381439	0.344	0.567	2.89e-10	Macrophages	ENSG00000125991	ERGIC3	118	3
27522	Relapse	Relapse2	8.63634e-15	-0.340935	0.344	0.584	2.90993e-10	Macrophages	ENSG00000204577	LILRB3	118	3
27522	Relapse	Relapse2	8.75965e-15	-0.322179	0.108	0.313	2.95148e-10	Macrophages	ENSG00000172661	FAM21C	118	3
27522	Relapse	Relapse2	8.83753e-15	-0.372588	0.138	0.345	2.97772e-10	Macrophages	ENSG00000085491	SLC25A24	118	3
27522	Relapse	Relapse2	9.63075e-15	-0.35879	0.287	0.528	3.24499e-10	Macrophages	ENSG00000178980	SEPW1	118	3
27522	Relapse	Relapse2	1.0752e-14	-0.335779	0.135	0.344	3.62278e-10	Macrophages	ENSG00000159314	ARHGAP27	118	3
27522	Relapse	Relapse2	1.12013e-14	0.375646	0.622	0.475	3.77416e-10	Macrophages	ENSG00000134248	LAMTOR5	118	3
27522	Relapse	Relapse2	1.20344e-14	-0.306285	0.179	0.402	4.05488e-10	Macrophages	ENSG00000023287	RB1CC1	118	3
27522	Relapse	Relapse2	1.55389e-14	0.383168	0.781	0.709	5.23568e-10	Macrophages	ENSG00000204397	CARD16	118	3
27522	Relapse	Relapse2	2.7125e-14	-0.312921	0.337	0.581	9.13948e-10	Macrophages	ENSG00000178719	GRINA	118	3
27522	Relapse	Relapse2	2.76201e-14	-0.275686	0.16	0.379	9.30631e-10	Macrophages	ENSG00000092148	HECTD1	118	3
27522	Relapse	Relapse2	2.98523e-14	0.50414	0.373	0.219	1.00584e-09	Macrophages	ENSG00000168036	CTNNB1	118	3
27522	Relapse	Relapse2	3.21927e-14	-0.376559	0.334	0.541	1.0847e-09	Macrophages	ENSG00000184640	2019-09-09	118	3
27522	Relapse	Relapse2	3.39979e-14	-0.366434	0.334	0.554	1.14553e-09	Macrophages	ENSG00000123338	NCKAP1L	118	3
27522	Relapse	Relapse2	3.82268e-14	-0.327394	0.337	0.58	1.28801e-09	Macrophages	ENSG00000204642	HLA-F	118	3
27522	Relapse	Relapse2	4.10658e-14	-0.324867	0.152	0.365	1.38367e-09	Macrophages	ENSG00000184730	APOBR	118	3
27522	Relapse	Relapse2	4.21037e-14	-0.328714	0.15	0.357	1.41864e-09	Macrophages	ENSG00000162302	RPS6KA4	118	3
27522	Relapse	Relapse2	4.77997e-14	-0.306799	0.111	0.309	1.61056e-09	Macrophages	ENSG00000196396	PTPN1	118	3
27522	Relapse	Relapse2	5.27395e-14	-0.309567	0.15	0.358	1.77701e-09	Macrophages	ENSG00000113282	CLINT1	118	3
27522	Relapse	Relapse2	5.44978e-14	-0.314612	0.115	0.317	1.83625e-09	Macrophages	ENSG00000128309	MPST	118	3
27522	Relapse	Relapse2	6.44668e-14	0.345833	0.828	0.739	2.17214e-09	Macrophages	ENSG00000185862	EVI2B	118	3
27522	Relapse	Relapse2	6.74049e-14	-0.37435	0.482	0.694	2.27114e-09	Macrophages	ENSG00000250479	CHCHD10	118	3
27522	Relapse	Relapse2	6.80086e-14	-0.308351	0.177	0.396	2.29148e-09	Macrophages	ENSG00000129292	PHF20L1	118	3
27522	Relapse	Relapse2	7.51159e-14	0.385313	0.349	0.196	2.53095e-09	Macrophages	ENSG00000254505	CHMP4A	118	3
27522	Relapse	Relapse2	8.53037e-14	-0.255982	0.165	0.386	2.87422e-09	Macrophages	ENSG00000089693	MLF2	118	3
27522	Relapse	Relapse2	9.2675e-14	-0.363562	0.346	0.562	3.12259e-09	Macrophages	ENSG00000108639	SYNGR2	118	3
27522	Relapse	Relapse2	9.31928e-14	-0.338465	0.135	0.33	3.14004e-09	Macrophages	ENSG00000197451	HNRNPAB	118	3
27522	Relapse	Relapse2	9.39574e-14	-0.311348	0.143	0.345	3.1658e-09	Macrophages	ENSG00000056097	ZFR	118	3
27522	Relapse	Relapse2	9.59093e-14	-0.294142	0.636	0.788	3.23157e-09	Macrophages	ENSG00000005022	SLC25A5	118	3
27522	Relapse	Relapse2	9.78908e-14	-0.358663	0.253	0.47	3.29833e-09	Macrophages	ENSG00000161642	ZNF385A	118	3
27522	Relapse	Relapse2	1.00418e-13	-0.277317	0.16	0.379	3.38347e-09	Macrophages	ENSG00000115760	BIRC6	118	3
27522	Relapse	Relapse2	1.01214e-13	-0.266239	0.128	0.333	3.41032e-09	Macrophages	ENSG00000090686	USP48	118	3
27522	Relapse	Relapse2	1.02936e-13	-0.352224	0.327	0.539	3.46832e-09	Macrophages	ENSG00000162924	REL	118	3
27522	Relapse	Relapse2	1.28987e-13	-0.325378	0.649	0.806	4.34608e-09	Macrophages	ENSG00000198668	CALM1	118	3
27522	Relapse	Relapse2	1.41688e-13	0.377296	0.44	0.278	4.77404e-09	Macrophages	ENSG00000125870	SNRPB2	118	3
27522	Relapse	Relapse2	1.45526e-13	-0.281741	0.143	0.349	4.90334e-09	Macrophages	ENSG00000157106	SMG1	118	3
27522	Relapse	Relapse2	1.50157e-13	-0.312526	0.14	0.34	5.05939e-09	Macrophages	ENSG00000065882	TBC1D1	118	3
27522	Relapse	Relapse2	1.66209e-13	-0.310032	0.111	0.303	5.60026e-09	Macrophages	ENSG00000105698	USF2	118	3
27522	Relapse	Relapse2	2.11446e-13	-0.378315	0.201	0.411	7.12446e-09	Macrophages	ENSG00000132530	XAF1	118	3
27522	Relapse	Relapse2	2.12725e-13	-0.310424	0.221	0.437	7.16757e-09	Macrophages	ENSG00000120675	DNAJC15	118	3
27522	Relapse	Relapse2	2.16186e-13	-0.276934	0.14	0.352	7.28417e-09	Macrophages	ENSG00000138674	SEC31A	118	3
27522	Relapse	Relapse2	2.19344e-13	0.420629	0.445	0.296	7.39056e-09	Macrophages	ENSG00000068697	LAPTM4A	118	3
27522	Relapse	Relapse2	2.2861e-13	-0.299725	0.162	0.373	7.70279e-09	Macrophages	ENSG00000048649	RSF1	118	3
27522	Relapse	Relapse2	2.29454e-13	-0.314972	0.432	0.681	7.73121e-09	Macrophages	ENSG00000141552	ANAPC11	118	3
27522	Relapse	Relapse2	2.3798e-13	-0.296597	0.155	0.371	8.0185e-09	Macrophages	ENSG00000253729	PRKDC	118	3
27522	Relapse	Relapse2	2.86723e-13	-0.357024	0.197	0.397	9.66085e-09	Macrophages	ENSG00000144381	HSPD1	118	3
27522	Relapse	Relapse2	3.20112e-13	0.509956	0.459	0.317	1.07859e-08	Macrophages	ENSG00000126860	EVI2A	118	3
27522	Relapse	Relapse2	3.48245e-13	-0.346097	0.231	0.455	1.17338e-08	Macrophages	ENSG00000163513	TGFBR2	118	3
27522	Relapse	Relapse2	3.48729e-13	-0.334148	0.273	0.472	1.17501e-08	Macrophages	ENSG00000064666	CNN2	118	3
27522	Relapse	Relapse2	3.89741e-13	-0.297275	0.197	0.406	1.31319e-08	Macrophages	ENSG00000189266	PNRC2	118	3
27522	Relapse	Relapse2	3.93623e-13	-0.254503	0.948	0.976	1.32627e-08	Macrophages	ENSG00000100300	TSPO	118	3
27522	Relapse	Relapse2	4.20477e-13	-0.31491	0.644	0.776	1.41675e-08	Macrophages	ENSG00000116701	NCF2	118	3
27522	Relapse	Relapse2	4.22874e-13	-0.338615	0.366	0.612	1.42483e-08	Macrophages	ENSG00000186517	ARHGAP30	118	3
27522	Relapse	Relapse2	4.50916e-13	0.299057	0.771	0.726	1.51932e-08	Macrophages	ENSG00000112695	COX7A2	118	3
27522	Relapse	Relapse2	4.72583e-13	-0.285409	0.211	0.435	1.59232e-08	Macrophages	ENSG00000168172	HOOK3	118	3
27522	Relapse	Relapse2	4.8797e-13	-0.33698	0.302	0.519	1.64417e-08	Macrophages	ENSG00000141027	NCOR1	118	3
27522	Relapse	Relapse2	5.19023e-13	-0.269047	0.816	0.907	1.7488e-08	Macrophages	ENSG00000067560	RHOA	118	3
27522	Relapse	Relapse2	5.20871e-13	-0.342971	0.366	0.572	1.75502e-08	Macrophages	ENSG00000239998	LILRA2	118	3
27522	Relapse	Relapse2	5.58224e-13	-0.324776	0.342	0.569	1.88088e-08	Macrophages	ENSG00000149781	FERMT3	118	3
27522	Relapse	Relapse2	6.02177e-13	-0.319706	0.246	0.463	2.02897e-08	Macrophages	ENSG00000072786	STK10	118	3
27522	Relapse	Relapse2	6.05744e-13	-0.297426	0.238	0.46	2.04099e-08	Macrophages	ENSG00000198624	CCDC69	118	3
27522	Relapse	Relapse2	6.40225e-13	-0.296123	0.143	0.342	2.15718e-08	Macrophages	ENSG00000100393	EP300	118	3
27522	Relapse	Relapse2	6.42871e-13	-0.328947	0.204	0.419	2.16609e-08	Macrophages	ENSG00000106948	AKNA	118	3
27522	Relapse	Relapse2	6.84799e-13	-0.339704	0.268	0.481	2.30736e-08	Macrophages	ENSG00000185811	IKZF1	118	3
27522	Relapse	Relapse2	7.02402e-13	-0.494768	0.167	0.356	2.36667e-08	Macrophages	ENSG00000159339	PADI4	118	3
27522	Relapse	Relapse2	7.3597e-13	-0.351677	0.491	0.687	2.47978e-08	Macrophages	ENSG00000153187	HNRNPU	118	3
27522	Relapse	Relapse2	7.38897e-13	-0.292269	0.236	0.459	2.48964e-08	Macrophages	ENSG00000117713	ARID1A	118	3
27522	Relapse	Relapse2	7.50831e-13	-0.307613	0.312	0.539	2.52985e-08	Macrophages	ENSG00000105383	CD33	118	3
27522	Relapse	Relapse2	7.63536e-13	-0.345946	0.246	0.452	2.57266e-08	Macrophages	ENSG00000179820	MYADM	118	3
27522	Relapse	Relapse2	7.98539e-13	-0.294256	0.147	0.344	2.6906e-08	Macrophages	ENSG00000175768	TOMM5	118	3
27522	Relapse	Relapse2	8.05516e-13	-0.331795	0.474	0.682	2.7141e-08	Macrophages	ENSG00000110321	EIF4G2	118	3
27522	Relapse	Relapse2	8.65367e-13	-0.326343	0.278	0.51	2.91577e-08	Macrophages	ENSG00000111275	ALDH2	118	3
27522	Relapse	Relapse2	8.87533e-13	-0.377199	0.31	0.529	2.99045e-08	Macrophages	ENSG00000179921	GPBAR1	118	3
27522	Relapse	Relapse2	8.90859e-13	-0.300224	0.767	0.877	3.00166e-08	Macrophages	ENSG00000177156	TALDO1	118	3
27522	Relapse	Relapse2	9.14408e-13	-0.315445	0.172	0.371	3.08101e-08	Macrophages	ENSG00000157637	SLC38A10	118	3
27522	Relapse	Relapse2	9.19233e-13	-0.323502	0.231	0.453	3.09726e-08	Macrophages	ENSG00000156273	BACH1	118	3
27522	Relapse	Relapse2	9.34871e-13	-0.315993	0.536	0.741	3.14995e-08	Macrophages	ENSG00000103811	CTSH	118	3
27522	Relapse	Relapse2	9.39365e-13	-0.275191	0.152	0.36	3.1651e-08	Macrophages	ENSG00000157500	APPL1	118	3
27522	Relapse	Relapse2	1.16053e-12	0.485123	0.553	0.409	3.91028e-08	Macrophages	ENSG00000125148	MT2A	118	3
27522	Relapse	Relapse2	1.16302e-12	-0.287302	0.248	0.468	3.91869e-08	Macrophages	ENSG00000171988	JMJD1C	118	3
27522	Relapse	Relapse2	1.23014e-12	-0.300378	0.12	0.305	4.14483e-08	Macrophages	ENSG00000111276	CDKN1B	118	3
27522	Relapse	Relapse2	1.31515e-12	0.342525	0.671	0.606	4.43127e-08	Macrophages	ENSG00000113558	SKP1	118	3
27522	Relapse	Relapse2	1.32116e-12	0.415771	0.69	0.594	4.45151e-08	Macrophages	ENSG00000115271	GCA	118	3
27522	Relapse	Relapse2	1.42727e-12	-0.344934	0.209	0.408	4.80903e-08	Macrophages	ENSG00000073614	KDM5A	118	3
27522	Relapse	Relapse2	1.51228e-12	-0.275578	0.155	0.35	5.09547e-08	Macrophages	ENSG00000076108	BAZ2A	118	3
27522	Relapse	Relapse2	1.96919e-12	-0.276225	0.221	0.433	6.63498e-08	Macrophages	ENSG00000204256	BRD2	118	3
27522	Relapse	Relapse2	2.02871e-12	-0.253955	0.133	0.328	6.83553e-08	Macrophages	ENSG00000107854	TNKS2	118	3
27522	Relapse	Relapse2	2.19723e-12	-0.322225	0.162	0.352	7.40335e-08	Macrophages	ENSG00000109323	MANBA	118	3
27522	Relapse	Relapse2	2.19868e-12	0.386021	0.42	0.273	7.40823e-08	Macrophages	ENSG00000172115	CYCS	118	3
27522	Relapse	Relapse2	2.27536e-12	0.356966	0.572	0.433	7.66658e-08	Macrophages	ENSG00000164167	LSM6	118	3
27522	Relapse	Relapse2	2.54433e-12	-0.270256	0.123	0.307	8.57286e-08	Macrophages	ENSG00000072364	AFF4	118	3
27522	Relapse	Relapse2	2.79911e-12	-0.28749	0.12	0.308	9.43133e-08	Macrophages	ENSG00000114302	PRKAR2A	118	3
27522	Relapse	Relapse2	2.82706e-12	-0.308313	0.233	0.444	9.52551e-08	Macrophages	ENSG00000186635	ARAP1	118	3
27522	Relapse	Relapse2	2.89123e-12	0.293778	0.818	0.813	9.74171e-08	Macrophages	ENSG00000150991	UBC	118	3
27522	Relapse	Relapse2	2.90961e-12	-0.276614	0.651	0.801	9.80365e-08	Macrophages	ENSG00000169567	HINT1	118	3
27522	Relapse	Relapse2	3.02117e-12	-0.293135	0.536	0.742	1.01795e-07	Macrophages	ENSG00000119535	CSF3R	118	3
27522	Relapse	Relapse2	3.03271e-12	-0.288304	0.15	0.34	1.02184e-07	Macrophages	ENSG00000089639	GMIP	118	3
27522	Relapse	Relapse2	3.13043e-12	-0.339046	0.206	0.397	1.05477e-07	Macrophages	ENSG00000104974	LILRA1	118	3
27522	Relapse	Relapse2	3.24659e-12	0.354867	0.695	0.641	1.09391e-07	Macrophages	ENSG00000102144	PGK1	118	3
27522	Relapse	Relapse2	3.44278e-12	-0.302113	0.221	0.428	1.16001e-07	Macrophages	ENSG00000198900	TOP1	118	3
27522	Relapse	Relapse2	3.74385e-12	-0.28887	0.135	0.323	1.26145e-07	Macrophages	ENSG00000116539	ASH1L	118	3
27522	Relapse	Relapse2	4.1022e-12	-0.298204	0.157	0.35	1.38219e-07	Macrophages	ENSG00000078674	PCM1	118	3
27522	Relapse	Relapse2	4.15574e-12	-0.288308	0.145	0.336	1.40024e-07	Macrophages	ENSG00000116584	ARHGEF2	118	3
27522	Relapse	Relapse2	4.4186e-12	-0.314772	0.194	0.389	1.4888e-07	Macrophages	ENSG00000100376	FAM118A	118	3
27522	Relapse	Relapse2	4.47049e-12	0.329314	0.582	0.47	1.50629e-07	Macrophages	ENSG00000143977	SNRPG	118	3
27522	Relapse	Relapse2	4.7221e-12	-0.322534	0.238	0.439	1.59107e-07	Macrophages	ENSG00000174718	KIAA1551	118	3
27522	Relapse	Relapse2	5.40778e-12	-0.286227	0.462	0.654	1.8221e-07	Macrophages	ENSG00000152601	MBNL1	118	3
27522	Relapse	Relapse2	5.96265e-12	-0.321638	0.405	0.618	2.00906e-07	Macrophages	ENSG00000124795	DEK	118	3
27522	Relapse	Relapse2	7.11811e-12	-0.285077	0.654	0.809	2.39837e-07	Macrophages	ENSG00000164111	ANXA5	118	3
27522	Relapse	Relapse2	7.18899e-12	-0.250728	0.199	0.408	2.42226e-07	Macrophages	ENSG00000100697	DICER1	118	3
27522	Relapse	Relapse2	8.00644e-12	-0.266149	0.165	0.364	2.69769e-07	Macrophages	ENSG00000100284	TOM1	118	3
27522	Relapse	Relapse2	8.43522e-12	-0.286464	0.334	0.536	2.84216e-07	Macrophages	ENSG00000155463	OXA1L	118	3
27522	Relapse	Relapse2	9.06253e-12	0.354514	0.383	0.24	3.05353e-07	Macrophages	ENSG00000220205	VAMP2	118	3
27522	Relapse	Relapse2	9.10014e-12	-0.33241	0.302	0.506	3.0662e-07	Macrophages	ENSG00000135090	TAOK3	118	3
27522	Relapse	Relapse2	9.33162e-12	0.367228	0.676	0.586	3.1442e-07	Macrophages	ENSG00000131174	COX7B	118	3
27522	Relapse	Relapse2	1.033e-11	0.322705	0.73	0.678	3.48057e-07	Macrophages	ENSG00000118680	MYL12B	118	3
27522	Relapse	Relapse2	1.04709e-11	-0.284404	0.14	0.32	3.52808e-07	Macrophages	ENSG00000153147	SMARCA5	118	3
27522	Relapse	Relapse2	1.07749e-11	-0.315713	0.717	0.832	3.63051e-07	Macrophages	ENSG00000197766	CFD	118	3
27522	Relapse	Relapse2	1.13889e-11	-0.268508	0.128	0.309	3.83737e-07	Macrophages	ENSG00000183023	SLC8A1	118	3
27522	Relapse	Relapse2	1.19728e-11	-0.287203	0.204	0.403	4.03413e-07	Macrophages	ENSG00000130402	ACTN4	118	3
27522	Relapse	Relapse2	1.23649e-11	-0.295563	0.145	0.326	4.16624e-07	Macrophages	ENSG00000175309	PHYKPL	118	3
27522	Relapse	Relapse2	1.23865e-11	-0.29377	0.13	0.31	4.17351e-07	Macrophages	ENSG00000141279	NPEPPS	118	3
27522	Relapse	Relapse2	1.30523e-11	-0.298881	0.17	0.361	4.39784e-07	Macrophages	ENSG00000105185	PDCD5	118	3
27522	Relapse	Relapse2	1.31862e-11	-0.26973	0.155	0.341	4.44295e-07	Macrophages	ENSG00000198160	MIER1	118	3
27522	Relapse	Relapse2	1.39178e-11	-0.295705	0.221	0.421	4.68947e-07	Macrophages	ENSG00000060237	WNK1	118	3
27522	Relapse	Relapse2	1.47136e-11	-0.364545	0.457	0.637	4.95761e-07	Macrophages	ENSG00000028277	POU2F2	118	3
27522	Relapse	Relapse2	1.49302e-11	-0.268539	0.128	0.303	5.03057e-07	Macrophages	ENSG00000054967	RELT	118	3
27522	Relapse	Relapse2	1.49567e-11	-0.302548	0.15	0.33	5.03952e-07	Macrophages	ENSG00000135387	CAPRIN1	118	3
27522	Relapse	Relapse2	1.5347e-11	-0.284249	0.229	0.434	5.17102e-07	Macrophages	ENSG00000196199	MPHOSPH8	118	3
27522	Relapse	Relapse2	1.61902e-11	-0.290121	0.631	0.784	5.45514e-07	Macrophages	ENSG00000142347	MYO1F	118	3
27522	Relapse	Relapse2	1.71141e-11	-0.284336	0.157	0.342	5.76644e-07	Macrophages	ENSG00000007168	PAFAH1B1	118	3
27522	Relapse	Relapse2	1.83707e-11	-0.300559	0.214	0.415	6.18982e-07	Macrophages	ENSG00000120802	TMPO	118	3
27522	Relapse	Relapse2	2.24647e-11	-0.272298	0.376	0.582	7.56926e-07	Macrophages	ENSG00000152291	TGOLN2	118	3
27522	Relapse	Relapse2	2.42021e-11	-0.293513	0.297	0.512	8.15465e-07	Macrophages	ENSG00000237765	FAM200B	118	3
27522	Relapse	Relapse2	2.44811e-11	-0.278564	0.619	0.768	8.24865e-07	Macrophages	ENSG00000100129	EIF3L	118	3
27522	Relapse	Relapse2	2.45114e-11	0.254077	0.875	0.855	8.25886e-07	Macrophages	ENSG00000126267	COX6B1	118	3
27522	Relapse	Relapse2	2.53328e-11	-0.283449	0.29	0.488	8.53565e-07	Macrophages	ENSG00000153551	CMTM7	118	3
27522	Relapse	Relapse2	2.56861e-11	-0.253608	0.69	0.8	8.65468e-07	Macrophages	ENSG00000137161	CNPY3	118	3
27522	Relapse	Relapse2	2.90943e-11	-0.282772	0.283	0.493	9.80303e-07	Macrophages	ENSG00000135506	OS9	118	3
27522	Relapse	Relapse2	3.07947e-11	-0.334972	0.472	0.652	1.0376e-06	Macrophages	ENSG00000175567	UCP2	118	3
27522	Relapse	Relapse2	3.16116e-11	-0.27663	0.211	0.406	1.06512e-06	Macrophages	ENSG00000169919	GUSB	118	3
27522	Relapse	Relapse2	3.62298e-11	-0.263029	0.145	0.329	1.22073e-06	Macrophages	ENSG00000093167	LRRFIP2	118	3
27522	Relapse	Relapse2	3.82125e-11	-0.257565	0.187	0.386	1.28753e-06	Macrophages	ENSG00000164088	PPM1M	118	3
27522	Relapse	Relapse2	3.90895e-11	-0.311292	0.209	0.392	1.31708e-06	Macrophages	ENSG00000156515	HK1	118	3
27522	Relapse	Relapse2	4.20138e-11	-0.286828	0.285	0.489	1.41561e-06	Macrophages	ENSG00000067066	SP100	118	3
27522	Relapse	Relapse2	4.49924e-11	0.401786	0.543	0.437	1.51597e-06	Macrophages	ENSG00000143119	CD53	118	3
27522	Relapse	Relapse2	4.79023e-11	-0.292428	0.295	0.499	1.61402e-06	Macrophages	ENSG00000131669	NINJ1	118	3
27522	Relapse	Relapse2	5.13374e-11	-0.265328	0.155	0.331	1.72976e-06	Macrophages	ENSG00000101161	PRPF6	118	3
27522	Relapse	Relapse2	5.50093e-11	-0.301424	0.221	0.417	1.85348e-06	Macrophages	ENSG00000112079	STK38	118	3
27522	Relapse	Relapse2	5.50851e-11	-0.253595	0.194	0.388	1.85604e-06	Macrophages	ENSG00000188529	SRSF10	118	3
27522	Relapse	Relapse2	5.71117e-11	-0.254959	0.13	0.305	1.92432e-06	Macrophages	ENSG00000087274	ADD1	118	3
27522	Relapse	Relapse2	6.39832e-11	-0.298039	0.713	0.819	2.15585e-06	Macrophages	ENSG00000081237	PTPRC	118	3
27522	Relapse	Relapse2	6.40486e-11	-0.291873	0.437	0.663	2.15805e-06	Macrophages	ENSG00000170458	CD14	118	3
27522	Relapse	Relapse2	6.96689e-11	-0.288765	0.415	0.62	2.34742e-06	Macrophages	ENSG00000114125	RNF7	118	3
27522	Relapse	Relapse2	7.10562e-11	-0.281673	0.354	0.555	2.39417e-06	Macrophages	ENSG00000114850	SSR3	118	3
27522	Relapse	Relapse2	7.13635e-11	0.358792	0.705	0.602	2.40452e-06	Macrophages	ENSG00000107372	ZFAND5	118	3
27522	Relapse	Relapse2	7.25755e-11	-0.270627	0.423	0.628	2.44536e-06	Macrophages	ENSG00000115053	NCL	118	3
27522	Relapse	Relapse2	7.34097e-11	-0.276732	0.155	0.337	2.47347e-06	Macrophages	ENSG00000005302	MSL3	118	3
27522	Relapse	Relapse2	7.66298e-11	0.360629	0.585	0.492	2.58197e-06	Macrophages	ENSG00000116209	TMEM59	118	3
27522	Relapse	Relapse2	7.85476e-11	-0.307883	0.162	0.34	2.64658e-06	Macrophages	ENSG00000123405	NFE2	118	3
27522	Relapse	Relapse2	7.93673e-11	-0.265137	0.538	0.694	2.6742e-06	Macrophages	ENSG00000100201	DDX17	118	3
27522	Relapse	Relapse2	8.03022e-11	-0.434699	0.388	0.551	2.7057e-06	Macrophages	ENSG00000127528	KLF2	118	3
27522	Relapse	Relapse2	8.17141e-11	0.318769	0.72	0.641	2.75327e-06	Macrophages	ENSG00000172322	CLEC12A	118	3
27522	Relapse	Relapse2	8.41814e-11	-0.257334	0.243	0.447	2.83641e-06	Macrophages	ENSG00000263001	GTF2I	118	3
27522	Relapse	Relapse2	8.73513e-11	-0.284856	0.172	0.35	2.94321e-06	Macrophages	ENSG00000105700	KXD1	118	3
27522	Relapse	Relapse2	8.89451e-11	-0.294686	0.224	0.418	2.99692e-06	Macrophages	ENSG00000140368	PSTPIP1	118	3
27522	Relapse	Relapse2	9.20757e-11	-0.263754	0.302	0.509	3.1024e-06	Macrophages	ENSG00000104714	ERICH1	118	3
27522	Relapse	Relapse2	9.27347e-11	0.27339	0.801	0.74	3.1246e-06	Macrophages	ENSG00000143110	C1orf162	118	3
27522	Relapse	Relapse2	1.05029e-10	-0.288086	0.16	0.339	3.53883e-06	Macrophages	ENSG00000198909	MAP3K3	118	3
27522	Relapse	Relapse2	1.08582e-10	-0.266495	0.263	0.452	3.65855e-06	Macrophages	ENSG00000134250	NOTCH2	118	3
27522	Relapse	Relapse2	1.30541e-10	-0.301009	0.165	0.344	4.39845e-06	Macrophages	ENSG00000145703	IQGAP2	118	3
27522	Relapse	Relapse2	1.43565e-10	-0.268296	0.147	0.324	4.83729e-06	Macrophages	ENSG00000136869	TLR4	118	3
27522	Relapse	Relapse2	1.45453e-10	0.409529	0.572	0.468	4.9009e-06	Macrophages	ENSG00000121064	SCPEP1	118	3
27522	Relapse	Relapse2	1.47077e-10	0.32929	0.386	0.254	4.9556e-06	Macrophages	ENSG00000136930	PSMB7	118	3
27522	Relapse	Relapse2	1.50632e-10	-0.293276	0.998	1	5.07539e-06	Macrophages	ENSG00000167996	FTH1	118	3
27522	Relapse	Relapse2	1.54032e-10	-0.33207	0.366	0.554	5.18997e-06	Macrophages	ENSG00000123146	ADGRE5	118	3
27522	Relapse	Relapse2	1.63841e-10	-0.263563	0.747	0.883	5.52045e-06	Macrophages	ENSG00000099624	ATP5D	118	3
27522	Relapse	Relapse2	1.66747e-10	0.667618	0.749	0.741	5.61837e-06	Macrophages	ENSG00000163221	S100A12	118	3
27522	Relapse	Relapse2	1.87734e-10	-0.282206	0.337	0.534	6.32552e-06	Macrophages	ENSG00000101307	SIRPB1	118	3
27522	Relapse	Relapse2	2.03548e-10	-0.265041	0.219	0.404	6.85835e-06	Macrophages	ENSG00000116350	SRSF4	118	3
27522	Relapse	Relapse2	2.06816e-10	-0.281386	0.152	0.319	6.96846e-06	Macrophages	ENSG00000111642	CHD4	118	3
27522	Relapse	Relapse2	2.2304e-10	0.355008	0.506	0.39	7.51512e-06	Macrophages	ENSG00000165678	GHITM	118	3
27522	Relapse	Relapse2	2.53326e-10	-0.280268	0.292	0.489	8.53556e-06	Macrophages	ENSG00000093072	CECR1	118	3
27522	Relapse	Relapse2	2.73463e-10	-0.273419	0.187	0.372	9.21405e-06	Macrophages	ENSG00000104852	SNRNP70	118	3
27522	Relapse	Relapse2	2.79763e-10	-0.275174	0.256	0.44	9.42635e-06	Macrophages	ENSG00000108424	KPNB1	118	3
27522	Relapse	Relapse2	2.90322e-10	-0.265027	0.528	0.688	9.78211e-06	Macrophages	ENSG00000009307	CSDE1	118	3
27522	Relapse	Relapse2	2.94676e-10	-0.315428	0.698	0.829	9.9288e-06	Macrophages	ENSG00000130592	LSP1	118	3
27522	Relapse	Relapse2	3.47599e-10	-0.28443	0.496	0.683	1.1712e-05	Macrophages	ENSG00000214212	C19orf38	118	3
27522	Relapse	Relapse2	3.80389e-10	-0.274702	0.287	0.479	1.28168e-05	Macrophages	ENSG00000187239	FNBP1	118	3
27522	Relapse	Relapse2	3.89781e-10	-0.254352	0.226	0.412	1.31333e-05	Macrophages	ENSG00000129657	SEC14L1	118	3
27522	Relapse	Relapse2	3.92667e-10	-0.252373	0.155	0.328	1.32305e-05	Macrophages	ENSG00000067208	EVI5	118	3
27522	Relapse	Relapse2	4.13049e-10	-0.274258	0.16	0.325	1.39173e-05	Macrophages	ENSG00000124222	STX16	118	3
27522	Relapse	Relapse2	4.18179e-10	-0.283194	0.413	0.602	1.40901e-05	Macrophages	ENSG00000117616	RSRP1	118	3
27522	Relapse	Relapse2	4.41281e-10	-0.288708	0.16	0.323	1.48685e-05	Macrophages	ENSG00000133703	KRAS	118	3
27522	Relapse	Relapse2	4.47248e-10	0.389548	0.56	0.437	1.50696e-05	Macrophages	ENSG00000062716	VMP1	118	3
27522	Relapse	Relapse2	4.64087e-10	-0.281208	0.28	0.462	1.5637e-05	Macrophages	ENSG00000146731	CCT6A	118	3
27522	Relapse	Relapse2	5.0242e-10	-0.252606	0.251	0.443	1.69285e-05	Macrophages	ENSG00000143815	LBR	118	3
27522	Relapse	Relapse2	5.67474e-10	-0.283057	0.359	0.554	1.91205e-05	Macrophages	ENSG00000105968	H2AFV	118	3
27522	Relapse	Relapse2	6.07626e-10	0.603259	0.393	0.266	2.04733e-05	Macrophages	ENSG00000187608	ISG15	118	3
27522	Relapse	Relapse2	6.1226e-10	-0.290364	0.246	0.427	2.06295e-05	Macrophages	ENSG00000136436	CALCOCO2	118	3
27522	Relapse	Relapse2	6.19888e-10	-0.390649	0.477	0.664	2.08865e-05	Macrophages	ENSG00000121316	PLBD1	118	3
27522	Relapse	Relapse2	6.92382e-10	0.267639	0.796	0.728	2.33291e-05	Macrophages	ENSG00000177410	ZFAS1	118	3
27522	Relapse	Relapse2	7.67115e-10	-0.29939	0.612	0.738	2.58472e-05	Macrophages	ENSG00000000938	FGR	118	3
27522	Relapse	Relapse2	8.40867e-10	0.252588	0.794	0.783	2.83322e-05	Macrophages	ENSG00000228474	OST4	118	3
27522	Relapse	Relapse2	8.6553e-10	0.361394	0.342	0.212	2.91632e-05	Macrophages	ENSG00000222041	LINC00152	118	3
27522	Relapse	Relapse2	8.78949e-10	-0.286895	0.224	0.416	2.96153e-05	Macrophages	ENSG00000105755	ETHE1	118	3
27522	Relapse	Relapse2	1.16904e-09	-0.265949	0.162	0.324	3.93897e-05	Macrophages	ENSG00000112305	SMAP1	118	3
27522	Relapse	Relapse2	1.2784e-09	-0.284692	0.428	0.606	4.30746e-05	Macrophages	ENSG00000131508	UBE2D2	118	3
27522	Relapse	Relapse2	1.42469e-09	0.254484	0.781	0.754	4.80036e-05	Macrophages	ENSG00000188612	SUMO2	118	3
27522	Relapse	Relapse2	1.60998e-09	-0.269415	0.43	0.622	5.42468e-05	Macrophages	ENSG00000133226	SRRM1	118	3
27522	Relapse	Relapse2	1.84506e-09	-0.284362	0.253	0.427	6.21675e-05	Macrophages	ENSG00000114857	NKTR	118	3
27522	Relapse	Relapse2	2.0309e-09	0.312237	0.587	0.502	6.84293e-05	Macrophages	ENSG00000150459	SAP18	118	3
27522	Relapse	Relapse2	2.0387e-09	0.492113	0.72	0.711	6.8692e-05	Macrophages	ENSG00000187109	NAP1L1	118	3
27522	Relapse	Relapse2	2.11771e-09	-0.250478	0.43	0.626	7.1354e-05	Macrophages	ENSG00000148908	RGS10	118	3
27522	Relapse	Relapse2	2.15596e-09	-0.257553	0.224	0.405	7.26429e-05	Macrophages	ENSG00000122218	COPA	118	3
27522	Relapse	Relapse2	2.18937e-09	-0.252785	0.145	0.306	7.37687e-05	Macrophages	ENSG00000197912	SPG7	118	3
27522	Relapse	Relapse2	2.26404e-09	-0.305754	0.337	0.509	7.62844e-05	Macrophages	ENSG00000186350	RXRA	118	3
27522	Relapse	Relapse2	2.32032e-09	-0.250509	0.29	0.491	7.81808e-05	Macrophages	ENSG00000060491	OGFR	118	3
27522	Relapse	Relapse2	2.38076e-09	-0.250503	0.459	0.672	8.02175e-05	Macrophages	ENSG00000101336	HCK	118	3
27522	Relapse	Relapse2	2.45318e-09	-0.261633	0.349	0.541	8.26575e-05	Macrophages	ENSG00000149269	PAK1	118	3
27522	Relapse	Relapse2	2.55602e-09	-0.250877	0.229	0.41	8.61227e-05	Macrophages	ENSG00000115762	PLEKHB2	118	3
27522	Relapse	Relapse2	2.63518e-09	0.340608	0.499	0.396	8.87897e-05	Macrophages	ENSG00000115128	SF3B6	118	3
27522	Relapse	Relapse2	2.74746e-09	-0.275638	0.15	0.302	9.25728e-05	Macrophages	ENSG00000187796	CARD9	118	3
27522	Relapse	Relapse2	2.82056e-09	0.396812	0.42	0.307	9.50359e-05	Macrophages	ENSG00000115165	CYTIP	118	3
27522	Relapse	Relapse2	3.02257e-09	-0.258203	0.423	0.611	0.000101843	Macrophages	ENSG00000139218	SCAF11	118	3
27522	Relapse	Relapse2	3.32072e-09	0.366279	0.31	0.192	0.000111888	Macrophages	ENSG00000077380	DYNC1I2	118	3
27522	Relapse	Relapse2	3.3727e-09	0.277827	0.735	0.678	0.00011364	Macrophages	ENSG00000104408	EIF3E	118	3
27522	Relapse	Relapse2	3.98868e-09	0.280361	0.676	0.594	0.000134395	Macrophages	ENSG00000099622	CIRBP	118	3
27522	Relapse	Relapse2	4.14889e-09	-0.261409	0.192	0.361	0.000139793	Macrophages	ENSG00000124299	PEPD	118	3
27522	Relapse	Relapse2	4.69986e-09	-0.284295	0.725	0.802	0.000158357	Macrophages	ENSG00000179344	HLA-DQB1	118	3
27522	Relapse	Relapse2	5.11266e-09	-0.265557	0.595	0.739	0.000172266	Macrophages	ENSG00000140575	IQGAP1	118	3
27522	Relapse	Relapse2	5.20068e-09	0.353661	0.526	0.434	0.000175232	Macrophages	ENSG00000111237	VPS29	118	3
27522	Relapse	Relapse2	5.26103e-09	-0.290995	0.489	0.681	0.000177265	Macrophages	ENSG00000105329	TGFB1	118	3
27522	Relapse	Relapse2	5.60815e-09	-0.263915	0.312	0.502	0.000188961	Macrophages	ENSG00000111832	RWDD1	118	3
27522	Relapse	Relapse2	6.29676e-09	-0.25441	0.369	0.555	0.000212163	Macrophages	ENSG00000146701	MDH2	118	3
27522	Relapse	Relapse2	6.51196e-09	-0.306096	0.197	0.35	0.000219414	Macrophages	ENSG00000186407	CD300E	118	3
27522	Relapse	Relapse2	6.71445e-09	-0.274786	0.545	0.684	0.000226237	Macrophages	ENSG00000164733	CTSB	118	3
27522	Relapse	Relapse2	7.03954e-09	0.311685	0.45	0.34	0.00023719	Macrophages	ENSG00000165527	ARF6	118	3
27522	Relapse	Relapse2	8.57585e-09	-0.325085	0.845	0.882	0.000288955	Macrophages	ENSG00000196126	HLA-DRB1	118	3
27522	Relapse	Relapse2	9.01286e-09	-0.305318	0.462	0.635	0.000303679	Macrophages	ENSG00000167552	TUBA1A	118	3
27522	Relapse	Relapse2	9.64421e-09	-0.263539	0.501	0.684	0.000324952	Macrophages	ENSG00000101220	C20orf27	118	3
27522	Relapse	Relapse2	9.70031e-09	-0.272011	0.511	0.68	0.000326842	Macrophages	ENSG00000184007	PTP4A2	118	3
27522	Relapse	Relapse2	9.97789e-09	0.322355	0.538	0.452	0.000336195	Macrophages	ENSG00000100632	ERH	118	3
27522	Relapse	Relapse2	1.17911e-08	-0.268352	0.555	0.714	0.00039729	Macrophages	ENSG00000128340	RAC2	118	3
27522	Relapse	Relapse2	1.44017e-08	0.410469	0.486	0.396	0.000485249	Macrophages	ENSG00000197622	CDC42SE1	118	3
27522	Relapse	Relapse2	1.66568e-08	-0.252768	0.369	0.546	0.000561235	Macrophages	ENSG00000108848	LUC7L3	118	3
27522	Relapse	Relapse2	1.83398e-08	-0.274281	0.283	0.45	0.000617942	Macrophages	ENSG00000265206	RP5-1171I10.5	118	3
27522	Relapse	Relapse2	1.91444e-08	-0.270849	0.265	0.433	0.000645051	Macrophages	ENSG00000012779	ALOX5	118	3
27522	Relapse	Relapse2	2.01414e-08	0.324314	0.479	0.375	0.000678645	Macrophages	ENSG00000122565	CBX3	118	3
27522	Relapse	Relapse2	2.06545e-08	-0.330879	0.297	0.449	0.000695932	Macrophages	ENSG00000144802	NFKBIZ	118	3
27522	Relapse	Relapse2	2.17967e-08	0.5046	0.496	0.427	0.000734419	Macrophages	ENSG00000145287	PLAC8	118	3
27522	Relapse	Relapse2	2.18531e-08	-0.267668	0.366	0.546	0.000736318	Macrophages	ENSG00000088930	XRN2	118	3
27522	Relapse	Relapse2	2.38116e-08	0.300131	0.72	0.682	0.000802307	Macrophages	ENSG00000076944	STXBP2	118	3
27522	Relapse	Relapse2	2.38185e-08	-0.253989	0.4	0.575	0.000802539	Macrophages	ENSG00000136286	MYO1G	118	3
27522	Relapse	Relapse2	2.56049e-08	0.314642	0.305	0.194	0.00086273	Macrophages	ENSG00000147669	POLR2K	118	3
27522	Relapse	Relapse2	2.73283e-08	0.307205	0.342	0.224	0.000920798	Macrophages	ENSG00000136867	SLC31A2	118	3
27522	Relapse	Relapse2	4.05929e-08	-0.251557	0.174	0.326	0.00136774	Macrophages	ENSG00000134243	SORT1	118	3
27522	Relapse	Relapse2	4.35383e-08	0.288244	0.44	0.327	0.00146698	Macrophages	ENSG00000120265	PCMT1	118	3
27522	Relapse	Relapse2	4.52141e-08	-0.275546	0.413	0.583	0.00152344	Macrophages	ENSG00000086300	SNX10	118	3
27522	Relapse	Relapse2	4.75907e-08	0.339441	0.383	0.277	0.00160352	Macrophages	ENSG00000099901	RANBP1	118	3
27522	Relapse	Relapse2	4.90546e-08	0.309532	0.342	0.231	0.00165285	Macrophages	ENSG00000143183	TMCO1	118	3
27522	Relapse	Relapse2	6.2979e-08	0.315735	0.627	0.561	0.00212201	Macrophages	ENSG00000277791	PSMB3	118	3
27522	Relapse	Relapse2	6.87158e-08	-0.280711	0.28	0.44	0.00231531	Macrophages	ENSG00000100364	KIAA0930	118	3
27522	Relapse	Relapse2	9.56748e-08	0.283315	0.6	0.53	0.00322367	Macrophages	ENSG00000120533	ENY2	118	3
27522	Relapse	Relapse2	9.63303e-08	0.364815	0.489	0.428	0.00324575	Macrophages	ENSG00000156976	EIF4A2	118	3
27522	Relapse	Relapse2	1.24088e-07	-0.310127	0.398	0.548	0.00418103	Macrophages	ENSG00000163171	CDC42EP3	118	3
27522	Relapse	Relapse2	1.47308e-07	-0.253641	0.518	0.646	0.00496341	Macrophages	ENSG00000159128	IFNGR2	118	3
27522	Relapse	Relapse2	1.76556e-07	0.270869	0.671	0.632	0.00594888	Macrophages	ENSG00000164919	COX6C	118	3
27522	Relapse	Relapse2	1.9192e-07	0.316667	0.398	0.299	0.00646656	Macrophages	ENSG00000069849	ATP1B3	118	3
27522	Relapse	Relapse2	1.97474e-07	0.308418	0.319	0.215	0.00665368	Macrophages	ENSG00000197223	C1D	118	3
27522	Relapse	Relapse2	2.09124e-07	-0.259863	0.617	0.728	0.00704621	Macrophages	ENSG00000169554	ZEB2	118	3
27522	Relapse	Relapse2	2.09466e-07	0.314174	0.631	0.542	0.00705773	Macrophages	ENSG00000105835	NAMPT	118	3
27522	Relapse	Relapse2	2.12371e-07	0.271679	0.654	0.59	0.00715564	Macrophages	ENSG00000076662	ICAM3	118	3
27522	Relapse	Relapse2	2.26088e-07	0.286624	0.568	0.508	0.0076178	Macrophages	ENSG00000155957	TMBIM4	118	3
27522	Relapse	Relapse2	3.6214e-07	0.30068	0.509	0.413	0.0122019	Macrophages	ENSG00000027697	IFNGR1	118	3
27522	Relapse	Relapse2	3.94834e-07	0.345714	0.555	0.494	0.0133035	Macrophages	ENSG00000132507	EIF5A	118	3
27522	Relapse	Relapse2	5.3793e-07	0.30092	0.437	0.34	0.018125	Macrophages	ENSG00000136527	TRA2B	118	3
27522	Relapse	Relapse2	5.94558e-07	0.251578	0.661	0.627	0.020033	Macrophages	ENSG00000134825	TMEM258	118	3
27522	Relapse	Relapse2	6.447e-07	0.27678	0.501	0.431	0.0217225	Macrophages	ENSG00000125977	EIF2S2	118	3
27522	Relapse	Relapse2	6.47818e-07	0.317605	0.41	0.314	0.0218276	Macrophages	ENSG00000075142	SRI	118	3
27522	Relapse	Relapse2	8.83575e-07	0.282739	0.45	0.352	0.0297712	Macrophages	ENSG00000120727	PAIP2	118	3
27522	Relapse	Relapse2	1.10376e-06	0.294659	0.658	0.646	0.03719	Macrophages	ENSG00000189043	NDUFA4	118	3
27522	Relapse	Relapse2	1.24425e-06	0.263164	0.617	0.55	0.0419238	Macrophages	ENSG00000099795	NDUFB7	118	3
27522	Relapse	Relapse2	1.3872e-06	0.280946	0.663	0.608	0.0467402	Macrophages	ENSG00000088986	DYNLL1	118	3
27522	Relapse	Relapse2	0	2.03668	0.997	0.992	0	CD4+T	ENSG00000213741	RPS29	118	3
27522	Relapse	Relapse2	0	2.01285	0.994	0.908	0	CD4+T	ENSG00000182774	RPS17	118	3
27522	Relapse	Relapse2	0	1.60828	0.991	0.951	0	CD4+T	ENSG00000008988	RPS20	118	3
27522	Relapse	Relapse2	0	-1.36539	0.96	1	0	CD4+T	ENSG00000279483	AC090498.1	118	3
27522	Relapse	Relapse2	0	-2.40229	0.251	0.996	0	CD4+T	ENSG00000254772	EEF1G	118	3
27522	Relapse	Relapse2	0	-2.41896	0.009	0.987	0	CD4+T	ENSG00000213402	PTPRCAP	118	3
27522	Relapse	Relapse2	1.23482e-307	1.11612	0.999	1	4.1606e-303	CD4+T	ENSG00000177954	RPS27	118	3
27522	Relapse	Relapse2	3.60766e-300	1.71451	0.806	0.068	1.21556e-295	CD4+T	ENSG00000163220	S100A9	118	3
27522	Relapse	Relapse2	1.0533e-297	1.06414	0.996	0.999	3.54898e-293	CD4+T	ENSG00000140988	RPS2	118	3
27522	Relapse	Relapse2	5.1653e-295	-0.60803	0.999	1	1.7404e-290	CD4+T	ENSG00000156508	EEF1A1	118	3
27522	Relapse	Relapse2	3.65702e-288	1.7816	0.771	0.048	1.2322e-283	CD4+T	ENSG00000143546	S100A8	118	3
27522	Relapse	Relapse2	4.46247e-285	-1.13174	0.601	0.989	1.50358e-280	CD4+T	ENSG00000197111	PCBP2	118	3
27522	Relapse	Relapse2	2.83296e-279	-1.25936	0.185	0.908	9.54539e-275	CD4+T	ENSG00000170296	GABARAP	118	3
27522	Relapse	Relapse2	1.1308e-275	-1.27301	0.065	0.827	3.81011e-271	CD4+T	ENSG00000219200	RNASEK	118	3
27522	Relapse	Relapse2	3.57988e-263	-1.3588	0.12	0.829	1.20621e-258	CD4+T	ENSG00000243678	NME2	118	3
27522	Relapse	Relapse2	3.39577e-252	-1.21131	0.72	0.969	1.14417e-247	CD4+T	ENSG00000185885	IFITM1	118	3
27522	Relapse	Relapse2	4.13105e-247	0.696402	0.998	1	1.39191e-242	CD4+T	ENSG00000205542	TMSB4X	118	3
27522	Relapse	Relapse2	2.13355e-229	0.782453	1	0.998	7.18877e-225	CD4+T	ENSG00000251562	MALAT1	118	3
27522	Relapse	Relapse2	2.18258e-229	-0.908225	0.759	0.989	7.35399e-225	CD4+T	ENSG00000081237	PTPRC	118	3
27522	Relapse	Relapse2	6.88958e-221	-0.553094	0.981	1	2.32138e-216	CD4+T	ENSG00000124614	RPS10	118	3
27522	Relapse	Relapse2	7.39841e-212	-0.687657	0.933	0.998	2.49282e-207	CD4+T	ENSG00000070756	PABPC1	118	3
27522	Relapse	Relapse2	2.11201e-207	1.45713	0.862	0.543	7.11622e-203	CD4+T	ENSG00000277734	TRAC	118	3
27522	Relapse	Relapse2	1.99118e-202	-0.982528	0.006	0.614	6.70908e-198	CD4+T	ENSG00000203896	LIME1	118	3
27522	Relapse	Relapse2	2.19276e-198	0.690087	0.982	0.987	7.38827e-194	CD4+T	ENSG00000142534	RPS11	118	3
27522	Relapse	Relapse2	8.91451e-197	1.05164	0.55	0.011	3.00366e-192	CD4+T	ENSG00000213988	ZNF90	118	3
27522	Relapse	Relapse2	8.94027e-197	1.37906	0.583	0.029	3.01233e-192	CD4+T	ENSG00000090382	LYZ	118	3
27522	Relapse	Relapse2	4.47592e-193	0.441746	0.995	1	1.50812e-188	CD4+T	ENSG00000233927	RPS28	118	3
27522	Relapse	Relapse2	7.54612e-193	-0.741529	0.826	0.988	2.54259e-188	CD4+T	ENSG00000196262	PPIA	118	3
27522	Relapse	Relapse2	3.9363e-189	-0.72849	0.804	0.992	1.3263e-184	CD4+T	ENSG00000198851	CD3E	118	3
27522	Relapse	Relapse2	1.82965e-188	-0.723043	0.862	0.997	6.16482e-184	CD4+T	ENSG00000109971	HSPA8	118	3
27522	Relapse	Relapse2	1.09247e-186	-1.062	0.327	0.88	3.68096e-182	CD4+T	ENSG00000100345	MYH9	118	3
27522	Relapse	Relapse2	6.54429e-185	1.09909	0.638	0.102	2.20503e-180	CD4+T	ENSG00000241837	ATP5O	118	3
27522	Relapse	Relapse2	1.08591e-184	-0.97563	0.36	0.898	3.65888e-180	CD4+T	ENSG00000064666	CNN2	118	3
27522	Relapse	Relapse2	1.54487e-183	-0.92483	0.018	0.593	5.20527e-179	CD4+T	ENSG00000187838	TMEM256-PLSCR3	118	3
27522	Relapse	Relapse2	1.35967e-182	-0.474487	0.984	1	4.58128e-178	CD4+T	ENSG00000204628	GNB2L1	118	3
27522	Relapse	Relapse2	9.94976e-181	-0.830881	0.011	0.578	3.35247e-176	CD4+T	ENSG00000185883	ATP6V0C	118	3
27522	Relapse	Relapse2	3.15884e-180	-0.773104	0.929	0.998	1.06434e-175	CD4+T	ENSG00000184009	ACTG1	118	3
27522	Relapse	Relapse2	1.54367e-178	-0.833875	0.645	0.967	5.20124e-174	CD4+T	ENSG00000128340	RAC2	118	3
27522	Relapse	Relapse2	1.58061e-177	-0.827238	0.651	0.97	5.32572e-173	CD4+T	ENSG00000146278	PNRC1	118	3
27522	Relapse	Relapse2	9.09088e-177	0.999889	0.512	0.014	3.06308e-172	CD4+T	ENSG00000266402	SNHG25	118	3
27522	Relapse	Relapse2	1.75004e-173	1.19421	0.834	0.429	5.89659e-169	CD4+T	ENSG00000121966	CXCR4	118	3
27522	Relapse	Relapse2	1.39918e-167	-0.777415	0.613	0.96	4.71438e-163	CD4+T	ENSG00000063046	EIF4B	118	3
27522	Relapse	Relapse2	7.46269e-165	-0.673019	0.849	0.993	2.51448e-160	CD4+T	ENSG00000089327	FXYD5	118	3
27522	Relapse	Relapse2	1.87476e-161	0.440142	0.997	1	6.31681e-157	CD4+T	ENSG00000231500	RPS18	118	3
27522	Relapse	Relapse2	8.00482e-157	-0.801129	0.496	0.92	2.69714e-152	CD4+T	ENSG00000164924	YWHAZ	118	3
27522	Relapse	Relapse2	3.32124e-156	0.901915	0.462	0.012	1.11906e-151	CD4+T	ENSG00000139675	HNRNPA1L2	118	3
27522	Relapse	Relapse2	5.68043e-154	-0.565951	0.935	0.998	1.91396e-149	CD4+T	ENSG00000167658	EEF2	118	3
27522	Relapse	Relapse2	5.3173e-150	-0.612324	0.885	0.992	1.79161e-145	CD4+T	ENSG00000133872	SARAF	118	3
27522	Relapse	Relapse2	4.30542e-148	-0.766373	0.012	0.501	1.45067e-143	CD4+T	ENSG00000015479	MATR3	118	3
27522	Relapse	Relapse2	2.14468e-147	0.43964	0.991	0.998	7.22629e-143	CD4+T	ENSG00000171858	RPS21	118	3
27522	Relapse	Relapse2	6.07349e-145	-0.782878	0.354	0.848	2.0464e-140	CD4+T	ENSG00000162434	JAK1	118	3
27522	Relapse	Relapse2	1.43318e-144	-0.456648	0.969	1	4.82895e-140	CD4+T	ENSG00000196531	NACA	118	3
27522	Relapse	Relapse2	7.47745e-143	0.97137	0.796	0.497	2.51945e-138	CD4+T	ENSG00000144426	NBEAL1	118	3
27522	Relapse	Relapse2	2.34055e-142	1.20289	0.47	0.036	7.88625e-138	CD4+T	ENSG00000143443	C1orf56	118	3
27522	Relapse	Relapse2	4.64415e-142	-0.914083	0.138	0.664	1.5648e-137	CD4+T	ENSG00000059804	SLC2A3	118	3
27522	Relapse	Relapse2	2.77267e-140	-0.616297	0.789	0.989	9.34222e-136	CD4+T	ENSG00000118816	CCNI	118	3
27522	Relapse	Relapse2	2.12661e-138	-0.783058	0.818	0.98	7.16541e-134	CD4+T	ENSG00000026025	VIM	118	3
27522	Relapse	Relapse2	5.61813e-136	-0.4263	0.995	1	1.89297e-131	CD4+T	ENSG00000133112	TPT1	118	3
27522	Relapse	Relapse2	7.94652e-136	-0.843938	0.191	0.71	2.6775e-131	CD4+T	ENSG00000185650	ZFP36L1	118	3
27522	Relapse	Relapse2	7.33237e-134	-0.751379	0.032	0.502	2.47057e-129	CD4+T	ENSG00000263264	CTB-133G6.1	118	3
27522	Relapse	Relapse2	5.73281e-132	-0.755637	0.408	0.867	1.93161e-127	CD4+T	ENSG00000152601	MBNL1	118	3
27522	Relapse	Relapse2	1.22528e-130	-0.799649	0.097	0.592	4.12844e-126	CD4+T	ENSG00000099204	ABLIM1	118	3
27522	Relapse	Relapse2	7.34043e-127	-0.729325	0.238	0.752	2.47328e-122	CD4+T	ENSG00000077420	APBB1IP	118	3
27522	Relapse	Relapse2	1.07202e-124	-0.804824	0.16	0.644	3.61206e-120	CD4+T	ENSG00000159840	ZYX	118	3
27522	Relapse	Relapse2	5.92339e-123	-0.505115	0.951	0.997	1.99583e-118	CD4+T	ENSG00000114942	EEF1B2	118	3
27522	Relapse	Relapse2	4.4238e-122	-0.333731	0.992	1	1.49056e-117	CD4+T	ENSG00000171863	RPS7	118	3
27522	Relapse	Relapse2	2.5786e-121	0.334746	1	1	8.68833e-117	CD4+T	ENSG00000166710	B2M	118	3
27522	Relapse	Relapse2	3.30756e-121	0.38226	0.998	1	1.11445e-116	CD4+T	ENSG00000137154	RPS6	118	3
27522	Relapse	Relapse2	3.90265e-121	-0.366588	0.995	1	1.31496e-116	CD4+T	ENSG00000234745	HLA-B	118	3
27522	Relapse	Relapse2	1.46744e-120	-0.659654	0.579	0.936	4.94439e-116	CD4+T	ENSG00000166913	YWHAB	118	3
27522	Relapse	Relapse2	4.32181e-120	-1.1296	0.268	0.693	1.45619e-115	CD4+T	ENSG00000124942	AHNAK	118	3
27522	Relapse	Relapse2	1.91141e-119	-0.641326	0.459	0.891	6.44031e-115	CD4+T	ENSG00000183283	DAZAP2	118	3
27522	Relapse	Relapse2	3.66285e-119	-0.651521	0.024	0.45	1.23416e-114	CD4+T	ENSG00000244687	UBE2V1	118	3
27522	Relapse	Relapse2	4.01094e-119	-0.377889	0.994	1	1.35144e-114	CD4+T	ENSG00000142937	RPS8	118	3
27522	Relapse	Relapse2	4.99369e-119	-0.736367	0.189	0.67	1.68258e-114	CD4+T	ENSG00000197061	HIST1H4C	118	3
27522	Relapse	Relapse2	6.62546e-119	-0.693387	0.628	0.934	2.23238e-114	CD4+T	ENSG00000082074	FYB	118	3
27522	Relapse	Relapse2	8.98947e-119	-0.652924	0.045	0.486	3.02891e-114	CD4+T	ENSG00000177272	KCNA3	118	3
27522	Relapse	Relapse2	2.09881e-118	-0.739923	0.194	0.688	7.07172e-114	CD4+T	ENSG00000152495	CAMK4	118	3
27522	Relapse	Relapse2	9.14387e-118	0.739627	0.428	0.044	3.08093e-113	CD4+T	ENSG00000135441	BLOC1S1	118	3
27522	Relapse	Relapse2	3.20744e-117	-0.476281	0.935	0.997	1.08071e-112	CD4+T	ENSG00000204592	HLA-E	118	3
27522	Relapse	Relapse2	5.74749e-115	-0.681867	0.174	0.653	1.93656e-110	CD4+T	ENSG00000091039	OSBPL8	118	3
27522	Relapse	Relapse2	2.7999e-114	0.637241	0.34	0.002	9.43398e-110	CD4+T	ENSG00000180389	ATP5EP2	118	3
27522	Relapse	Relapse2	4.48462e-113	-0.689901	0.375	0.835	1.51105e-108	CD4+T	ENSG00000090554	FLT3LG	118	3
27522	Relapse	Relapse2	1.82726e-112	-0.595206	0.022	0.428	6.15676e-108	CD4+T	ENSG00000062582	MRPS24	118	3
27522	Relapse	Relapse2	3.34878e-111	-0.790738	0.31	0.764	1.12834e-106	CD4+T	ENSG00000174718	KIAA1551	118	3
27522	Relapse	Relapse2	2.6216e-110	1.11977	0.354	0.011	8.8332e-106	CD4+T	ENSG00000011600	TYROBP	118	3
27522	Relapse	Relapse2	2.90403e-110	-0.681438	0.123	0.585	9.78483e-106	CD4+T	ENSG00000159023	EPB41	118	3
27522	Relapse	Relapse2	4.77137e-110	0.821823	0.697	0.367	1.60767e-105	CD4+T	ENSG00000169020	ATP5I	118	3
27522	Relapse	Relapse2	6.61696e-110	-0.668781	0.07	0.505	2.22952e-105	CD4+T	ENSG00000170989	S1PR1	118	3
27522	Relapse	Relapse2	7.74748e-110	-0.712784	0.504	0.865	2.61044e-105	CD4+T	ENSG00000127528	KLF2	118	3
27522	Relapse	Relapse2	7.92195e-110	-0.575579	0.001	0.377	2.66922e-105	CD4+T	ENSG00000243749	ZMYM6NB	118	3
27522	Relapse	Relapse2	1.45066e-109	-0.714317	0.154	0.611	4.88784e-105	CD4+T	ENSG00000197694	SPTAN1	118	3
27522	Relapse	Relapse2	3.13369e-109	-0.628337	0.223	0.706	1.05586e-104	CD4+T	ENSG00000172354	GNB2	118	3
27522	Relapse	Relapse2	5.08023e-109	0.825752	0.37	0.021	1.71173e-104	CD4+T	ENSG00000101439	CST3	118	3
27522	Relapse	Relapse2	1.31915e-108	-0.669166	0.186	0.657	4.44475e-104	CD4+T	ENSG00000043462	LCP2	118	3
27522	Relapse	Relapse2	3.21475e-107	-0.310549	0.998	1	1.08318e-102	CD4+T	ENSG00000112306	RPS12	118	3
27522	Relapse	Relapse2	4.13567e-107	-0.685738	0.186	0.644	1.39347e-102	CD4+T	ENSG00000111276	CDKN1B	118	3
27522	Relapse	Relapse2	5.12303e-106	-0.593426	0.738	0.973	1.72615e-101	CD4+T	ENSG00000136490	LIMD2	118	3
27522	Relapse	Relapse2	2.37421e-104	-0.56795	0.891	0.991	7.99967e-100	CD4+T	ENSG00000111640	GAPDH	118	3
27522	Relapse	Relapse2	6.71955e-103	-0.72776	0.128	0.559	2.26409e-98	CD4+T	ENSG00000159388	BTG2	118	3
27522	Relapse	Relapse2	7.2433e-103	-0.601346	0.079	0.5	2.44056e-98	CD4+T	ENSG00000177663	IL17RA	118	3
27522	Relapse	Relapse2	1.03274e-102	-0.620364	0.436	0.844	3.47971e-98	CD4+T	ENSG00000117523	PRRC2C	118	3
27522	Relapse	Relapse2	7.1544e-102	-0.885706	0.169	0.587	2.4106e-97	CD4+T	ENSG00000115232	ITGA4	118	3
27522	Relapse	Relapse2	8.69356e-102	-0.685783	0.481	0.85	2.92921e-97	CD4+T	ENSG00000111678	C12orf57	118	3
27522	Relapse	Relapse2	8.3829e-101	-0.563824	0.528	0.9	2.82453e-96	CD4+T	ENSG00000067560	RHOA	118	3
27522	Relapse	Relapse2	1.41321e-100	-0.564031	0.007	0.365	4.76169e-96	CD4+T	ENSG00000273136	NBPF26	118	3
27522	Relapse	Relapse2	4.89624e-100	-0.641275	0.217	0.669	1.64974e-95	CD4+T	ENSG00000109062	SLC9A3R1	118	3
27522	Relapse	Relapse2	1.554e-98	-0.600411	0.129	0.565	5.23604e-94	CD4+T	ENSG00000068796	KIF2A	118	3
27522	Relapse	Relapse2	1.76154e-98	-0.545263	0.043	0.429	5.93534e-94	CD4+T	ENSG00000181029	TRAPPC5	118	3
27522	Relapse	Relapse2	6.58002e-98	-0.509169	0.005	0.35	2.21707e-93	CD4+T	ENSG00000179918	SEPHS2	118	3
27522	Relapse	Relapse2	7.27885e-98	-0.501205	0.748	0.962	2.45254e-93	CD4+T	ENSG00000175390	EIF3F	118	3
27522	Relapse	Relapse2	1.76979e-97	-0.722171	0.34	0.757	5.96313e-93	CD4+T	ENSG00000245164	LINC00861	118	3
27522	Relapse	Relapse2	2.0662e-97	-0.51789	0.738	0.973	6.96184e-93	CD4+T	ENSG00000104894	CD37	118	3
27522	Relapse	Relapse2	3.58594e-97	-0.713013	0.345	0.758	1.20825e-92	CD4+T	ENSG00000138795	LEF1	118	3
27522	Relapse	Relapse2	5.14208e-97	0.297315	0.993	1	1.73257e-92	CD4+T	ENSG00000118181	RPS25	118	3
27522	Relapse	Relapse2	8.12571e-97	-0.644626	0.185	0.628	2.73788e-92	CD4+T	ENSG00000065357	DGKA	118	3
27522	Relapse	Relapse2	1.31911e-96	-0.619395	0.399	0.811	4.4446e-92	CD4+T	ENSG00000100201	DDX17	118	3
27522	Relapse	Relapse2	1.2604e-95	0.762748	0.511	0.153	4.24678e-91	CD4+T	ENSG00000166136	NDUFB8	118	3
27522	Relapse	Relapse2	1.67149e-95	-0.574508	0.141	0.571	5.63191e-91	CD4+T	ENSG00000114331	ACAP2	118	3
27522	Relapse	Relapse2	4.8112e-95	-0.83987	0.312	0.707	1.62109e-90	CD4+T	ENSG00000165272	AQP3	118	3
27522	Relapse	Relapse2	1.03821e-94	-0.598387	0.514	0.878	3.49816e-90	CD4+T	ENSG00000143549	TPM3	118	3
27522	Relapse	Relapse2	2.71809e-94	-0.605202	0.302	0.736	9.15833e-90	CD4+T	ENSG00000103479	RBL2	118	3
27522	Relapse	Relapse2	3.49432e-94	-0.610868	0.205	0.644	1.17738e-89	CD4+T	ENSG00000055163	CYFIP2	118	3
27522	Relapse	Relapse2	2.5388e-92	-0.620482	0.405	0.815	8.55423e-88	CD4+T	ENSG00000107742	SPOCK2	118	3
27522	Relapse	Relapse2	3.05525e-92	-0.576008	0.118	0.534	1.02944e-87	CD4+T	ENSG00000174231	PRPF8	118	3
27522	Relapse	Relapse2	3.80227e-92	-0.516969	0.842	0.982	1.28114e-87	CD4+T	ENSG00000198668	CALM1	118	3
27522	Relapse	Relapse2	6.38387e-92	-0.497282	0.755	0.968	2.15098e-87	CD4+T	ENSG00000162511	LAPTM5	118	3
27522	Relapse	Relapse2	7.66082e-92	-0.569386	0.196	0.636	2.58124e-87	CD4+T	ENSG00000180370	PAK2	118	3
27522	Relapse	Relapse2	1.15451e-91	-0.618675	0.441	0.83	3.89e-87	CD4+T	ENSG00000136167	LCP1	118	3
27522	Relapse	Relapse2	1.37802e-91	-0.606819	0.13	0.556	4.6431e-87	CD4+T	ENSG00000185989	RASA3	118	3
27522	Relapse	Relapse2	2.26389e-91	0.492109	0.952	0.96	7.62794e-87	CD4+T	ENSG00000124172	ATP5E	118	3
27522	Relapse	Relapse2	4.83893e-91	-0.562646	0.081	0.473	1.63043e-86	CD4+T	ENSG00000188641	DPYD	118	3
27522	Relapse	Relapse2	9.24512e-91	-0.746162	0.32	0.723	3.11505e-86	CD4+T	ENSG00000054654	SYNE2	118	3
27522	Relapse	Relapse2	1.32534e-90	-0.684056	0.316	0.717	4.4656e-86	CD4+T	ENSG00000101596	SMCHD1	118	3
27522	Relapse	Relapse2	5.7373e-90	-0.579558	0.445	0.841	1.93313e-85	CD4+T	ENSG00000184640	2019-09-09	118	3
27522	Relapse	Relapse2	2.93217e-89	-0.617232	0.164	0.571	9.87965e-85	CD4+T	ENSG00000110448	CD5	118	3
27522	Relapse	Relapse2	8.45733e-89	-0.62403	0.221	0.642	2.84961e-84	CD4+T	ENSG00000127603	MACF1	118	3
27522	Relapse	Relapse2	9.8442e-89	-0.471631	0.994	0.999	3.3169e-84	CD4+T	ENSG00000075624	ACTB	118	3
27522	Relapse	Relapse2	2.02518e-87	-0.515585	0.117	0.514	6.82363e-83	CD4+T	ENSG00000268027	AC006129.2	118	3
27522	Relapse	Relapse2	6.4563e-86	-0.479232	0.017	0.343	2.17539e-81	CD4+T	ENSG00000278615	C11orf98	118	3
27522	Relapse	Relapse2	1.61657e-85	-0.545104	0.164	0.587	5.44687e-81	CD4+T	ENSG00000197971	MBP	118	3
27522	Relapse	Relapse2	1.95951e-85	-0.574346	0.215	0.638	6.60238e-81	CD4+T	ENSG00000143924	EML4	118	3
27522	Relapse	Relapse2	4.55944e-85	-0.548504	0.022	0.35	1.53626e-80	CD4+T	ENSG00000124575	HIST1H1D	118	3
27522	Relapse	Relapse2	6.18431e-85	-0.269896	0.992	1	2.08374e-80	CD4+T	ENSG00000149806	FAU	118	3
27522	Relapse	Relapse2	1.87932e-84	-0.551161	0.647	0.919	6.3322e-80	CD4+T	ENSG00000104964	AES	118	3
27522	Relapse	Relapse2	1.35389e-83	-0.598061	0.204	0.612	4.56179e-79	CD4+T	ENSG00000165929	TC2N	118	3
27522	Relapse	Relapse2	1.60518e-83	-0.573037	0.144	0.539	5.40849e-79	CD4+T	ENSG00000118482	PHF3	118	3
27522	Relapse	Relapse2	3.15883e-83	-0.528929	0.676	0.926	1.06434e-78	CD4+T	ENSG00000096384	HSP90AB1	118	3
27522	Relapse	Relapse2	5.03547e-83	0.674798	0.335	0.041	1.69665e-78	CD4+T	ENSG00000274265	CH17-189H20.1	118	3
27522	Relapse	Relapse2	1.32256e-82	-0.535506	0.211	0.63	4.45623e-78	CD4+T	ENSG00000109920	FNBP4	118	3
27522	Relapse	Relapse2	3.70439e-82	-0.582985	0.26	0.666	1.24816e-77	CD4+T	ENSG00000167895	TMC8	118	3
27522	Relapse	Relapse2	3.73099e-82	-0.57916	0.013	0.321	1.25712e-77	CD4+T	ENSG00000168298	HIST1H1E	118	3
27522	Relapse	Relapse2	3.95306e-82	-0.543889	0.411	0.796	1.33195e-77	CD4+T	ENSG00000180353	HCLS1	118	3
27522	Relapse	Relapse2	7.50619e-82	0.546782	0.312	0.029	2.52913e-77	CD4+T	ENSG00000153037	SRP19	118	3
27522	Relapse	Relapse2	7.79481e-82	-0.490093	0.043	0.383	2.62638e-77	CD4+T	ENSG00000121210	KIAA0922	118	3
27522	Relapse	Relapse2	1.34418e-81	-0.550741	0.143	0.535	4.52908e-77	CD4+T	ENSG00000270647	TAF15	118	3
27522	Relapse	Relapse2	2.54137e-81	0.684415	0.52	0.198	8.5629e-77	CD4+T	ENSG00000174886	NDUFA11	118	3
27522	Relapse	Relapse2	1.01812e-80	-0.570373	0.348	0.753	3.43044e-76	CD4+T	ENSG00000188042	ARL4C	118	3
27522	Relapse	Relapse2	1.08317e-80	-0.526962	0.485	0.848	3.64965e-76	CD4+T	ENSG00000115053	NCL	118	3
27522	Relapse	Relapse2	2.01659e-79	-0.497825	0.043	0.372	6.7947e-75	CD4+T	ENSG00000104774	MAN2B1	118	3
27522	Relapse	Relapse2	2.16117e-79	-0.536282	0.131	0.517	7.28185e-75	CD4+T	ENSG00000135905	DOCK10	118	3
27522	Relapse	Relapse2	4.02259e-79	-0.433439	0.014	0.318	1.35537e-74	CD4+T	ENSG00000182768	NGRN	118	3
27522	Relapse	Relapse2	7.14309e-79	-0.601282	0.284	0.686	2.40679e-74	CD4+T	ENSG00000160888	IER2	118	3
27522	Relapse	Relapse2	1.22356e-78	-0.535148	0.281	0.684	4.12266e-74	CD4+T	ENSG00000215021	PHB2	118	3
27522	Relapse	Relapse2	1.81866e-78	-0.610215	0.555	0.883	6.12781e-74	CD4+T	ENSG00000175567	UCP2	118	3
27522	Relapse	Relapse2	1.98822e-78	-0.553264	0.346	0.733	6.69912e-74	CD4+T	ENSG00000185811	IKZF1	118	3
27522	Relapse	Relapse2	2.17001e-78	-0.542321	0.299	0.703	7.31164e-74	CD4+T	ENSG00000127483	HP1BP3	118	3
27522	Relapse	Relapse2	5.58082e-78	-0.481319	0.136	0.527	1.8804e-73	CD4+T	ENSG00000154144	TBRG1	118	3
27522	Relapse	Relapse2	1.04736e-77	-0.554297	0.238	0.643	3.52896e-73	CD4+T	ENSG00000110876	SELPLG	118	3
27522	Relapse	Relapse2	1.22829e-77	-0.550464	0.299	0.718	4.13859e-73	CD4+T	ENSG00000213626	LBH	118	3
27522	Relapse	Relapse2	1.49304e-77	-0.290491	0.988	1	5.03064e-73	CD4+T	ENSG00000204525	HLA-C	118	3
27522	Relapse	Relapse2	2.56499e-77	-0.546233	0.092	0.448	8.64248e-73	CD4+T	ENSG00000178562	CD28	118	3
27522	Relapse	Relapse2	6.79046e-77	-0.493461	0.138	0.514	2.28798e-72	CD4+T	ENSG00000108639	SYNGR2	118	3
27522	Relapse	Relapse2	1.24284e-76	-0.522966	0.1	0.467	4.18762e-72	CD4+T	ENSG00000129003	VPS13C	118	3
27522	Relapse	Relapse2	4.50584e-76	0.639536	0.475	0.162	1.5182e-71	CD4+T	ENSG00000106588	PSMA2	118	3
27522	Relapse	Relapse2	6.65501e-76	-0.537398	0.408	0.79	2.24234e-71	CD4+T	ENSG00000125354	2019-09-06	118	3
27522	Relapse	Relapse2	8.54627e-76	-0.546811	0.247	0.634	2.87958e-71	CD4+T	ENSG00000164054	SHISA5	118	3
27522	Relapse	Relapse2	9.66491e-76	-0.433812	0.022	0.321	3.25649e-71	CD4+T	ENSG00000182952	HMGN4	118	3
27522	Relapse	Relapse2	1.7098e-75	0.479451	0.978	0.982	5.76101e-71	CD4+T	ENSG00000265972	TXNIP	118	3
27522	Relapse	Relapse2	2.88398e-75	-0.520959	0.308	0.713	9.71727e-71	CD4+T	ENSG00000120616	EPC1	118	3
27522	Relapse	Relapse2	3.22992e-75	-0.529398	0.141	0.515	1.08829e-70	CD4+T	ENSG00000152818	UTRN	118	3
27522	Relapse	Relapse2	3.34121e-75	-0.525519	0.093	0.441	1.12579e-70	CD4+T	ENSG00000115306	SPTBN1	118	3
27522	Relapse	Relapse2	4.47401e-75	-0.510367	0.924	0.989	1.50747e-70	CD4+T	ENSG00000152518	ZFP36L2	118	3
27522	Relapse	Relapse2	4.39559e-74	-0.448803	0.153	0.536	1.48105e-69	CD4+T	ENSG00000100902	PSMA6	118	3
27522	Relapse	Relapse2	2.07894e-73	-0.462774	0.131	0.502	7.00479e-69	CD4+T	ENSG00000102119	EMD	118	3
27522	Relapse	Relapse2	2.40364e-73	0.462451	0.93	0.933	8.09884e-69	CD4+T	ENSG00000232112	TMA7	118	3
27522	Relapse	Relapse2	9.05711e-73	-0.526979	0.298	0.69	3.0517e-68	CD4+T	ENSG00000071127	WDR1	118	3
27522	Relapse	Relapse2	1.10625e-72	-0.489983	0.108	0.466	3.72738e-68	CD4+T	ENSG00000101096	NFATC2	118	3
27522	Relapse	Relapse2	2.35842e-72	0.464156	0.932	0.929	7.94647e-68	CD4+T	ENSG00000156467	UQCRB	118	3
27522	Relapse	Relapse2	3.64799e-72	-0.48214	0.411	0.797	1.22916e-67	CD4+T	ENSG00000168066	SF1	118	3
27522	Relapse	Relapse2	4.18948e-72	-0.479587	0.411	0.796	1.4116e-67	CD4+T	ENSG00000134884	ARGLU1	118	3
27522	Relapse	Relapse2	8.79038e-72	0.603461	0.746	0.564	2.96183e-67	CD4+T	ENSG00000156411	C14orf2	118	3
27522	Relapse	Relapse2	1.61301e-71	-0.62617	0.442	0.772	5.43488e-67	CD4+T	ENSG00000081059	TCF7	118	3
27522	Relapse	Relapse2	1.9845e-71	-0.27937	0.993	1	6.68659e-67	CD4+T	ENSG00000110700	RPS13	118	3
27522	Relapse	Relapse2	1.99881e-71	0.645014	0.61	0.327	6.73478e-67	CD4+T	ENSG00000220205	VAMP2	118	3
27522	Relapse	Relapse2	5.45636e-71	-0.494608	0.072	0.396	1.83847e-66	CD4+T	ENSG00000124181	PLCG1	118	3
27522	Relapse	Relapse2	1.17831e-70	-0.565053	0.466	0.793	3.97021e-66	CD4+T	ENSG00000111913	FAM65B	118	3
27522	Relapse	Relapse2	2.12268e-69	0.654522	0.411	0.125	7.15214e-65	CD4+T	ENSG00000150867	PIP4K2A	118	3
27522	Relapse	Relapse2	5.33897e-69	-0.493169	0.07	0.391	1.79891e-64	CD4+T	ENSG00000185477	GPRIN3	118	3
27522	Relapse	Relapse2	9.97253e-69	-0.550735	0.33	0.706	3.36014e-64	CD4+T	ENSG00000166750	SLFN5	118	3
27522	Relapse	Relapse2	1.10904e-68	-0.835719	0.183	0.517	3.7368e-64	CD4+T	ENSG00000114737	CISH	118	3
27522	Relapse	Relapse2	1.49869e-68	-0.580451	0.348	0.698	5.04969e-64	CD4+T	ENSG00000172005	MAL	118	3
27522	Relapse	Relapse2	1.69948e-68	-0.454433	0.09	0.428	5.72622e-64	CD4+T	ENSG00000154310	TNIK	118	3
27522	Relapse	Relapse2	2.08359e-68	-0.514298	0.341	0.724	7.02046e-64	CD4+T	ENSG00000141293	SKAP1	118	3
27522	Relapse	Relapse2	3.90059e-68	-0.446319	0.066	0.384	1.31427e-63	CD4+T	ENSG00000133858	ZFC3H1	118	3
27522	Relapse	Relapse2	5.10212e-68	-0.483539	0.211	0.6	1.71911e-63	CD4+T	ENSG00000145675	PIK3R1	118	3
27522	Relapse	Relapse2	5.17223e-68	0.406639	0.943	0.959	1.74273e-63	CD4+T	ENSG00000127184	COX7C	118	3
27522	Relapse	Relapse2	6.116e-68	-0.442094	0.068	0.387	2.06073e-63	CD4+T	ENSG00000167984	NLRC3	118	3
27522	Relapse	Relapse2	8.5936e-68	-0.514962	0.069	0.383	2.89553e-63	CD4+T	ENSG00000279576	AP000769.1	118	3
27522	Relapse	Relapse2	1.16797e-67	-0.48372	0.146	0.49	3.93536e-63	CD4+T	ENSG00000182934	SRPRA	118	3
27522	Relapse	Relapse2	1.38794e-67	-0.536118	0.229	0.604	4.67653e-63	CD4+T	ENSG00000101224	CDC25B	118	3
27522	Relapse	Relapse2	1.3943e-67	-0.509972	0.172	0.527	4.69796e-63	CD4+T	ENSG00000118058	KMT2A	118	3
27522	Relapse	Relapse2	5.74548e-67	-0.511387	0.123	0.462	1.93588e-62	CD4+T	ENSG00000163513	TGFBR2	118	3
27522	Relapse	Relapse2	1.36955e-66	-0.447638	0.088	0.412	4.61458e-62	CD4+T	ENSG00000114127	XRN1	118	3
27522	Relapse	Relapse2	2.15909e-66	-0.475676	0.201	0.566	7.27484e-62	CD4+T	ENSG00000177885	GRB2	118	3
27522	Relapse	Relapse2	2.94088e-66	-0.466762	0.27	0.641	9.90901e-62	CD4+T	ENSG00000161011	SQSTM1	118	3
27522	Relapse	Relapse2	6.43994e-66	-0.360113	0.955	0.997	2.16987e-61	CD4+T	ENSG00000108518	PFN1	118	3
27522	Relapse	Relapse2	6.87707e-66	-0.510006	0.084	0.406	2.31716e-61	CD4+T	ENSG00000152270	PDE3B	118	3
27522	Relapse	Relapse2	1.30887e-65	-0.462163	0.094	0.416	4.41012e-61	CD4+T	ENSG00000153201	RANBP2	118	3
27522	Relapse	Relapse2	1.60148e-65	-0.459552	0.618	0.892	5.39604e-61	CD4+T	ENSG00000147168	IL2RG	118	3
27522	Relapse	Relapse2	3.2067e-65	-0.477487	0.03	0.303	1.08046e-60	CD4+T	ENSG00000117318	ID3	118	3
27522	Relapse	Relapse2	3.67287e-65	-0.466364	0.191	0.554	1.23754e-60	CD4+T	ENSG00000151702	FLI1	118	3
27522	Relapse	Relapse2	7.33491e-65	-0.447157	0.098	0.419	2.47143e-60	CD4+T	ENSG00000196396	PTPN1	118	3
27522	Relapse	Relapse2	1.03777e-64	0.588194	0.846	0.728	3.49666e-60	CD4+T	ENSG00000157514	TSC22D3	118	3
27522	Relapse	Relapse2	1.67047e-64	-0.445174	0.485	0.827	5.62849e-60	CD4+T	ENSG00000112576	CCND3	118	3
27522	Relapse	Relapse2	6.11413e-64	-0.369471	0.863	0.986	2.0601e-59	CD4+T	ENSG00000135390	ATP5G2	118	3
27522	Relapse	Relapse2	6.29386e-64	-0.448351	0.126	0.464	2.12065e-59	CD4+T	ENSG00000114062	UBE3A	118	3
27522	Relapse	Relapse2	1.13379e-63	-0.419892	0.058	0.35	3.82018e-59	CD4+T	ENSG00000129675	ARHGEF6	118	3
27522	Relapse	Relapse2	1.22593e-63	-0.501126	0.2	0.56	4.13064e-59	CD4+T	ENSG00000132002	DNAJB1	118	3
27522	Relapse	Relapse2	1.85202e-63	-0.453897	0.127	0.457	6.24019e-59	CD4+T	ENSG00000099995	SF3A1	118	3
27522	Relapse	Relapse2	3.75879e-63	-0.487089	0.326	0.686	1.26649e-58	CD4+T	ENSG00000147548	WHSC1L1	118	3
27522	Relapse	Relapse2	7.33929e-63	-0.42881	0.04	0.318	2.4729e-58	CD4+T	ENSG00000266338	NBPF15	118	3
27522	Relapse	Relapse2	1.00823e-62	-0.474489	0.166	0.512	3.39714e-58	CD4+T	ENSG00000171634	BPTF	118	3
27522	Relapse	Relapse2	1.22562e-62	-0.485204	0.401	0.752	4.1296e-58	CD4+T	ENSG00000076928	ARHGEF1	118	3
27522	Relapse	Relapse2	1.35336e-62	-0.45746	0.229	0.587	4.56001e-58	CD4+T	ENSG00000165280	VCP	118	3
27522	Relapse	Relapse2	2.19302e-62	-0.402213	0.041	0.316	7.38916e-58	CD4+T	ENSG00000141506	PIK3R5	118	3
27522	Relapse	Relapse2	9.05402e-62	-0.458762	0.109	0.43	3.05066e-57	CD4+T	ENSG00000171681	ATF7IP	118	3
27522	Relapse	Relapse2	1.06013e-61	0.629535	0.615	0.377	3.57201e-57	CD4+T	ENSG00000183648	NDUFB1	118	3
27522	Relapse	Relapse2	1.68963e-61	-0.413618	0.093	0.403	5.69304e-57	CD4+T	ENSG00000132589	FLOT2	118	3
27522	Relapse	Relapse2	2.37654e-61	-0.457761	0.13	0.457	8.00752e-57	CD4+T	ENSG00000245954	RP11-18H21.1	118	3
27522	Relapse	Relapse2	2.61837e-61	-0.429968	0.139	0.475	8.82232e-57	CD4+T	ENSG00000153922	CHD1	118	3
27522	Relapse	Relapse2	2.62075e-61	-0.408424	0.046	0.319	8.83035e-57	CD4+T	ENSG00000168016	TRANK1	118	3
27522	Relapse	Relapse2	3.1716e-61	0.258274	0.986	0.998	1.06864e-56	CD4+T	ENSG00000221983	UBA52	118	3
27522	Relapse	Relapse2	2.10642e-60	-0.371573	0.876	0.986	7.09738e-56	CD4+T	ENSG00000111716	LDHB	118	3
27522	Relapse	Relapse2	2.18902e-60	-0.336914	0.892	0.991	7.37567e-56	CD4+T	ENSG00000169567	HINT1	118	3
27522	Relapse	Relapse2	2.19296e-60	-0.438578	0.196	0.543	7.38895e-56	CD4+T	ENSG00000105887	MTPN	118	3
27522	Relapse	Relapse2	2.28842e-60	-0.484246	0.21	0.549	7.7106e-56	CD4+T	ENSG00000144674	GOLGA4	118	3
27522	Relapse	Relapse2	2.89844e-60	-0.443599	0.088	0.391	9.76601e-56	CD4+T	ENSG00000137497	NUMA1	118	3
27522	Relapse	Relapse2	2.94841e-60	0.433894	0.882	0.88	9.93438e-56	CD4+T	ENSG00000228474	OST4	118	3
27522	Relapse	Relapse2	3.68126e-60	-0.43223	0.08	0.375	1.24036e-55	CD4+T	ENSG00000181222	POLR2A	118	3
27522	Relapse	Relapse2	5.95824e-60	-0.417106	0.442	0.795	2.00757e-55	CD4+T	ENSG00000198771	RCSD1	118	3
27522	Relapse	Relapse2	1.09784e-59	-0.481271	0.421	0.755	3.69906e-55	CD4+T	ENSG00000160310	PRMT2	118	3
27522	Relapse	Relapse2	1.37086e-59	-0.425228	0.214	0.573	4.61896e-55	CD4+T	ENSG00000129351	ILF3	118	3
27522	Relapse	Relapse2	1.56577e-59	-0.455044	0.149	0.482	5.27571e-55	CD4+T	ENSG00000186469	GNG2	118	3
27522	Relapse	Relapse2	2.64751e-59	-0.429408	0.224	0.581	8.92054e-55	CD4+T	ENSG00000103653	CSK	118	3
27522	Relapse	Relapse2	3.1483e-59	-0.418218	0.12	0.434	1.06079e-54	CD4+T	ENSG00000141298	SSH2	118	3
27522	Relapse	Relapse2	3.23203e-59	-0.454005	0.533	0.836	1.089e-54	CD4+T	ENSG00000136938	ANP32B	118	3
27522	Relapse	Relapse2	1.30532e-58	-0.387897	0.052	0.328	4.39814e-54	CD4+T	ENSG00000253719	ATXN7L3B	118	3
[truncated: 6,099 more rows]

## Sheet: DE genes across B cell developm
Table 4.2 Differential expression across B cell development
gene	Group1	Group2	avg_logFC	p_val	p_val_adj	pct.1	pct.2
IGLL1	PreB	B	2.86362	0	0	0.604	0.033
VPREB1	PreB	B	2.17272	0	0	0.593	0.017
SOX4	PreB	B	2.16244	0	0	0.844	0.09
STMN1	PreB	B	2.08129	0	0	0.765	0.179
CD9	PreB	B	1.64283	0	0	0.577	0.048
MME	PreB	B	1.12148	0	0	0.405	0.006
CMTM8	PreB	B	1.09165	0	0	0.332	0.006
ARPP21	PreB	B	0.975406	0	0	0.298	0.001
AKAP12	PreB	B	0.95044	0	0	0.284	0.001
CFAP73	PreB	B	0.800723	0	0	0.262	0.001
PTMA	PreB	B	0.922505	1.32618e-304	4.46842e-300	1	0.995
MIR181A1HG	PreB	B	0.747096	7.59971e-270	2.56065e-265	0.313	0.016
RP11-524N5.1	PreB	B	0.822534	1.13592e-269	3.82737e-265	0.226	0.002
CD38	PreB	B	1.06339	1.33777e-254	4.5075e-250	0.504	0.074
H3F3A	PreB	B	1.00689	1.19953e-251	4.04168e-247	0.991	0.886
AEBP1	PreB	B	0.813706	1.20065e-250	4.04546e-246	0.34	0.024
CD24	PreB	B	1.38638	1.203e-247	4.05338e-243	0.754	0.248
MYB	PreB	B	0.661479	5.76171e-247	1.94135e-242	0.249	0.007
VPREB3	PreB	B	1.28989	5.407e-227	1.82184e-222	0.902	0.473
H3F3B	PreB	B	0.897251	8.40518e-204	2.83204e-199	0.991	0.875
NREP	PreB	B	0.567585	8.24573e-200	2.77832e-195	0.287	0.023
LDLRAD4	PreB	B	0.749957	7.72392e-198	2.6025e-193	0.344	0.039
PCDH9	PreB	B	1.04721	7.88188e-197	2.65572e-192	0.59	0.139
TRABD	PreB	B	0.971093	8.97705e-197	3.02473e-192	0.507	0.105
ACSM3	PreB	B	1.01684	1.80112e-193	6.06871e-189	0.27	0.021
CD79B	PreB	B	1.08265	4.98956e-189	1.68118e-184	0.968	0.818
VDAC1	PreB	B	1.17151	2.98905e-187	1.00713e-182	0.587	0.168
RAG2	PreB	B	0.521604	3.59887e-186	1.2126e-181	0.151	0
MKI67	PreB	B	0.909758	7.09582e-186	2.39087e-181	0.282	0.025
TYMS	PreB	B	0.915219	9.22556e-175	3.10846e-170	0.31	0.037
HMGB3	PreB	B	0.672363	3.30257e-174	1.11277e-169	0.275	0.027
SSBP2	PreB	B	0.966371	5.58529e-173	1.88191e-168	0.478	0.104
TFDP2	PreB	B	0.85488	3.36134e-172	1.13257e-167	0.433	0.083
UHRF1	PreB	B	0.476933	6.97729e-172	2.35093e-167	0.208	0.011
HNRNPA1	PreB	B	0.846644	1.05783e-171	3.56425e-167	0.954	0.885
CENPF	PreB	B	0.965106	9.03698e-171	3.04492e-166	0.28	0.029
RP11-620J15.3	PreB	B	0.742013	4.632e-169	1.56071e-164	0.385	0.063
WASF1	PreB	B	0.60011	2.00606e-168	6.7592e-164	0.212	0.012
MND1	PreB	B	0.321685	8.87722e-168	2.99109e-163	0.192	0.009
HIST1H1C	PreB	B	1.50476	5.52602e-163	1.86194e-158	0.492	0.118
NUSAP1	PreB	B	0.830731	2.87098e-161	9.67347e-157	0.276	0.031
YBX3	PreB	B	0.959718	1.18264e-159	3.98477e-155	0.591	0.171
BAHCC1	PreB	B	0.317095	1.40457e-159	4.73255e-155	0.144	0.002
TOP2A	PreB	B	1.03159	1.83434e-159	6.18063e-155	0.269	0.029
BCL7A	PreB	B	0.93897	1.30841e-158	4.40855e-154	0.62	0.19
DBN1	PreB	B	0.339958	1.3451e-158	4.53218e-154	0.153	0.004
MSI2	PreB	B	0.835378	8.34491e-157	2.81174e-152	0.479	0.112
H1FX	PreB	B	0.870222	1.29651e-156	4.36847e-152	0.458	0.102
CMTM7	PreB	B	0.867108	1.58676e-156	5.34644e-152	0.468	0.109
AURKB	PreB	B	0.546489	2.33696e-156	7.87414e-152	0.221	0.017
CCDC191	PreB	B	1.1797	1.47461e-154	4.96856e-150	0.364	0.067
NEIL1	PreB	B	1.08562	2.09267e-154	7.05105e-150	0.401	0.081
BIRC5	PreB	B	0.647305	2.12109e-148	7.1468e-144	0.261	0.029
SMARCA4	PreB	B	0.651497	2.78785e-145	9.39338e-141	0.362	0.065
TPX2	PreB	B	0.433032	1.22456e-144	4.12605e-140	0.205	0.015
HRK	PreB	B	0.715497	1.51265e-143	5.09672e-139	0.231	0.023
CDC25B	PreB	B	0.926556	4.03098e-143	1.3582e-138	0.358	0.067
RGS2	PreB	B	1.60255	1.58021e-142	5.32438e-138	0.608	0.225
KIAA0101	PreB	B	1.1623	1.94889e-140	6.56657e-136	0.354	0.071
ASPM	PreB	B	0.591699	8.02546e-140	2.7041e-135	0.206	0.017
E2F2	PreB	B	0.31544	1.89172e-139	6.37398e-135	0.165	0.008
RAG1	PreB	B	0.504474	1.32894e-138	4.47774e-134	0.119	0.001
BTBD3	PreB	B	0.406761	3.6878e-137	1.24257e-132	0.148	0.005
ZWINT	PreB	B	0.437695	1.13144e-136	3.81227e-132	0.235	0.025
H2AFV	PreB	B	1.01602	1.59763e-136	5.38307e-132	0.575	0.219
DTX1	PreB	B	0.56914	1.9931e-136	6.71555e-132	0.205	0.018
MZB1	PreB	B	0.775392	7.68412e-136	2.58909e-131	0.741	0.307
TCF3	PreB	B	0.696869	3.56341e-134	1.20066e-129	0.414	0.093
NSMCE1	PreB	B	1.07407	9.05303e-133	3.05033e-128	0.475	0.131
IRF4	PreB	B	0.75506	1.20139e-131	4.04795e-127	0.298	0.048
CENPU	PreB	B	0.452284	1.06105e-130	3.57512e-126	0.241	0.028
HMGB1	PreB	B	1.22924	2.11162e-127	7.11489e-123	0.898	0.79
SPC25	PreB	B	0.262284	4.77739e-127	1.60969e-122	0.161	0.009
P4HA2	PreB	B	0.400161	6.37904e-127	2.14936e-122	0.12	0.002
MYBL2	PreB	B	0.355246	6.08703e-126	2.05096e-121	0.205	0.02
PTTG1	PreB	B	0.780926	1.00481e-124	3.38561e-120	0.313	0.057
LEF1	PreB	B	0.474832	1.3151e-124	4.43111e-120	0.197	0.018
TOP2B	PreB	B	0.798221	3.45431e-124	1.1639e-119	0.38	0.085
MPP1	PreB	B	0.474969	1.03914e-122	3.50126e-118	0.233	0.029
IGLC5	PreB	B	0.567642	1.94689e-121	6.55985e-117	0.231	0.029
PXMP2	PreB	B	0.30585	1.38225e-120	4.65735e-116	0.188	0.017
UBE2C	PreB	B	0.789899	9.6676e-120	3.2574e-115	0.247	0.035
TCL1A	PreB	B	1.10636	8.19019e-119	2.7596e-114	0.766	0.468
CDKN3	PreB	B	0.342942	1.5767e-118	5.31253e-114	0.187	0.017
KANK2	PreB	B	0.407687	3.71654e-118	1.25225e-113	0.14	0.007
RRM2	PreB	B	0.449706	6.32481e-118	2.13108e-113	0.206	0.022
HMGB2	PreB	B	1.78108	7.21739e-118	2.43183e-113	0.63	0.325
CDT1	PreB	B	0.309056	3.02491e-117	1.01921e-112	0.192	0.018
EZH2	PreB	B	0.497504	3.03301e-117	1.02194e-112	0.266	0.041
CRNDE	PreB	B	0.27827	2.00172e-115	6.74461e-111	0.147	0.009
MAD2L1	PreB	B	0.451868	1.16506e-114	3.92555e-110	0.259	0.04
GTSE1	PreB	B	0.297763	1.50815e-114	5.08155e-110	0.165	0.013
ACTG1	PreB	B	0.999025	2.19159e-114	7.38435e-110	0.836	0.666
NUCB2	PreB	B	0.698234	3.9375e-114	1.3267e-109	0.377	0.092
SMIM24	PreB	B	0.332467	6.54607e-114	2.20563e-109	0.138	0.007
MAD2L2	PreB	B	0.591651	6.10683e-113	2.05764e-108	0.339	0.073
PTPRE	PreB	B	0.65323	9.6344e-113	3.24622e-108	0.335	0.071
SPC24	PreB	B	0.273159	5.3158e-112	1.79111e-107	0.151	0.01
CCNB2	PreB	B	0.407314	1.05308e-111	3.54824e-107	0.184	0.018
H2AFY	PreB	B	0.939367	1.07262e-111	3.61407e-107	0.54	0.217
CLSPN	PreB	B	0.348988	1.73699e-111	5.85261e-107	0.201	0.023
MYL4	PreB	B	0.526173	2.62433e-111	8.84243e-107	0.184	0.018
DNTT	PreB	B	1.66543	5.31334e-111	1.79028e-106	0.279	0.051
SMC4	PreB	B	0.883851	8.69815e-111	2.93075e-106	0.401	0.112
CENPW	PreB	B	0.37603	9.41048e-111	3.17077e-106	0.226	0.03
SAC3D1	PreB	B	0.343665	1.39045e-109	4.68497e-105	0.201	0.023
CDC20	PreB	B	0.390702	3.82087e-109	1.2874e-104	0.165	0.014
NUF2	PreB	B	0.262771	2.32643e-108	7.83866e-104	0.155	0.012
STIM2	PreB	B	0.770977	1.3444e-107	4.52981e-103	0.361	0.088
ZEB2	PreB	B	0.833807	1.8349e-107	6.1825e-103	0.557	0.209
HMMR	PreB	B	0.373946	6.84597e-107	2.30668e-102	0.164	0.014
PRDX1	PreB	B	0.859984	6.89153e-107	2.32203e-102	0.616	0.289
RP1-34B20.21	PreB	B	0.59967	8.18307e-106	2.7572e-101	0.16	0.014
ADA	PreB	B	0.472765	9.11159e-106	3.07006e-101	0.22	0.031
ASF1B	PreB	B	0.251181	3.66118e-105	1.2336e-100	0.168	0.015
MXD3	PreB	B	0.37079	3.22747e-103	1.08746e-98	0.188	0.021
CCDC34	PreB	B	0.323	4.96671e-103	1.67348e-98	0.205	0.026
ERGIC1	PreB	B	0.638453	1.55236e-102	5.23053e-98	0.439	0.13
SMAD1	PreB	B	0.390464	3.8846e-102	1.30888e-97	0.106	0.003
CDK6	PreB	B	0.531427	7.64687e-102	2.57654e-97	0.274	0.052
MLXIP	PreB	B	0.706496	1.17772e-101	3.96821e-97	0.351	0.087
HMCES	PreB	B	0.434209	2.55861e-101	8.62097e-97	0.253	0.043
CCDC112	PreB	B	0.791747	3.37101e-101	1.13583e-96	0.3	0.065
SLC25A5	PreB	B	0.814777	1.04858e-100	3.53307e-96	0.696	0.418
KIFC1	PreB	B	0.281308	1.23788e-100	4.17091e-96	0.183	0.02
SMIM3	PreB	B	0.432901	2.73247e-99	9.20679e-95	0.134	0.009
CDCA7	PreB	B	0.373359	3.00428e-99	1.01226e-94	0.177	0.02
EIF4A3	PreB	B	0.614981	5.18476e-98	1.74695e-93	0.341	0.085
APBB2	PreB	B	0.38355	2.61484e-97	8.81043e-93	0.112	0.005
CENPE	PreB	B	0.342934	5.1379e-97	1.73116e-92	0.147	0.012
LHPP	PreB	B	0.761864	1.322e-96	4.45436e-92	0.304	0.068
H2AFX	PreB	B	0.420652	8.78657e-95	2.96055e-90	0.242	0.042
GLUL	PreB	B	0.573387	1.33291e-94	4.49112e-90	0.325	0.078
C21orf58	PreB	B	0.299872	2.16972e-94	7.31067e-90	0.161	0.017
TCL1B	PreB	B	0.609942	2.7133e-94	9.1422e-90	0.176	0.021
CTBP2	PreB	B	0.294273	1.1908e-93	4.01227e-89	0.157	0.016
GINS2	PreB	B	0.270357	1.49436e-93	5.03508e-89	0.16	0.016
PHGDH	PreB	B	0.271244	1.01932e-91	3.43449e-87	0.172	0.02
HMGN2	PreB	B	1.18694	1.33663e-90	4.50363e-86	0.795	0.646
UBE2T	PreB	B	0.342494	1.47614e-90	4.97371e-86	0.198	0.029
LMNB1	PreB	B	0.387551	1.171e-89	3.94555e-85	0.231	0.041
SOCS2	PreB	B	0.433326	5.07952e-89	1.7115e-84	0.127	0.01
TAX1BP3	PreB	B	0.585808	1.2097e-88	4.07596e-84	0.247	0.049
CKS2	PreB	B	0.694831	1.30085e-87	4.38308e-83	0.357	0.105
MID1IP1	PreB	B	0.480785	1.99703e-87	6.7288e-83	0.29	0.066
TUBB	PreB	B	1.44879	6.83955e-87	2.30452e-82	0.548	0.288
MYLK	PreB	B	0.283013	9.59648e-87	3.23344e-82	0.11	0.006
DDX54	PreB	B	0.614181	1.31437e-86	4.42864e-82	0.307	0.076
DHFR	PreB	B	0.421673	1.81841e-86	6.12694e-82	0.243	0.047
CDHR3	PreB	B	0.463506	4.00056e-86	1.34795e-81	0.11	0.007
IKZF2	PreB	B	0.299668	4.2427e-86	1.42954e-81	0.124	0.01
CDK1	PreB	B	0.334117	7.47601e-86	2.51897e-81	0.171	0.022
UGP2	PreB	B	0.661707	3.14572e-85	1.05992e-80	0.488	0.182
ABHD15	PreB	B	0.440001	1.13267e-84	3.81641e-80	0.19	0.029
STARD4-AS1	PreB	B	0.403741	3.20792e-84	1.08088e-79	0.135	0.013
HIST1H2BG	PreB	B	0.639686	3.58707e-84	1.20863e-79	0.168	0.022
ATP5C1	PreB	B	0.661261	8.53585e-84	2.87607e-79	0.57	0.257
DOK3	PreB	B	0.438837	1.10634e-83	3.72771e-79	0.241	0.048
TTC7A	PreB	B	0.462875	1.38578e-83	4.66926e-79	0.249	0.051
CDKN2C	PreB	B	0.271552	2.10366e-83	7.08807e-79	0.153	0.018
SRP14	PreB	B	0.524781	2.37902e-83	8.01588e-79	0.866	0.728
RAD51AP1	PreB	B	0.288912	2.40989e-83	8.11989e-79	0.172	0.023
MYL6B	PreB	B	0.490639	2.78402e-83	9.38048e-79	0.325	0.086
BACH2	PreB	B	0.771662	9.94774e-82	3.35179e-77	0.437	0.154
CASC5	PreB	B	0.254079	2.82833e-81	9.52977e-77	0.156	0.019
GMNN	PreB	B	0.276365	4.3877e-81	1.47839e-76	0.193	0.031
TMEM263	PreB	B	0.465047	7.21707e-81	2.43172e-76	0.241	0.05
FABP5	PreB	B	0.569587	6.75317e-80	2.27541e-75	0.295	0.076
SMC2	PreB	B	0.432524	1.39065e-79	4.68564e-75	0.263	0.06
IGFBP7	PreB	B	0.337415	1.64156e-79	5.53107e-75	0.171	0.024
HIST1H1D	PreB	B	0.367771	4.17778e-79	1.40766e-74	0.208	0.037
HIP1	PreB	B	0.390944	1.85063e-78	6.23551e-74	0.152	0.019
UBB	PreB	B	0.621796	6.89824e-78	2.32429e-73	0.892	0.798
CARHSP1	PreB	B	0.63274	1.81827e-77	6.12647e-73	0.429	0.156
PCNA	PreB	B	0.778271	2.5414e-77	8.56298e-73	0.303	0.085
ATP5L	PreB	B	0.521174	2.67271e-77	9.00543e-73	0.869	0.755
SPTBN1	PreB	B	0.718563	1.41324e-75	4.76177e-71	0.341	0.105
FEN1	PreB	B	0.259643	4.83144e-75	1.6279e-70	0.181	0.029
CENPM	PreB	B	0.330414	7.77177e-75	2.61862e-70	0.23	0.048
PAG1	PreB	B	0.415277	8.79431e-75	2.96316e-70	0.253	0.058
TPGS2	PreB	B	0.380254	9.76585e-75	3.29051e-70	0.282	0.071
GAS7	PreB	B	0.328649	2.83185e-74	9.54164e-70	0.138	0.016
SGOL2	PreB	B	0.301884	4.57696e-74	1.54216e-69	0.163	0.024
H2AFZ	PreB	B	1.25499	2.23573e-73	7.53306e-69	0.594	0.372
TUBA1B	PreB	B	1.60766	5.17348e-73	1.74315e-68	0.638	0.449
HNRNPA2B1	PreB	B	0.525428	9.8684e-72	3.32506e-67	0.848	0.735
RIMKLB	PreB	B	0.387417	9.5441e-71	3.21579e-66	0.168	0.027
IDH2	PreB	B	0.635954	9.7449e-71	3.28345e-66	0.396	0.147
TCF4	PreB	B	0.662605	1.01177e-70	3.40907e-66	0.552	0.253
RCSD1	PreB	B	0.774351	3.7334e-70	1.25793e-65	0.749	0.473
MPST	PreB	B	0.346741	5.21048e-70	1.75562e-65	0.235	0.054
HIST1H4C	PreB	B	1.76419	1.09452e-69	3.68787e-65	0.496	0.248
MCM7	PreB	B	0.606224	4.78012e-69	1.61061e-64	0.302	0.09
MPZL1	PreB	B	0.317835	6.33093e-69	2.13314e-64	0.175	0.03
PIM1	PreB	B	0.413563	6.48853e-69	2.18624e-64	0.253	0.062
CCNB1	PreB	B	0.288628	9.61744e-69	3.2405e-64	0.146	0.02
ACTB	PreB	B	0.376243	1.13895e-68	3.83758e-64	0.987	0.977
DCAF12	PreB	B	0.253379	1.36872e-68	4.61177e-64	0.111	0.011
PLD4	PreB	B	0.63131	8.15176e-68	2.74665e-63	0.38	0.133
SRSF3	PreB	B	0.659255	3.01033e-67	1.0143e-62	0.694	0.495
AHDC1	PreB	B	0.316586	3.0321e-67	1.02164e-62	0.143	0.02
VAMP8	PreB	B	0.668857	8.77573e-67	2.95689e-62	0.623	0.351
HCK	PreB	B	0.595951	1.28761e-66	4.33847e-62	0.291	0.087
RRM1	PreB	B	0.256391	2.98792e-66	1.00675e-61	0.18	0.033
FAIM	PreB	B	0.289642	3.34722e-66	1.12781e-61	0.187	0.035
SPINT2	PreB	B	0.620334	1.8716e-65	6.30618e-61	0.484	0.209
TOP1	PreB	B	0.538945	1.95041e-65	6.57173e-61	0.402	0.148
KLHDC3	PreB	B	0.35548	4.31994e-64	1.45556e-59	0.263	0.07
KIAA0226L	PreB	B	0.642815	6.19907e-64	2.08871e-59	0.351	0.124
GCSAM	PreB	B	0.254107	4.85247e-63	1.63499e-58	0.147	0.023
FAM111B	PreB	B	0.292803	7.5997e-63	2.56064e-58	0.169	0.03
PPP1CA	PreB	B	0.610652	1.81824e-62	6.12637e-58	0.656	0.415
FAM129C	PreB	B	0.724652	2.20756e-62	7.43814e-58	0.597	0.316
SYVN1	PreB	B	0.47024	6.01741e-62	2.02751e-57	0.267	0.076
NASP	PreB	B	0.604277	6.0905e-62	2.05213e-57	0.458	0.209
PSMA6	PreB	B	0.345112	1.9461e-60	6.55718e-56	0.234	0.059
ERH	PreB	B	0.583459	3.28299e-60	1.10617e-55	0.604	0.364
TLE4	PreB	B	0.598696	3.78475e-60	1.27523e-55	0.459	0.199
UBE2S	PreB	B	0.258439	1.07612e-59	3.62588e-55	0.173	0.034
CDKN2D	PreB	B	0.610831	2.52106e-59	8.49446e-55	0.362	0.137
TIFA	PreB	B	0.507495	3.45498e-59	1.16412e-54	0.278	0.084
TMEM243	PreB	B	0.632185	1.60882e-58	5.42074e-54	0.623	0.347
HELLS	PreB	B	0.350206	5.01596e-58	1.69008e-53	0.202	0.047
CHCHD2	PreB	B	0.500064	1.24489e-57	4.19454e-53	0.763	0.621
YWHAQ	PreB	B	0.551505	1.84662e-57	6.22202e-53	0.525	0.269
ITM2C	PreB	B	0.534316	2.25956e-57	7.61338e-53	0.442	0.189
BCL2L1	PreB	B	0.321545	4.47756e-57	1.50867e-52	0.134	0.021
HIST1H2AC	PreB	B	0.822804	4.82328e-57	1.62516e-52	0.307	0.109
LL22NC03-2H8.5	PreB	B	0.495126	7.83332e-57	2.63936e-52	0.249	0.071
RUVBL2	PreB	B	0.265978	8.68147e-57	2.92513e-52	0.224	0.057
SLC25A3	PreB	B	0.525539	1.47785e-56	4.97947e-52	0.619	0.379
ATP1B3	PreB	B	0.46061	1.95324e-56	6.58126e-52	0.332	0.117
EBF1	PreB	B	0.548074	2.96294e-56	9.98333e-52	0.368	0.14
HIST2H2AC	PreB	B	0.305028	3.32708e-56	1.12103e-51	0.197	0.046
TM7SF2	PreB	B	0.357303	3.35999e-56	1.13212e-51	0.14	0.024
IGLL5	PreB	B	0.785471	3.67452e-56	1.23809e-51	0.32	0.114
HADH	PreB	B	0.27329	1.17725e-55	3.96663e-51	0.212	0.053
SUMO2	PreB	B	0.505304	1.5314e-55	5.15991e-51	0.754	0.601
NDUFA4	PreB	B	0.554547	3.69307e-55	1.24434e-50	0.709	0.527
WDR66	PreB	B	0.356856	4.89437e-55	1.64911e-50	0.122	0.018
RP11-164H13.1	PreB	B	0.687263	5.39937e-55	1.81926e-50	0.276	0.089
PPP1R14A	PreB	B	0.613268	7.67737e-55	2.58681e-50	0.344	0.13
PSMA4	PreB	B	0.527505	1.11749e-54	3.76525e-50	0.541	0.289
REXO2	PreB	B	0.668935	1.18903e-54	4.00632e-50	0.302	0.106
ILF2	PreB	B	0.499153	1.33417e-54	4.49535e-50	0.403	0.172
PIN1	PreB	B	0.412467	2.06525e-54	6.95867e-50	0.378	0.146
TUBB4B	PreB	B	0.744463	2.07113e-54	6.97848e-50	0.343	0.139
CD72	PreB	B	0.561278	3.13772e-54	1.05722e-49	0.504	0.237
NTAN1	PreB	B	0.357427	4.50639e-54	1.51838e-49	0.228	0.062
ZMIZ1	PreB	B	0.284945	5.08355e-54	1.71285e-49	0.127	0.02
LAMP5	PreB	B	0.317377	9.89002e-54	3.33234e-49	0.111	0.015
MCM3	PreB	B	0.311138	6.23321e-53	2.10022e-48	0.224	0.06
GLO1	PreB	B	0.467282	7.41435e-53	2.49819e-48	0.405	0.166
ATAD2	PreB	B	0.258796	9.81248e-53	3.30622e-48	0.202	0.05
KIAA0922	PreB	B	0.488531	1.1025e-52	3.71478e-48	0.241	0.071
PPP1R14B	PreB	B	0.251679	1.39733e-52	4.70816e-48	0.138	0.024
PPIA	PreB	B	0.527184	2.20416e-52	7.42671e-48	0.812	0.734
APBB1IP	PreB	B	0.51935	1.11424e-51	3.75431e-47	0.429	0.191
USP1	PreB	B	0.434408	1.33309e-51	4.49172e-47	0.32	0.116
MYADM	PreB	B	0.592195	1.53159e-51	5.16054e-47	0.302	0.107
HMGN1	PreB	B	0.558395	1.65734e-51	5.58425e-47	0.729	0.611
MAZ	PreB	B	0.283459	1.79406e-51	6.04491e-47	0.238	0.068
C7orf50	PreB	B	0.534768	2.43409e-51	8.20142e-47	0.39	0.166
DNMT1	PreB	B	0.388633	5.59091e-51	1.8838e-46	0.272	0.089
CFL1	PreB	B	0.424274	1.14774e-50	3.86719e-46	0.845	0.782
KPNA2	PreB	B	0.317499	1.3434e-50	4.52644e-46	0.218	0.06
HDGF	PreB	B	0.261522	1.36763e-50	4.60811e-46	0.22	0.06
NRM	PreB	B	0.272804	2.31479e-50	7.79945e-46	0.188	0.046
MPC2	PreB	B	0.44533	4.12571e-50	1.39012e-45	0.393	0.167
YWHAE	PreB	B	0.510284	5.83405e-50	1.96573e-45	0.423	0.196
SNHG7	PreB	B	0.66351	1.01512e-49	3.42034e-45	0.589	0.342
CCDC69	PreB	B	0.507239	1.29185e-49	4.35277e-45	0.401	0.171
SMC1A	PreB	B	0.387595	1.30501e-49	4.3971e-45	0.321	0.118
GLRX	PreB	B	0.496598	1.74695e-49	5.88619e-45	0.398	0.174
HNRNPA3	PreB	B	0.52926	1.90797e-49	6.42871e-45	0.63	0.427
RBMX	PreB	B	0.534713	5.3369e-49	1.79822e-44	0.646	0.418
HBB	PreB	B	0.743437	1.08915e-48	3.66979e-44	0.939	0.831
MYL6	PreB	B	0.392464	1.21073e-48	4.07945e-44	0.854	0.741
GABPB1	PreB	B	0.514744	1.29459e-48	4.36198e-44	0.511	0.255
MAPRE1	PreB	B	0.436407	1.34295e-48	4.52493e-44	0.3	0.109
TIMM8B	PreB	B	0.391371	1.74377e-48	5.87547e-44	0.328	0.124
CUX1	PreB	B	0.378438	2.78956e-48	9.39913e-44	0.259	0.084
DTYMK	PreB	B	0.292187	3.99361e-48	1.34561e-43	0.229	0.067
NDUFAF3	PreB	B	0.427678	5.53647e-48	1.86546e-43	0.393	0.169
SRP9	PreB	B	0.504239	8.60553e-48	2.89955e-43	0.554	0.32
ITGB3BP	PreB	B	0.333928	1.03468e-47	3.48626e-43	0.299	0.106
ZNF428	PreB	B	0.378821	1.16391e-47	3.92168e-43	0.34	0.131
JUP	PreB	B	0.253955	4.1319e-47	1.3922e-42	0.16	0.036
ATP5J2	PreB	B	0.470899	6.17904e-47	2.08196e-42	0.631	0.415
C14orf166	PreB	B	0.481502	7.39355e-47	2.49118e-42	0.56	0.327
CKAP2	PreB	B	0.306103	8.21019e-47	2.76634e-42	0.235	0.072
C12orf75	PreB	B	0.393828	1.0414e-46	3.50888e-42	0.343	0.135
ESD	PreB	B	0.457266	1.25199e-46	4.21846e-42	0.433	0.203
RNASEH2B	PreB	B	0.490651	1.9003e-46	6.40288e-42	0.487	0.252
ANP32A	PreB	B	0.504479	2.08256e-46	7.01698e-42	0.497	0.264
MIS18BP1	PreB	B	0.485541	2.50254e-46	8.43207e-42	0.47	0.232
FPGS	PreB	B	0.278735	2.61252e-46	8.80264e-42	0.181	0.046
C16orf74	PreB	B	0.530417	3.34264e-46	1.12627e-41	0.327	0.132
S1PR4	PreB	B	0.498391	3.98111e-46	1.3414e-41	0.368	0.156
TSSC1	PreB	B	0.270647	6.04296e-46	2.03611e-41	0.184	0.048
ATP6V0B	PreB	B	0.484055	7.8908e-46	2.65873e-41	0.556	0.3
CSNK1E	PreB	B	0.41884	1.06941e-45	3.60327e-41	0.2	0.057
MTCH2	PreB	B	0.275376	1.1684e-45	3.93681e-41	0.263	0.087
HMGA1	PreB	B	0.539263	1.34267e-45	4.52399e-41	0.358	0.162
HNRNPAB	PreB	B	0.407918	1.65645e-45	5.58125e-41	0.296	0.112
BTF3	PreB	B	0.38519	1.9843e-45	6.6859e-41	0.877	0.836
H2AFJ	PreB	B	0.343273	2.01956e-45	6.80472e-41	0.258	0.086
TERF1	PreB	B	0.392193	4.25345e-45	1.43316e-40	0.336	0.134
C19orf48	PreB	B	0.258605	5.69162e-45	1.91774e-40	0.241	0.076
ATP5B	PreB	B	0.511132	6.00316e-45	2.02271e-40	0.528	0.311
HMGN3	PreB	B	0.50833	1.49576e-44	5.03981e-40	0.516	0.292
DUT	PreB	B	0.715686	1.89627e-44	6.38928e-40	0.458	0.262
GTF2A2	PreB	B	0.385374	2.3707e-44	7.98782e-40	0.438	0.204
MAP1LC3B	PreB	B	0.455467	2.86281e-44	9.64595e-40	0.484	0.244
FHIT	PreB	B	0.293731	3.21024e-44	1.08166e-39	0.155	0.036
TIMM13	PreB	B	0.478313	6.54881e-44	2.20656e-39	0.384	0.175
HSBP1	PreB	B	0.338462	1.424e-43	4.79801e-39	0.345	0.139
PRDX3	PreB	B	0.311589	1.55755e-43	5.24802e-39	0.279	0.099
SKA2	PreB	B	0.262153	1.66566e-43	5.61227e-39	0.212	0.063
NARF	PreB	B	0.372053	2.07738e-43	6.99951e-39	0.287	0.105
SNRPE	PreB	B	0.52953	2.19926e-43	7.41019e-39	0.544	0.343
ATP5J	PreB	B	0.474848	2.41681e-43	8.14319e-39	0.567	0.348
HNRNPM	PreB	B	0.499797	2.74535e-43	9.25017e-39	0.578	0.371
OGFRL1	PreB	B	0.395054	2.84985e-43	9.6023e-39	0.181	0.05
MT1X	PreB	B	0.492961	2.98932e-43	1.00722e-38	0.157	0.039
HAUS1	PreB	B	0.310961	3.19583e-43	1.0768e-38	0.274	0.097
SLC8B1	PreB	B	0.280916	3.24868e-43	1.09461e-38	0.103	0.017
HIST1H1E	PreB	B	0.291693	3.87906e-43	1.30701e-38	0.171	0.044
CKS1B	PreB	B	0.438422	8.89195e-43	2.99605e-38	0.28	0.106
SYK	PreB	B	0.450716	1.14543e-42	3.85941e-38	0.398	0.183
APOLD1	PreB	B	0.291197	1.83314e-42	6.17657e-38	0.171	0.044
DDAH2	PreB	B	0.425624	2.95602e-42	9.96001e-38	0.364	0.16
CALM2	PreB	B	0.513805	3.34542e-42	1.12721e-37	0.728	0.569
ERP29	PreB	B	0.464307	3.60363e-42	1.21421e-37	0.763	0.573
LINC01013	PreB	B	0.462691	4.36379e-42	1.47033e-37	0.131	0.028
SPIB	PreB	B	0.55115	5.38657e-42	1.81495e-37	0.497	0.278
ZNF22	PreB	B	0.395191	5.51043e-42	1.85669e-37	0.324	0.131
HDAC2	PreB	B	0.332856	7.20029e-42	2.42607e-37	0.32	0.127
WASF2	PreB	B	0.473843	8.82097e-42	2.97214e-37	0.522	0.286
COX8A	PreB	B	0.462178	1.02291e-41	3.44659e-37	0.581	0.389
CBX3	PreB	B	0.477113	1.05541e-41	3.55612e-37	0.521	0.296
INO80C	PreB	B	0.282145	1.23817e-41	4.17191e-37	0.175	0.047
SNRPD3	PreB	B	0.45824	1.66718e-41	5.6174e-37	0.472	0.247
SMARCD1	PreB	B	0.281503	1.67887e-41	5.65678e-37	0.231	0.075
QRSL1	PreB	B	0.434071	1.8491e-41	6.23035e-37	0.414	0.193
PIK3AP1	PreB	B	0.353191	2.09458e-41	7.05748e-37	0.278	0.102
POLR2G	PreB	B	0.39318	2.41229e-41	8.12798e-37	0.425	0.202
MAP2K3	PreB	B	0.357289	2.53613e-41	8.54523e-37	0.302	0.117
MILR1	PreB	B	0.284969	3.16331e-41	1.06585e-36	0.156	0.039
CBX1	PreB	B	0.292106	6.0657e-41	2.04378e-36	0.258	0.09
CCT8	PreB	B	0.478449	6.71797e-41	2.26355e-36	0.475	0.263
SPN	PreB	B	0.303284	6.74259e-41	2.27185e-36	0.225	0.073
COX6C	PreB	B	0.439305	7.03278e-41	2.36962e-36	0.706	0.568
KIN	PreB	B	0.3626	1.12339e-40	3.78515e-36	0.217	0.07
MDM4	PreB	B	0.487198	1.21316e-40	4.08763e-36	0.614	0.358
PLIN3	PreB	B	0.349625	1.22453e-40	4.12593e-36	0.23	0.078
PSMB7	PreB	B	0.389871	1.26508e-40	4.26256e-36	0.419	0.201
DBI	PreB	B	0.491108	1.50045e-40	5.05562e-36	0.597	0.389
ZNF326	PreB	B	0.296132	1.7359e-40	5.84893e-36	0.27	0.098
NUDT5	PreB	B	0.275866	1.9319e-40	6.50933e-36	0.28	0.103
PAIP2	PreB	B	0.466163	2.22039e-40	7.4814e-36	0.594	0.366
SRSF9	PreB	B	0.387374	2.96435e-40	9.98807e-36	0.396	0.183
SERF2	PreB	B	0.286451	4.46778e-40	1.50537e-35	0.935	0.879
MAGOHB	PreB	B	0.263106	5.22852e-40	1.7617e-35	0.235	0.079
RSRC1	PreB	B	0.347977	5.4434e-40	1.8341e-35	0.349	0.148
UBE2E3	PreB	B	0.299763	5.58723e-40	1.88256e-35	0.269	0.098
YWHAH	PreB	B	0.280505	7.09288e-40	2.38987e-35	0.28	0.104
ST6GALNAC4	PreB	B	0.263467	8.89771e-40	2.998e-35	0.161	0.043
BAG1	PreB	B	0.387513	1.7549e-39	5.91297e-35	0.339	0.145
HNRNPK	PreB	B	0.401216	1.8031e-39	6.07537e-35	0.728	0.574
MED30	PreB	B	0.366736	2.44703e-39	8.24501e-35	0.385	0.175
ATP5G3	PreB	B	0.468445	2.69654e-39	9.08571e-35	0.534	0.34
GNB1	PreB	B	0.342789	3.03176e-39	1.02152e-34	0.323	0.134
RBM8A	PreB	B	0.44046	3.60132e-39	1.21343e-34	0.56	0.334
POMP	PreB	B	0.457934	4.72651e-39	1.59255e-34	0.586	0.384
SUB1	PreB	B	0.393635	5.09938e-39	1.71819e-34	0.763	0.59
TCEB2	PreB	B	0.377798	6.68787e-39	2.25341e-34	0.712	0.504
CALM3	PreB	B	0.481172	1.49192e-38	5.02686e-34	0.41	0.209
SOD2	PreB	B	0.364186	1.74901e-38	5.89312e-34	0.287	0.113
TMEM183A	PreB	B	0.345868	2.32424e-38	7.83129e-34	0.267	0.1
SLBP	PreB	B	0.411998	2.4398e-38	8.22067e-34	0.258	0.099
TXNDC17	PreB	B	0.287344	3.66159e-38	1.23374e-33	0.266	0.1
YPEL1	PreB	B	0.310071	4.03458e-38	1.35941e-33	0.157	0.042
SAP18	PreB	B	0.460688	7.10829e-38	2.39507e-33	0.628	0.415
GNG5	PreB	B	0.405833	7.70918e-38	2.59753e-33	0.491	0.271
PRDX2	PreB	B	0.55057	8.63369e-38	2.90904e-33	0.489	0.294
LDHB	PreB	B	0.514663	9.25478e-38	3.11831e-33	0.548	0.377
INSR	PreB	B	0.296214	1.21779e-37	4.10321e-33	0.126	0.028
RNGTT	PreB	B	0.623512	2.41592e-37	8.1402e-33	0.243	0.094
RAN	PreB	B	0.535413	3.35589e-37	1.13073e-32	0.558	0.393
MTHFD2L	PreB	B	0.309761	7.55268e-37	2.5448e-32	0.183	0.056
LBR	PreB	B	0.368979	7.90188e-37	2.66246e-32	0.311	0.132
CCND3	PreB	B	0.51954	8.00889e-37	2.69852e-32	0.489	0.295
PPP4C	PreB	B	0.35459	9.57828e-37	3.22731e-32	0.413	0.202
COPS3	PreB	B	0.258024	1.01483e-36	3.41937e-32	0.25	0.092
ATP5A1	PreB	B	0.414721	1.33301e-36	4.49145e-32	0.522	0.315
PSMA1	PreB	B	0.386073	1.41877e-36	4.78041e-32	0.48	0.259
CPSF6	PreB	B	0.258679	1.4891e-36	5.01737e-32	0.287	0.112
FKBP1A	PreB	B	0.435026	1.51096e-36	5.09104e-32	0.545	0.326
TSPAN14	PreB	B	0.300932	1.92833e-36	6.49731e-32	0.177	0.053
SYNE3	PreB	B	0.351776	2.45304e-36	8.26526e-32	0.194	0.063
RAB11A	PreB	B	0.456686	2.6021e-36	8.7675e-32	0.393	0.193
HNRNPA0	PreB	B	0.431378	3.14223e-36	1.05874e-31	0.646	0.472
TKT	PreB	B	0.532302	3.18404e-36	1.07283e-31	0.41	0.21
AHSP	PreB	B	0.484662	4.21507e-36	1.42022e-31	0.422	0.211
TIA1	PreB	B	0.308737	4.53861e-36	1.52924e-31	0.27	0.105
PARP1	PreB	B	0.418952	9.29004e-36	3.13019e-31	0.515	0.297
COX5A	PreB	B	0.447443	1.44247e-35	4.86027e-31	0.476	0.281
COMMD4	PreB	B	0.250232	1.49152e-35	5.02551e-31	0.206	0.069
GTF2I	PreB	B	0.385756	2.15594e-35	7.26422e-31	0.39	0.188
LRRC28	PreB	B	0.262064	2.34737e-35	7.90922e-31	0.123	0.029
HNRNPD	PreB	B	0.383818	2.41605e-35	8.14063e-31	0.413	0.211
HBA1	PreB	B	0.675349	3.0824e-35	1.03858e-30	0.68	0.548
HPRT1	PreB	B	0.282627	3.17461e-35	1.06965e-30	0.265	0.103
RALY	PreB	B	0.360718	4.41976e-35	1.48919e-30	0.409	0.205
DNAJC9	PreB	B	0.304342	4.45788e-35	1.50204e-30	0.254	0.098
UBE2A	PreB	B	0.288253	6.68619e-35	2.25284e-30	0.271	0.107
EID1	PreB	B	0.401548	8.12693e-35	2.73829e-30	0.579	0.362
TMX4	PreB	B	0.265042	9.8188e-35	3.30835e-30	0.258	0.099
SSRP1	PreB	B	0.289712	1.44157e-34	4.85721e-30	0.28	0.114
SMAP1	PreB	B	0.27423	1.75169e-34	5.90214e-30	0.255	0.098
XIST	PreB	B	0.387805	2.5022e-34	8.43092e-30	0.46	0.241
RAD21	PreB	B	0.408722	2.57984e-34	8.6925e-30	0.411	0.21
NDUFS8	PreB	B	0.350422	3.23526e-34	1.09009e-29	0.388	0.19
NDUFS3	PreB	B	0.271773	3.44204e-34	1.15976e-29	0.294	0.122
SNRPF	PreB	B	0.457651	4.59691e-34	1.54888e-29	0.489	0.305
SFPQ	PreB	B	0.424878	5.29388e-34	1.78372e-29	0.496	0.283
NIP7	PreB	B	0.261431	6.17328e-34	2.08003e-29	0.175	0.054
TBC1D1	PreB	B	0.334787	7.6403e-34	2.57432e-29	0.235	0.089
CBX5	PreB	B	0.27484	9.90516e-34	3.33744e-29	0.278	0.112
RANBP1	PreB	B	0.557639	1.05354e-33	3.54981e-29	0.44	0.269
ATP8A1	PreB	B	0.373853	1.35794e-33	4.57543e-29	0.164	0.051
CCDC28A	PreB	B	0.252325	1.54467e-33	5.20462e-29	0.2	0.068
ID2	PreB	B	0.298441	1.89039e-33	6.36948e-29	0.275	0.112
PA2G4	PreB	B	0.442052	2.3205e-33	7.8187e-29	0.448	0.26
HSP90AA1	PreB	B	0.493302	2.97255e-33	1.00157e-28	0.766	0.669
PAX5	PreB	B	0.404496	3.81643e-33	1.28591e-28	0.41	0.209
GRHPR	PreB	B	0.316703	4.47434e-33	1.50759e-28	0.288	0.121
RBM17	PreB	B	0.383588	6.00931e-33	2.02478e-28	0.423	0.221
TALDO1	PreB	B	0.383215	7.0411e-33	2.37243e-28	0.417	0.217
BUB3	PreB	B	0.376479	1.11727e-32	3.76454e-28	0.351	0.17
RBBP4	PreB	B	0.375325	1.40448e-32	4.73226e-28	0.407	0.212
SLC38A2	PreB	B	0.403956	2.13994e-32	7.21033e-28	0.396	0.202
CH17-264L24.1	PreB	B	0.347788	2.57377e-32	8.67207e-28	0.135	0.037
DCTN3	PreB	B	0.306198	2.7679e-32	9.32616e-28	0.331	0.151
PSMG2	PreB	B	0.291408	3.24355e-32	1.09288e-27	0.343	0.157
NONO	PreB	B	0.342251	3.27331e-32	1.10291e-27	0.417	0.218
DEK	PreB	B	0.607794	4.81679e-32	1.62297e-27	0.43	0.27
PCBP2	PreB	B	0.429514	4.86672e-32	1.63979e-27	0.696	0.537
DDX39A	PreB	B	0.359293	5.22715e-32	1.76123e-27	0.344	0.164
CLTA	PreB	B	0.318861	5.52537e-32	1.86172e-27	0.37	0.181
UBE2J1	PreB	B	0.419864	6.25596e-32	2.10788e-27	0.444	0.243
PSMB2	PreB	B	0.303559	6.48767e-32	2.18595e-27	0.347	0.163
RALBP1	PreB	B	0.300217	9.16359e-32	3.08758e-27	0.247	0.098
SMARCE1	PreB	B	0.322776	1.02984e-31	3.46995e-27	0.389	0.192
UCP2	PreB	B	0.425178	1.4361e-31	4.83878e-27	0.684	0.483
PRKDC	PreB	B	0.280845	1.62956e-31	5.49066e-27	0.282	0.121
PSMC3	PreB	B	0.314181	1.7163e-31	5.7829e-27	0.319	0.146
SYNGR1	PreB	B	0.251453	1.89573e-31	6.38748e-27	0.152	0.046
TUBA1A	PreB	B	0.423413	2.39427e-31	8.06727e-27	0.526	0.321
NDUFB4	PreB	B	0.391896	2.45475e-31	8.27103e-27	0.487	0.293
AFF3	PreB	B	0.396403	2.94304e-31	9.91627e-27	0.471	0.261
PSMD8	PreB	B	0.352265	3.0297e-31	1.02083e-26	0.429	0.23
NUCKS1	PreB	B	0.599341	3.30848e-31	1.11476e-26	0.489	0.335
MAGOH	PreB	B	0.351508	3.38766e-31	1.14144e-26	0.407	0.213
REPIN1	PreB	B	0.267817	3.42437e-31	1.15381e-26	0.179	0.059
SNAPIN	PreB	B	0.252525	3.70624e-31	1.24878e-26	0.205	0.074
TCP1	PreB	B	0.341978	3.92055e-31	1.32099e-26	0.327	0.154
HIST2H2BE	PreB	B	0.285261	4.58262e-31	1.54407e-26	0.103	0.023
ELAVL1	PreB	B	0.274604	8.37236e-31	2.82098e-26	0.311	0.139
STRA13	PreB	B	0.273673	8.8397e-31	2.97845e-26	0.27	0.114
CA2	PreB	B	0.271569	9.09413e-31	3.06418e-26	0.164	0.052
YPEL5	PreB	B	0.487335	9.18611e-31	3.09517e-26	0.541	0.338
DYNLL1	PreB	B	0.436786	9.90335e-31	3.33683e-26	0.533	0.346
OSTC	PreB	B	0.322512	9.91316e-31	3.34014e-26	0.394	0.202
SF3B6	PreB	B	0.372384	1.11148e-30	3.74502e-26	0.493	0.293
TRAM1	PreB	B	0.438173	1.69689e-30	5.7175e-26	0.397	0.211
SREK1	PreB	B	0.328144	1.76318e-30	5.94087e-26	0.361	0.176
LAT2	PreB	B	0.441826	2.23458e-30	7.52918e-26	0.483	0.288
SPI1	PreB	B	0.34577	2.36619e-30	7.97264e-26	0.357	0.176
HNRNPR	PreB	B	0.366712	2.39912e-30	8.08359e-26	0.459	0.262
AES	PreB	B	0.380983	2.83368e-30	9.54779e-26	0.574	0.366
TMPO	PreB	B	0.320409	3.99218e-30	1.34513e-25	0.311	0.143
CSNK2B	PreB	B	0.352555	8.44217e-30	2.8445e-25	0.439	0.246
PSMA2	PreB	B	0.38948	8.50228e-30	2.86476e-25	0.466	0.278
SERBP1	PreB	B	0.432373	9.04459e-30	3.04748e-25	0.569	0.399
UBL5	PreB	B	0.340423	9.14508e-30	3.08134e-25	0.672	0.507
SNRPB	PreB	B	0.381423	1.08966e-29	3.6715e-25	0.536	0.359
ARGLU1	PreB	B	0.411045	1.13226e-29	3.81502e-25	0.694	0.495
PDS5B	PreB	B	0.258308	1.15148e-29	3.87981e-25	0.21	0.079
HBA2	PreB	B	0.57591	1.82262e-29	6.14113e-25	0.741	0.641
PPM1G	PreB	B	0.318182	2.36048e-29	7.95339e-25	0.337	0.165
EWSR1	PreB	B	0.325259	2.36516e-29	7.96918e-25	0.402	0.209
RNASEH2C	PreB	B	0.333394	2.87473e-29	9.68611e-25	0.384	0.199
FUBP1	PreB	B	0.277088	3.05275e-29	1.02859e-24	0.298	0.134
OAZ2	PreB	B	0.295595	3.68925e-29	1.24306e-24	0.287	0.129
ANAPC11	PreB	B	0.368778	4.91824e-29	1.65715e-24	0.409	0.227
TAPT1	PreB	B	0.254825	6.48331e-29	2.18449e-24	0.146	0.045
CXXC5	PreB	B	0.387888	9.5145e-29	3.20582e-24	0.345	0.174
THOC7	PreB	B	0.311505	1.92017e-28	6.46982e-24	0.354	0.18
GAPDH	PreB	B	0.697093	2.34072e-28	7.88681e-24	0.668	0.631
CD81	PreB	B	0.32758	2.50526e-28	8.44121e-24	0.323	0.155
PFDN4	PreB	B	0.328346	2.62485e-28	8.84417e-24	0.324	0.155
NDUFA7	PreB	B	0.252569	5.36192e-28	1.80665e-23	0.257	0.109
DNAJC8	PreB	B	0.324852	7.58348e-28	2.55518e-23	0.447	0.247
UBE2E1	PreB	B	0.254672	7.95996e-28	2.68203e-23	0.295	0.134
COX7A2L	PreB	B	0.383207	8.08816e-28	2.72522e-23	0.536	0.337
ARF1	PreB	B	0.345988	9.8674e-28	3.32472e-23	0.525	0.317
SHOC2	PreB	B	0.343652	1.07051e-27	3.60699e-23	0.38	0.197
HIST1H2BD	PreB	B	0.302358	1.43186e-27	4.8245e-23	0.122	0.035
NAP1L1	PreB	B	0.354364	1.47514e-27	4.97034e-23	0.792	0.744
COLGALT1	PreB	B	0.281115	1.65295e-27	5.56944e-23	0.138	0.043
COX7A2	PreB	B	0.337706	2.39076e-27	8.05543e-23	0.696	0.549
TAF15	PreB	B	0.259776	2.64552e-27	8.9138e-23	0.311	0.146
NDUFS6	PreB	B	0.316793	2.70031e-27	9.09844e-23	0.421	0.237
PSMB6	PreB	B	0.321862	2.93027e-27	9.87324e-23	0.418	0.229
COX7B	PreB	B	0.400711	4.07741e-27	1.37384e-22	0.558	0.401
2019-09-06	PreB	B	0.393385	8.25254e-27	2.78061e-22	0.538	0.342
QARS	PreB	B	0.278411	9.39351e-27	3.16505e-22	0.286	0.131
HPS4	PreB	B	0.328115	1.07911e-26	3.63596e-22	0.257	0.114
VIM	PreB	B	0.45815	1.21329e-26	4.08807e-22	0.628	0.507
C17orf62	PreB	B	0.333218	1.24302e-26	4.18824e-22	0.368	0.194
MRPS6	PreB	B	0.296987	1.38203e-26	4.6566e-22	0.319	0.156
SYF2	PreB	B	0.401158	1.84104e-26	6.2032e-22	0.632	0.436
MMADHC	PreB	B	0.277677	2.43113e-26	8.19143e-22	0.317	0.154
HSD17B10	PreB	B	0.26596	3.23096e-26	1.08864e-21	0.311	0.149
PDLIM1	PreB	B	0.424957	3.24847e-26	1.09454e-21	0.427	0.265
UHRF2	PreB	B	0.264569	3.34181e-26	1.12599e-21	0.19	0.073
ITGAE	PreB	B	0.330238	3.65796e-26	1.23251e-21	0.349	0.181
MYO1C	PreB	B	0.489123	3.72833e-26	1.25622e-21	0.168	0.064
SNRPD1	PreB	B	0.445103	3.79661e-26	1.27923e-21	0.421	0.268
SIAH2	PreB	B	0.25046	3.97404e-26	1.33901e-21	0.172	0.062
MARCKSL1	PreB	B	0.377978	4.97978e-26	1.67789e-21	0.39	0.217
PSMB3	PreB	B	0.337804	5.11859e-26	1.72466e-21	0.484	0.3
HNRNPL	PreB	B	0.280711	5.52259e-26	1.86078e-21	0.303	0.144
MZT2B	PreB	B	0.360467	7.25331e-26	2.44393e-21	0.435	0.264
ANP32B	PreB	B	0.489704	7.90873e-26	2.66477e-21	0.519	0.4
ARID1B	PreB	B	0.256624	7.98821e-26	2.69155e-21	0.229	0.096
SRSF2	PreB	B	0.407876	8.14516e-26	2.74443e-21	0.567	0.424
ZCCHC7	PreB	B	0.387983	1.41052e-25	4.75262e-21	0.488	0.296
PFKL	PreB	B	0.264971	1.57523e-25	5.30759e-21	0.267	0.122
CHD4	PreB	B	0.295959	1.61134e-25	5.42926e-21	0.337	0.173
HNRNPUL1	PreB	B	0.262318	1.79489e-25	6.04771e-21	0.348	0.177
NUTF2	PreB	B	0.277743	2.53818e-25	8.55216e-21	0.308	0.15
SEC61G	PreB	B	0.315554	3.41023e-25	1.14904e-20	0.566	0.376
PDIA6	PreB	B	0.356725	3.73158e-25	1.25732e-20	0.403	0.231
HNRNPH1	PreB	B	0.463678	4.10975e-25	1.38474e-20	0.599	0.407
A1BG	PreB	B	0.340363	4.37519e-25	1.47418e-20	0.241	0.108
PSMB1	PreB	B	0.338692	5.12069e-25	1.72536e-20	0.533	0.347
LGALS9	PreB	B	0.317386	6.58776e-25	2.21968e-20	0.331	0.17
SEC61B	PreB	B	0.313218	6.68632e-25	2.25289e-20	0.557	0.377
MCTP2	PreB	B	0.373779	7.36274e-25	2.4808e-20	0.192	0.079
RBBP7	PreB	B	0.299721	7.44899e-25	2.50986e-20	0.339	0.176
TMA7	PreB	B	0.274378	7.56719e-25	2.54969e-20	0.827	0.763
PKM	PreB	B	0.427864	8.10159e-25	2.72975e-20	0.419	0.263
RHEB	PreB	B	0.257719	9.66944e-25	3.25802e-20	0.266	0.123
TUFM	PreB	B	0.335519	1.02451e-24	3.45199e-20	0.448	0.273
UBE3A	PreB	B	0.303136	1.07607e-24	3.62572e-20	0.279	0.133
ATP2A3	PreB	B	0.299172	1.08363e-24	3.65119e-20	0.261	0.121
HBD	PreB	B	0.49691	1.22738e-24	4.13553e-20	0.438	0.268
FAM32A	PreB	B	0.28813	2.25992e-24	7.61456e-20	0.304	0.151
EIF3F	PreB	B	0.319866	2.69288e-24	9.07339e-20	0.709	0.574
CCAR1	PreB	B	0.264167	2.97914e-24	1.00379e-19	0.292	0.142
SCAND1	PreB	B	0.319954	3.0874e-24	1.04027e-19	0.513	0.324
NDUFC2	PreB	B	0.327157	3.32915e-24	1.12172e-19	0.403	0.231
SHFM1	PreB	B	0.340523	3.91816e-24	1.32018e-19	0.418	0.251
AAK1	PreB	B	0.294672	4.16872e-24	1.40461e-19	0.198	0.082
DNAJB11	PreB	B	0.263978	4.60731e-24	1.55239e-19	0.274	0.13
MRFAP1	PreB	B	0.272355	6.02847e-24	2.03123e-19	0.349	0.185
ATP5G2	PreB	B	0.289056	7.84637e-24	2.64376e-19	0.795	0.735
RBM3	PreB	B	0.325031	8.37514e-24	2.82192e-19	0.669	0.505
AURKAIP1	PreB	B	0.30923	9.68929e-24	3.26471e-19	0.403	0.234
ELF2	PreB	B	0.26774	1.30884e-23	4.40999e-19	0.274	0.131
NOP56	PreB	B	0.322712	1.31598e-23	4.43406e-19	0.308	0.159
INTS10	PreB	B	0.251667	1.60589e-23	5.41089e-19	0.23	0.102
SIVA1	PreB	B	0.360139	1.72054e-23	5.79719e-19	0.388	0.23
ACP1	PreB	B	0.312885	1.86365e-23	6.27938e-19	0.386	0.217
SNRPG	PreB	B	0.376829	1.87149e-23	6.30579e-19	0.496	0.352
MRPL51	PreB	B	0.278403	1.99495e-23	6.72179e-19	0.36	0.195
KHDRBS1	PreB	B	0.343111	3.10363e-23	1.04574e-18	0.418	0.248
SLC25A6	PreB	B	0.258419	3.15517e-23	1.0631e-18	0.885	0.809
SNRPC	PreB	B	0.287897	3.59681e-23	1.21191e-18	0.357	0.194
MYL12B	PreB	B	0.343554	4.64658e-23	1.56562e-18	0.626	0.486
CTNNBL1	PreB	B	0.259693	5.22775e-23	1.76144e-18	0.25	0.116
STRAP	PreB	B	0.278336	8.40725e-23	2.83274e-18	0.353	0.191
LSM5	PreB	B	0.323911	1.0031e-22	3.37985e-18	0.444	0.276
HBM	PreB	B	0.345349	1.12602e-22	3.79402e-18	0.276	0.136
UQCRFS1	PreB	B	0.304987	1.19922e-22	4.04066e-18	0.396	0.223
MRPL57	PreB	B	0.259253	1.40629e-22	4.73834e-18	0.331	0.175
RGS19	PreB	B	0.319304	1.41136e-22	4.75543e-18	0.38	0.221
KLHL24	PreB	B	0.30891	1.70495e-22	5.74466e-18	0.25	0.12
SMC3	PreB	B	0.254782	2.00075e-22	6.74133e-18	0.349	0.187
NCL	PreB	B	0.363474	2.06879e-22	6.97057e-18	0.648	0.527
BUD31	PreB	B	0.257727	2.10229e-22	7.08347e-18	0.349	0.187
NDUFA11	PreB	B	0.33515	2.13151e-22	7.1819e-18	0.512	0.34
PRDX6	PreB	B	0.309246	2.49234e-22	8.39768e-18	0.411	0.242
ILF3	PreB	B	0.269486	3.00222e-22	1.01157e-17	0.351	0.191
SMARCB1	PreB	B	0.295057	3.46069e-22	1.16604e-17	0.407	0.235
TOMM22	PreB	B	0.272664	3.99205e-22	1.34508e-17	0.415	0.241
CHCHD7	PreB	B	0.260402	5.49914e-22	1.85288e-17	0.288	0.145
C7orf73	PreB	B	0.277498	6.0762e-22	2.04731e-17	0.381	0.214
RHOA	PreB	B	0.307079	7.37308e-22	2.48428e-17	0.644	0.509
ROCK1	PreB	B	0.340813	7.77652e-22	2.62022e-17	0.444	0.273
KIF5B	PreB	B	0.279324	7.9194e-22	2.66836e-17	0.369	0.208
PPP2R1A	PreB	B	0.256343	9.20877e-22	3.1028e-17	0.276	0.137
FBXO25	PreB	B	0.305905	1.10659e-21	3.72853e-17	0.228	0.106
UQCRC2	PreB	B	0.250094	1.34995e-21	4.54851e-17	0.368	0.202
RTN4	PreB	B	0.3125	1.3728e-21	4.62551e-17	0.388	0.222
HNRNPC	PreB	B	0.289778	1.41659e-21	4.77305e-17	0.687	0.57
TRA2B	PreB	B	0.314668	1.57584e-21	5.30962e-17	0.705	0.578
ZNF207	PreB	B	0.28133	1.80559e-21	6.08376e-17	0.435	0.261
PSMB8	PreB	B	0.295532	1.82563e-21	6.15127e-17	0.5	0.325
PGAM1	PreB	B	0.271847	1.88007e-21	6.33471e-17	0.344	0.192
LRMP	PreB	B	0.312663	2.10475e-21	7.09173e-17	0.282	0.145
ODC1	PreB	B	0.282697	2.42874e-21	8.18339e-17	0.357	0.201
ATXN7L3B	PreB	B	0.257452	2.78253e-21	9.37545e-17	0.196	0.085
GMFG	PreB	B	0.326309	3.91585e-21	1.31941e-16	0.655	0.522
FCRLA	PreB	B	0.506962	4.21934e-21	1.42166e-16	0.447	0.305
SNRNP70	PreB	B	0.269648	5.38378e-21	1.81401e-16	0.357	0.2
CCNI	PreB	B	0.303741	5.47324e-21	1.84415e-16	0.782	0.694
ROMO1	PreB	B	0.269644	7.23527e-21	2.43785e-16	0.407	0.238
KTN1	PreB	B	0.320045	7.86546e-21	2.65019e-16	0.504	0.33
ERO1B	PreB	B	0.267735	9.99714e-21	3.36844e-16	0.184	0.079
HNRNPH3	PreB	B	0.262522	1.05453e-20	3.55314e-16	0.419	0.252
SELT	PreB	B	0.332068	1.07569e-20	3.62443e-16	0.423	0.255
CYC1	PreB	B	0.264243	1.12442e-20	3.78862e-16	0.349	0.195
CCT2	PreB	B	0.276294	1.21648e-20	4.09881e-16	0.351	0.198
CHP1	PreB	B	0.270852	1.58232e-20	5.33148e-16	0.194	0.087
FUS	PreB	B	0.309548	1.61458e-20	5.44016e-16	0.665	0.532
MTF2	PreB	B	0.262653	3.65513e-20	1.23156e-15	0.287	0.149
STRBP	PreB	B	0.274106	4.0872e-20	1.37714e-15	0.396	0.229
LAMTOR5	PreB	B	0.326139	5.24993e-20	1.76891e-15	0.56	0.38
TRA2A	PreB	B	0.320991	6.67761e-20	2.24995e-15	0.485	0.318
RSL24D1	PreB	B	0.301224	6.75257e-20	2.27521e-15	0.606	0.437
ENY2	PreB	B	0.272414	7.0134e-20	2.36309e-15	0.433	0.267
UBE2L3	PreB	B	0.277082	9.93029e-20	3.34591e-15	0.413	0.253
RB1	PreB	B	0.28754	1.00698e-19	3.39293e-15	0.321	0.175
ATF4	PreB	B	0.329432	1.54975e-19	5.22174e-15	0.481	0.311
SKP1	PreB	B	0.260948	1.5725e-19	5.29838e-15	0.716	0.589
MORF4L1	PreB	B	0.302192	2.37958e-19	8.01775e-15	0.589	0.436
SF3B2	PreB	B	0.296021	2.68142e-19	9.03478e-15	0.487	0.317
EIF4G2	PreB	B	0.327663	3.79303e-19	1.27802e-14	0.524	0.36
HSPA5	PreB	B	0.308671	6.17698e-19	2.08127e-14	0.358	0.211
XBP1	PreB	B	0.332151	8.88373e-19	2.99328e-14	0.292	0.16
NR3C1	PreB	B	0.317538	1.0332e-18	3.48128e-14	0.312	0.175
GNB2	PreB	B	0.256289	1.05658e-18	3.56005e-14	0.337	0.191
RTF1	PreB	B	0.267005	1.34054e-18	4.51682e-14	0.44	0.275
HSPA8	PreB	B	0.381494	1.5693e-18	5.28758e-14	0.557	0.446
POU2AF1	PreB	B	0.28388	1.58097e-18	5.32691e-14	0.327	0.187
CHD9	PreB	B	0.302057	1.65964e-18	5.59198e-14	0.426	0.269
SNRPB2	PreB	B	0.262729	2.09423e-18	7.05631e-14	0.48	0.312
BZW1	PreB	B	0.263146	2.29639e-18	7.73746e-14	0.377	0.224
ARHGDIB	PreB	B	0.268636	2.73809e-18	9.22571e-14	0.792	0.741
UBE2I	PreB	B	0.284767	4.07457e-18	1.37288e-13	0.491	0.337
ATP5I	PreB	B	0.314147	4.07688e-18	1.37366e-13	0.646	0.512
BTG2	PreB	B	0.321339	4.70094e-18	1.58393e-13	0.433	0.276
YWHAZ	PreB	B	0.283098	5.02055e-18	1.69162e-13	0.725	0.571
GNG7	PreB	B	0.272785	5.27511e-18	1.7774e-13	0.405	0.251
RPA3	PreB	B	0.259243	7.38081e-18	2.48689e-13	0.348	0.209
NDUFA2	PreB	B	0.276693	8.82879e-18	2.97477e-13	0.442	0.283
CDC40	PreB	B	0.314862	8.99759e-18	3.03165e-13	0.344	0.205
EIF3A	PreB	B	0.259849	1.19353e-17	4.02147e-13	0.386	0.236
ATP5F1	PreB	B	0.271354	1.52174e-17	5.12735e-13	0.448	0.294
PNN	PreB	B	0.308226	1.5658e-17	5.27581e-13	0.616	0.46
PSIP1	PreB	B	0.272538	1.59321e-17	5.36818e-13	0.403	0.255
POLR1D	PreB	B	0.264009	1.6715e-17	5.63196e-13	0.425	0.269
ANP32E	PreB	B	0.322094	1.82606e-17	6.15272e-13	0.339	0.204
ZRANB2	PreB	B	0.25082	1.86564e-17	6.28608e-13	0.394	0.239
TBCA	PreB	B	0.285621	2.24168e-17	7.55313e-13	0.593	0.455
SF3B1	PreB	B	0.264416	2.3978e-17	8.07913e-13	0.405	0.249
UBXN1	PreB	B	0.293832	3.45007e-17	1.16247e-12	0.623	0.47
RAC1	PreB	B	0.257754	3.51732e-17	1.18512e-12	0.429	0.274
LSM7	PreB	B	0.255954	3.64573e-17	1.22839e-12	0.604	0.466
GABARAPL2	PreB	B	0.264806	4.11754e-17	1.38736e-12	0.5	0.335
EIF1B	PreB	B	0.291263	6.42565e-17	2.16506e-12	0.533	0.368
BCLAF1	PreB	B	0.273851	6.87514e-17	2.31651e-12	0.484	0.321
DSTN	PreB	B	0.262362	8.6998e-17	2.93131e-12	0.259	0.139
CYFIP2	PreB	B	0.27377	8.94622e-17	3.01434e-12	0.274	0.152
NAA38	PreB	B	0.264915	1.0704e-16	3.60661e-12	0.403	0.26
LSM3	PreB	B	0.26339	1.39648e-16	4.7053e-12	0.423	0.282
ARL6IP1	PreB	B	0.414372	1.52825e-16	5.14928e-12	0.362	0.229
EIF1AX	PreB	B	0.285251	1.89217e-16	6.37548e-12	0.455	0.309
COX6A1	PreB	B	0.260495	2.23271e-16	7.52291e-12	0.618	0.498
NEDD8	PreB	B	0.260574	2.26536e-16	7.63292e-12	0.569	0.422
SF3B5	PreB	B	0.267983	2.2995e-16	7.74793e-12	0.495	0.344
PARK7	PreB	B	0.274583	2.44377e-16	8.23402e-12	0.504	0.361
CA1	PreB	B	0.306265	4.35995e-16	1.46904e-11	0.269	0.151
GADD45B	PreB	B	0.33375	4.38478e-16	1.47741e-11	0.349	0.213
NDUFA5	PreB	B	0.25228	4.75926e-16	1.60359e-11	0.354	0.216
2019-09-09	PreB	B	0.265459	6.60956e-16	2.22702e-11	0.351	0.213
EIF3M	PreB	B	0.258933	6.76876e-16	2.28067e-11	0.505	0.348
USMG5	PreB	B	0.295342	7.56745e-16	2.54978e-11	0.542	0.414
HNRNPU	PreB	B	0.275003	1.04972e-15	3.53692e-11	0.54	0.404
CCDC85B	PreB	B	0.308076	1.40804e-15	4.74425e-11	0.405	0.264
SRSF10	PreB	B	0.258665	1.66544e-15	5.61154e-11	0.466	0.321
GABARAP	PreB	B	0.25142	1.86698e-15	6.29061e-11	0.303	0.175
LYN	PreB	B	0.320108	2.19476e-15	7.39502e-11	0.384	0.252
ERGIC3	PreB	B	0.258595	3.47665e-15	1.17142e-10	0.376	0.24
FOS	PreB	B	0.478735	3.93598e-15	1.32619e-10	0.631	0.523
SUMO1	PreB	B	0.275907	4.60209e-15	1.55063e-10	0.492	0.352
EIF2S2	PreB	B	0.28637	7.16831e-15	2.41529e-10	0.431	0.29
METAP2	PreB	B	0.257701	1.12712e-14	3.79771e-10	0.374	0.236
GNAS	PreB	B	0.258433	1.49506e-14	5.03746e-10	0.501	0.355
IGHM	PreB	B	0.277988	1.54402e-14	5.20244e-10	0.885	0.741
ARL6IP4	PreB	B	0.253631	1.92611e-14	6.48985e-10	0.57	0.436
GDI2	PreB	B	0.275399	2.28818e-14	7.70978e-10	0.522	0.385
LDHA	PreB	B	0.330059	2.89886e-14	9.76742e-10	0.389	0.276
RBX1	PreB	B	0.263794	5.59192e-14	1.88414e-09	0.448	0.323
HSPD1	PreB	B	0.290546	6.61626e-14	2.22928e-09	0.325	0.21
HNRNPF	PreB	B	0.267415	1.01228e-13	3.41077e-09	0.403	0.28
SNHG25	PreB	B	0.324764	1.65242e-13	5.56766e-09	0.402	0.288
BAZ2B	PreB	B	0.252834	2.32982e-13	7.85011e-09	0.172	0.088
YBX1	PreB	B	0.251472	3.10029e-13	1.04461e-08	0.787	0.774
ITGA4	PreB	B	0.314439	4.36345e-13	1.47022e-08	0.254	0.152
NDUFA13	PreB	B	0.250695	4.6205e-13	1.55683e-08	0.529	0.403
JUND	PreB	B	0.270003	1.1688e-12	3.93815e-08	0.557	0.417
JMJD1C	PreB	B	0.303553	1.52963e-12	5.15392e-08	0.407	0.29
AKIRIN2	PreB	B	0.252539	1.55416e-12	5.23658e-08	0.226	0.131
IQGAP1	PreB	B	0.258865	3.99933e-12	1.34753e-07	0.467	0.337
C12orf57	PreB	B	0.275519	4.17063e-12	1.40525e-07	0.521	0.409
PDIA3	PreB	B	0.255674	5.99203e-11	2.01895e-06	0.413	0.295
ARID4B	PreB	B	0.251551	1.09636e-10	3.69406e-06	0.471	0.34
SET	PreB	B	0.267655	9.93904e-10	3.34886e-05	0.593	0.49
CALR	PreB	B	0.263972	1.2911e-09	4.35024e-05	0.485	0.376
CORO1C	PreB	B	0.253461	2.72465e-09	9.18043e-05	0.172	0.101
HLA-DRA	PreB	MalignantPlasma	2.97324	0	0	0.989	0.311
IGLL1	PreB	MalignantPlasma	2.93728	0	0	0.604	0.042
CD79B	PreB	MalignantPlasma	2.89894	0	0	0.968	0.459
TCL1A	PreB	MalignantPlasma	2.79861	0	0	0.766	0.004
VPREB3	PreB	MalignantPlasma	2.69733	0	0	0.902	0.014
SOX4	PreB	MalignantPlasma	2.34081	0	0	0.844	0.086
HLA-DPB1	PreB	MalignantPlasma	2.28161	0	0	0.88	0.124
VPREB1	PreB	MalignantPlasma	2.23205	0	0	0.593	0.003
CD24	PreB	MalignantPlasma	2.15715	0	0	0.754	0.003
HLA-DRB1	PreB	MalignantPlasma	2.09817	0	0	0.835	0.124
CD52	PreB	MalignantPlasma	2.0737	0	0	0.841	0.311
CD37	PreB	MalignantPlasma	2.05078	0	0	0.811	0.345
HLA-DPA1	PreB	MalignantPlasma	1.94366	0	0	0.815	0.146
CD74	PreB	MalignantPlasma	1.93425	0	0	0.995	0.864
CD9	PreB	MalignantPlasma	1.6744	0	0	0.577	0.11
FAM129C	PreB	MalignantPlasma	1.66066	0	0	0.597	0.003
ACTB	PreB	MalignantPlasma	1.6423	0	0	0.987	0.92
HNRNPA1	PreB	MalignantPlasma	1.64149	0	0	0.954	0.809
PCDH9	PreB	MalignantPlasma	1.5867	0	0	0.59	0.04
CD69	PreB	MalignantPlasma	1.58101	0	0	0.534	0.067
IGHM	PreB	MalignantPlasma	1.577	0	0	0.885	0.385
BCL7A	PreB	MalignantPlasma	1.54964	0	0	0.62	0.011
HLA-DQB1	PreB	MalignantPlasma	1.54232	0	0	0.577	0.047
HLA-DRB5	PreB	MalignantPlasma	1.52485	0	0	0.604	0.033
PTMA	PreB	MalignantPlasma	1.46824	0	0	1	0.976
ZEB2	PreB	MalignantPlasma	1.43622	0	0	0.557	0.038
HLA-DMA	PreB	MalignantPlasma	1.40954	0	0	0.628	0.118
NEIL1	PreB	MalignantPlasma	1.37051	0	0	0.401	0.028
SPIB	PreB	MalignantPlasma	1.3589	0	0	0.497	0.017
YBX3	PreB	MalignantPlasma	1.35617	0	0	0.591	0.136
CD72	PreB	MalignantPlasma	1.32243	0	0	0.504	0.005
H3F3A	PreB	MalignantPlasma	1.31351	0	0	0.991	0.918
BACH2	PreB	MalignantPlasma	1.29158	0	0	0.437	0.024
RPS24	PreB	MalignantPlasma	1.23395	0	0	0.997	0.965
H3F3B	PreB	MalignantPlasma	1.23282	0	0	0.991	0.911
SSBP2	PreB	MalignantPlasma	1.20438	0	0	0.478	0.082
RPL21	PreB	MalignantPlasma	1.20377	0	0	0.995	0.973
AFF3	PreB	MalignantPlasma	1.1959	0	0	0.471	0.002
IGHD	PreB	MalignantPlasma	1.17339	0	0	0.434	0.035
PTPRC	PreB	MalignantPlasma	1.16292	0	0	0.474	0.08
MME	PreB	MalignantPlasma	1.13954	0	0	0.405	0.003
RPS12	PreB	MalignantPlasma	1.12297	0	0	0.997	0.968
RPS3A	PreB	MalignantPlasma	1.12291	0	0	1	0.971
RPL26	PreB	MalignantPlasma	1.12221	0	0	1	0.952
CMTM7	PreB	MalignantPlasma	1.11863	0	0	0.468	0.068
RPS23	PreB	MalignantPlasma	1.11394	0	0	0.997	0.973
PPP1R14A	PreB	MalignantPlasma	1.09997	0	0	0.344	0.008
HLA-DQA1	PreB	MalignantPlasma	1.09854	0	0	0.372	0.026
CMTM8	PreB	MalignantPlasma	1.09384	0	0	0.332	0.013
PLD4	PreB	MalignantPlasma	1.06148	0	0	0.38	0.032
RP11-164H13.1	PreB	MalignantPlasma	1.04846	0	0	0.276	0.002
HLA-DMB	PreB	MalignantPlasma	1.04844	0	0	0.418	0.03
KIAA0226L	PreB	MalignantPlasma	1.02611	0	0	0.351	0.005
TPT1	PreB	MalignantPlasma	1.0223	0	0	0.993	0.942
TMSB10	PreB	MalignantPlasma	1.01645	0	0	0.999	0.973
EBF1	PreB	MalignantPlasma	0.993012	0	0	0.368	0.008
EEF1A1	PreB	MalignantPlasma	0.988375	0	0	1	0.993
ARPP21	PreB	MalignantPlasma	0.979376	0	0	0.298	0
RPL15	PreB	MalignantPlasma	0.976959	0	0	0.999	0.965
CD19	PreB	MalignantPlasma	0.974861	0	0	0.378	0.005
PAX5	PreB	MalignantPlasma	0.960415	0	0	0.41	0.056
SYK	PreB	MalignantPlasma	0.96034	0	0	0.398	0.026
QRSL1	PreB	MalignantPlasma	0.951561	0	0	0.414	0.061
AKAP12	PreB	MalignantPlasma	0.932263	0	0	0.284	0.01
RPL19	PreB	MalignantPlasma	0.928879	0	0	0.999	0.974
RPL11	PreB	MalignantPlasma	0.90858	0	0	0.996	0.981
RP11-231C14.7	PreB	MalignantPlasma	0.908128	0	0	0.282	0.018
AEBP1	PreB	MalignantPlasma	0.870648	0	0	0.34	0.019
RASGRP2	PreB	MalignantPlasma	0.859134	0	0	0.373	0.046
HCK	PreB	MalignantPlasma	0.848991	0	0	0.291	0.016
RPS15A	PreB	MalignantPlasma	0.823991	0	0	1	0.977
RPS27A	PreB	MalignantPlasma	0.819157	0	0	0.996	0.985
CFAP73	PreB	MalignantPlasma	0.804232	0	0	0.262	0.001
RPL10	PreB	MalignantPlasma	0.782935	0	0	1	0.99
CD22	PreB	MalignantPlasma	0.714101	0	0	0.276	0.004
TCL1B	PreB	MalignantPlasma	0.708721	0	0	0.176	0
WASF1	PreB	MalignantPlasma	0.638675	0	0	0.212	0.002
DTX1	PreB	MalignantPlasma	0.623221	0	0	0.205	0.003
GAPT	PreB	MalignantPlasma	0.524372	0	0	0.19	0.005
RAG2	PreB	MalignantPlasma	0.522764	0	0	0.151	0
RAG1	PreB	MalignantPlasma	0.505934	0	0	0.119	0.001
RIMKLB	PreB	MalignantPlasma	0.473156	0	0	0.168	0.006
SMIM24	PreB	MalignantPlasma	0.349079	0	0	0.138	0.003
BAHCC1	PreB	MalignantPlasma	0.319547	0	0	0.144	0.001
PAG1	PreB	MalignantPlasma	0.575172	2.92615e-304	9.85939e-300	0.253	0.02
RPS13	PreB	MalignantPlasma	0.912492	8.71413e-304	2.93614e-299	0.991	0.948
RPS3	PreB	MalignantPlasma	0.845591	3.3235e-302	1.11982e-297	0.992	0.976
GNB2L1	PreB	MalignantPlasma	1.00132	4.64528e-301	1.56518e-296	0.971	0.93
RPL28	PreB	MalignantPlasma	0.833574	4.98031e-301	1.67807e-296	0.997	0.979
RPS27	PreB	MalignantPlasma	0.917388	3.19954e-300	1.07805e-295	1	0.991
RPL37	PreB	MalignantPlasma	0.869143	3.96749e-300	1.33681e-295	0.991	0.967
CCDC191	PreB	MalignantPlasma	1.36248	6.40901e-298	2.15945e-293	0.364	0.048
RPL13A	PreB	MalignantPlasma	0.866515	9.74713e-298	3.2842e-293	1	0.991
RPS7	PreB	MalignantPlasma	0.915068	1.75906e-297	5.92699e-293	0.985	0.945
RPS2	PreB	MalignantPlasma	1.24543	1.37362e-293	4.62827e-289	0.985	0.941
LINC01013	PreB	MalignantPlasma	0.5758	2.53991e-293	8.55799e-289	0.131	0.003
LAPTM5	PreB	MalignantPlasma	1.57692	1.0557e-289	3.55707e-285	0.873	0.463
NREP	PreB	MalignantPlasma	0.602412	1.6331e-289	5.50258e-285	0.287	0.028
RPL34	PreB	MalignantPlasma	0.777331	4.14561e-289	1.39682e-284	1	0.982
SNHG7	PreB	MalignantPlasma	1.45995	7.59466e-288	2.55895e-283	0.589	0.153
LIMD2	PreB	MalignantPlasma	1.48862	5.73686e-287	1.93298e-282	0.72	0.256
CD79A	PreB	MalignantPlasma	1.49058	7.11955e-286	2.39886e-281	0.849	0.374
RPL32	PreB	MalignantPlasma	0.725134	8.12178e-286	2.73655e-281	0.999	0.982
LTB	PreB	MalignantPlasma	1.60367	4.27076e-285	1.43899e-280	0.43	0.072
RPS6	PreB	MalignantPlasma	0.811824	8.05537e-283	2.71418e-278	1	0.981
RPL7	PreB	MalignantPlasma	0.902362	1.56347e-282	5.26795e-278	0.992	0.964
RPL23A	PreB	MalignantPlasma	0.790927	1.74801e-282	5.88974e-278	0.996	0.971
WDR66	PreB	MalignantPlasma	0.433306	1.08261e-280	3.64775e-276	0.122	0.003
CDKN2D	PreB	MalignantPlasma	0.958367	3.8439e-274	1.29516e-269	0.362	0.052
STMN1	PreB	MalignantPlasma	1.88659	3.7874e-273	1.27613e-268	0.765	0.31
SWAP70	PreB	MalignantPlasma	0.450354	6.84422e-271	2.30609e-266	0.167	0.008
FAM65B	PreB	MalignantPlasma	0.868663	1.15519e-268	3.8923e-264	0.364	0.053
TUBA1A	PreB	MalignantPlasma	1.24096	8.198e-268	2.76223e-263	0.526	0.124
RPS8	PreB	MalignantPlasma	0.71562	8.62611e-268	2.90648e-263	0.996	0.976
RPS10	PreB	MalignantPlasma	0.968977	8.76774e-265	2.9542e-260	0.952	0.901
RPL22	PreB	MalignantPlasma	0.901686	1.83077e-263	6.16859e-259	0.964	0.926
GLTSCR2	PreB	MalignantPlasma	1.40859	2.33577e-258	7.87013e-254	0.844	0.573
JUP	PreB	MalignantPlasma	0.357643	2.53235e-251	8.53249e-247	0.16	0.008
HLA-DOA	PreB	MalignantPlasma	0.344306	1.70555e-250	5.7467e-246	0.106	0.002
RPL30	PreB	MalignantPlasma	0.730932	2.03716e-249	6.864e-245	0.991	0.967
LEF1	PreB	MalignantPlasma	0.516556	7.39397e-249	2.49132e-244	0.197	0.014
RPS4X	PreB	MalignantPlasma	0.785262	4.73852e-246	1.5966e-241	0.996	0.975
RPL35A	PreB	MalignantPlasma	0.68599	7.24338e-244	2.44058e-239	0.993	0.968
RPL6	PreB	MalignantPlasma	0.719439	7.94869e-241	2.67823e-236	0.988	0.963
RPL31	PreB	MalignantPlasma	0.845463	1.04511e-239	3.52141e-235	0.984	0.945
HMGB1	PreB	MalignantPlasma	1.72321	2.04295e-235	6.88353e-231	0.898	0.819
LAT2	PreB	MalignantPlasma	1.10181	1.74833e-234	5.89082e-230	0.483	0.116
RPLP2	PreB	MalignantPlasma	0.622147	2.29622e-234	7.73688e-230	1	0.987
RPL18A	PreB	MalignantPlasma	0.671159	3.82609e-232	1.28916e-227	0.999	0.981
RPL10A	PreB	MalignantPlasma	0.836491	9.39001e-231	3.16387e-226	0.975	0.943
RPS9	PreB	MalignantPlasma	0.724487	1.27947e-230	4.31103e-226	0.985	0.961
FCRL1	PreB	MalignantPlasma	0.497914	1.09042e-229	3.67406e-225	0.126	0.005
RPSA	PreB	MalignantPlasma	0.874285	3.93403e-226	1.32553e-221	0.954	0.922
ACSM3	PreB	MalignantPlasma	1.05273	7.87993e-225	2.65506e-220	0.27	0.034
FOXP1	PreB	MalignantPlasma	1.23311	1.14649e-223	3.86297e-219	0.614	0.2
RPL29	PreB	MalignantPlasma	0.67606	2.25711e-220	7.6051e-216	0.981	0.959
C1orf228	PreB	MalignantPlasma	0.356342	8.34339e-220	2.81122e-215	0.143	0.008
DNTT	PreB	MalignantPlasma	1.7875	1.09656e-219	3.69474e-215	0.279	0.037
CIITA	PreB	MalignantPlasma	0.435543	2.29043e-218	7.71738e-214	0.148	0.008
RCSD1	PreB	MalignantPlasma	1.54188	5.74619e-217	1.93612e-212	0.749	0.377
FAU	PreB	MalignantPlasma	0.614641	1.81061e-216	6.10068e-212	0.993	0.964
RPS11	PreB	MalignantPlasma	0.684868	1.02738e-213	3.46167e-209	0.993	0.968
RPL14	PreB	MalignantPlasma	0.726631	3.15767e-213	1.06394e-208	0.978	0.95
BTF3	PreB	MalignantPlasma	1.0553	1.60828e-212	5.41894e-208	0.877	0.81
ARHGDIB	PreB	MalignantPlasma	1.34586	5.51898e-209	1.85957e-204	0.792	0.548
RPL27A	PreB	MalignantPlasma	0.666951	1.9026e-208	6.41063e-204	0.989	0.978
RPL13	PreB	MalignantPlasma	0.553581	1.11989e-205	3.77336e-201	1	0.992
PTPRE	PreB	MalignantPlasma	0.805808	3.94973e-204	1.33082e-199	0.335	0.058
MIR181A1HG	PreB	MalignantPlasma	0.733474	5.15007e-204	1.73527e-199	0.313	0.051
RPL3	PreB	MalignantPlasma	0.656311	2.18352e-203	7.35714e-199	0.992	0.977
PKIG	PreB	MalignantPlasma	0.339289	5.06245e-203	1.70574e-198	0.168	0.013
CTBP2	PreB	MalignantPlasma	0.321905	1.20917e-202	4.07418e-198	0.157	0.011
RPL18	PreB	MalignantPlasma	0.600456	4.243e-202	1.42964e-197	0.988	0.963
RPL5	PreB	MalignantPlasma	0.753219	4.4058e-200	1.48449e-195	0.974	0.937
SLC44A2	PreB	MalignantPlasma	0.572939	1.59995e-199	5.39086e-195	0.242	0.03
RPL27	PreB	MalignantPlasma	0.701265	7.84161e-197	2.64215e-192	0.975	0.944
ARPC3	PreB	MalignantPlasma	1.17313	4.82113e-196	1.62443e-191	0.821	0.663
RPS29	PreB	MalignantPlasma	0.621484	8.01542e-196	2.70071e-191	0.992	0.981
IKZF2	PreB	MalignantPlasma	0.324442	1.56561e-194	5.27517e-190	0.124	0.006
CFL1	PreB	MalignantPlasma	1.11315	4.08073e-194	1.37496e-189	0.845	0.78
SMIM3	PreB	MalignantPlasma	0.45287	2.54974e-192	8.59111e-188	0.134	0.008
RPL39	PreB	MalignantPlasma	0.619957	1.4741e-188	4.96683e-184	0.997	0.976
TCF4	PreB	MalignantPlasma	1.13007	9.38053e-188	3.16068e-183	0.552	0.18
HRK	PreB	MalignantPlasma	0.773925	1.71649e-186	5.78353e-182	0.231	0.03
AHDC1	PreB	MalignantPlasma	0.364196	1.50674e-185	5.0768e-181	0.143	0.01
S100A8	PreB	MalignantPlasma	1.25629	3.41006e-185	1.14899e-180	0.722	0.37
CXCR4	PreB	MalignantPlasma	1.27945	7.7114e-185	2.59828e-180	0.873	0.583
IRF8	PreB	MalignantPlasma	0.464082	2.42433e-183	8.16853e-179	0.149	0.011
RPS25	PreB	MalignantPlasma	0.56318	5.13084e-177	1.72879e-172	0.987	0.968
ACTG1	PreB	MalignantPlasma	1.39501	1.0558e-175	3.55741e-171	0.836	0.726
RFTN1	PreB	MalignantPlasma	0.34059	6.34695e-174	2.13854e-169	0.13	0.008
RPL9	PreB	MalignantPlasma	0.628078	2.86278e-173	9.64584e-169	0.976	0.967
LY86	PreB	MalignantPlasma	0.718008	4.00463e-173	1.34932e-168	0.296	0.053
RPS28	PreB	MalignantPlasma	0.500028	1.24737e-172	4.20289e-168	0.996	0.983
CDC25B	PreB	MalignantPlasma	1.02792	1.26359e-172	4.25753e-168	0.358	0.079
PFN1	PreB	MalignantPlasma	1.02922	3.2181e-172	1.08431e-167	0.833	0.727
RPS16	PreB	MalignantPlasma	0.552728	3.62462e-172	1.22128e-167	0.992	0.974
RP11-524N5.1	PreB	MalignantPlasma	0.770789	2.23268e-171	7.52278e-167	0.226	0.03
SRP14	PreB	MalignantPlasma	0.806437	2.3991e-169	8.08354e-165	0.866	0.837
NACA	PreB	MalignantPlasma	0.769749	2.8449e-169	9.58559e-165	0.915	0.903
LGALS9	PreB	MalignantPlasma	0.737351	7.29895e-169	2.45931e-164	0.331	0.068
C12orf75	PreB	MalignantPlasma	0.767624	1.57939e-168	5.32158e-164	0.343	0.074
ZFAS1	PreB	MalignantPlasma	1.18831	3.64179e-168	1.22706e-163	0.701	0.415
MARCKSL1	PreB	MalignantPlasma	0.91835	1.87796e-167	6.32761e-163	0.39	0.099
RPS19	PreB	MalignantPlasma	0.450229	2.7974e-167	9.42557e-163	0.999	0.989
BTG1	PreB	MalignantPlasma	1.09311	1.03417e-165	3.48454e-161	0.926	0.758
TTC39C	PreB	MalignantPlasma	0.258591	2.32103e-165	7.82047e-161	0.123	0.008
PABPC1	PreB	MalignantPlasma	0.920084	2.50832e-164	8.45154e-160	0.89	0.842
UHRF1	PreB	MalignantPlasma	0.47108	1.05332e-162	3.54905e-158	0.208	0.027
PFDN5	PreB	MalignantPlasma	0.819435	1.21687e-162	4.10012e-158	0.901	0.851
RPL36A	PreB	MalignantPlasma	0.904917	1.3858e-162	4.6693e-158	0.89	0.865
RPS26	PreB	MalignantPlasma	0.819653	3.54999e-161	1.19613e-156	0.917	0.871
SPI1	PreB	MalignantPlasma	0.764577	2.70752e-160	9.12273e-156	0.357	0.084
RPL41	PreB	MalignantPlasma	0.539693	1.44054e-159	4.85374e-155	0.993	0.991
S100A9	PreB	MalignantPlasma	1.14441	3.27724e-157	1.10423e-152	0.725	0.411
RPS20	PreB	MalignantPlasma	0.683796	6.05714e-156	2.04089e-151	0.951	0.951
FAM26F	PreB	MalignantPlasma	0.704022	1.20183e-155	4.04946e-151	0.286	0.054
STARD4-AS1	PreB	MalignantPlasma	0.426554	1.4516e-155	4.89102e-151	0.135	0.011
RPL23	PreB	MalignantPlasma	0.688212	6.04522e-155	2.03688e-150	0.95	0.933
RPL12	PreB	MalignantPlasma	0.597565	1.64642e-153	5.54745e-149	0.974	0.959
CDCA7	PreB	MalignantPlasma	0.392218	6.80341e-153	2.29234e-148	0.177	0.02
TAX1BP3	PreB	MalignantPlasma	0.69094	9.80091e-151	3.30232e-146	0.247	0.042
NAP1L1	PreB	MalignantPlasma	1.0628	1.83308e-149	6.17639e-145	0.792	0.706
KIAA0922	PreB	MalignantPlasma	0.648523	2.815e-149	9.48486e-145	0.241	0.039
CCNI	PreB	MalignantPlasma	1.03419	8.09443e-146	2.72734e-141	0.782	0.657
RPS21	PreB	MalignantPlasma	0.590723	7.0796e-143	2.3854e-138	0.967	0.951
BLK	PreB	MalignantPlasma	0.627234	1.45657e-141	4.90775e-137	0.257	0.047
RPS5	PreB	MalignantPlasma	0.529898	7.17067e-141	2.41609e-136	0.983	0.956
RPL38	PreB	MalignantPlasma	0.617547	9.22828e-141	3.10938e-136	0.958	0.951
HIF1A	PreB	MalignantPlasma	0.437532	1.56235e-139	5.26419e-135	0.197	0.028
HNRNPA2B1	PreB	MalignantPlasma	0.7914	9.80819e-139	3.30477e-134	0.848	0.851
HMGN1	PreB	MalignantPlasma	1.1659	1.53369e-138	5.16763e-134	0.729	0.591
UCP2	PreB	MalignantPlasma	1.16541	4.2938e-138	1.44675e-133	0.684	0.425
HMGN2	PreB	MalignantPlasma	1.47739	1.22588e-136	4.13048e-132	0.795	0.725
APBB1IP	PreB	MalignantPlasma	0.850006	3.67756e-135	1.23912e-130	0.429	0.136
ABHD15	PreB	MalignantPlasma	0.50059	5.38711e-134	1.81513e-129	0.19	0.027
LYZ	PreB	MalignantPlasma	1.08924	3.96784e-133	1.33692e-128	0.643	0.345
UBA52	PreB	MalignantPlasma	0.507185	5.73695e-133	1.93301e-128	0.971	0.955
PIK3AP1	PreB	MalignantPlasma	0.581576	6.79625e-133	2.28993e-128	0.278	0.058
MT-ND3	PreB	MalignantPlasma	0.573368	9.48739e-133	3.19668e-128	0.996	0.97
RPS17	PreB	MalignantPlasma	0.557757	7.92885e-132	2.67155e-127	0.979	0.967
DEK	PreB	MalignantPlasma	1.09443	2.08193e-131	7.01485e-127	0.43	0.146
MED30	PreB	MalignantPlasma	0.726907	3.90659e-131	1.31629e-126	0.385	0.115
CDK6	PreB	MalignantPlasma	0.628924	4.58252e-131	1.54404e-126	0.274	0.058
NPM1	PreB	MalignantPlasma	0.878292	5.42443e-131	1.82771e-126	0.829	0.779
IL7R	PreB	MalignantPlasma	0.389597	2.81047e-129	9.46959e-125	0.169	0.022
RPS15	PreB	MalignantPlasma	0.431506	2.5223e-128	8.49863e-124	0.992	0.981
FTH1	PreB	MalignantPlasma	0.559438	1.20488e-127	4.05973e-123	0.971	0.932
RPL24	PreB	MalignantPlasma	0.526729	2.3167e-127	7.80589e-123	0.944	0.945
PNISR	PreB	MalignantPlasma	0.981419	3.02353e-127	1.01875e-122	0.813	0.685
HBB	PreB	MalignantPlasma	1.16698	9.75159e-127	3.2857e-122	0.939	0.948
ATP5L	PreB	MalignantPlasma	0.658067	2.48843e-126	8.38453e-122	0.869	0.875
TCOF1	PreB	MalignantPlasma	1.13013	3.81064e-126	1.28396e-121	0.479	0.185
MPP1	PreB	MalignantPlasma	0.511197	5.49102e-126	1.85014e-121	0.233	0.043
EVL	PreB	MalignantPlasma	0.820674	7.79438e-125	2.62624e-120	0.397	0.127
ESD	PreB	MalignantPlasma	0.849623	1.32599e-124	4.46778e-120	0.433	0.157
UBB	PreB	MalignantPlasma	0.777556	2.31017e-124	7.78388e-120	0.892	0.885
MYL4	PreB	MalignantPlasma	0.555042	7.3313e-124	2.47021e-119	0.184	0.027
RPL4	PreB	MalignantPlasma	0.590572	1.55195e-123	5.22913e-119	0.909	0.917
RBM3	PreB	MalignantPlasma	0.989091	6.43111e-122	2.1669e-117	0.669	0.463
COMMD6	PreB	MalignantPlasma	1.02583	3.11869e-121	1.05081e-116	0.669	0.453
RPLP0	PreB	MalignantPlasma	0.56632	4.73665e-119	1.59597e-114	0.963	0.945
MT-CO2	PreB	MalignantPlasma	0.452904	1.16871e-118	3.93784e-114	0.997	0.99
RGS2	PreB	MalignantPlasma	1.76693	1.18976e-118	4.00877e-114	0.608	0.338
PIK3CD	PreB	MalignantPlasma	0.282745	1.38303e-117	4.65999e-113	0.118	0.011
NFKBID	PreB	MalignantPlasma	0.653552	2.6477e-117	8.92115e-113	0.228	0.044
RGS19	PreB	MalignantPlasma	0.802538	9.70624e-117	3.27042e-112	0.38	0.125
SUMO2	PreB	MalignantPlasma	0.84016	1.82552e-114	6.15091e-110	0.754	0.719
APBB2	PreB	MalignantPlasma	0.395579	7.31738e-114	2.46552e-109	0.112	0.011
CDHR3	PreB	MalignantPlasma	0.481018	6.40038e-113	2.15655e-108	0.11	0.01
EIF3E	PreB	MalignantPlasma	0.890467	2.2185e-111	7.47501e-107	0.753	0.678
LINC01215	PreB	MalignantPlasma	0.498166	3.79782e-111	1.27964e-106	0.16	0.023
TTC7A	PreB	MalignantPlasma	0.556155	6.06627e-111	2.04397e-106	0.249	0.055
RPL17	PreB	MalignantPlasma	0.770417	1.9635e-110	6.61582e-106	0.835	0.719
RPL7A	PreB	MalignantPlasma	0.485732	4.60816e-110	1.55267e-105	0.967	0.958
TFDP2	PreB	MalignantPlasma	0.88463	1.05242e-109	3.54602e-105	0.433	0.169
NSMCE1	PreB	MalignantPlasma	1.22939	1.89459e-109	6.38363e-105	0.475	0.204
EIF3F	PreB	MalignantPlasma	0.908835	5.20488e-109	1.75373e-104	0.709	0.605
HLA-DQA2	PreB	MalignantPlasma	0.343208	1.41651e-108	4.77277e-104	0.103	0.009
RPL37A	PreB	MalignantPlasma	0.455447	1.67665e-108	5.64931e-104	0.989	0.98
H2AFY	PreB	MalignantPlasma	1.18069	1.03343e-107	3.48204e-103	0.54	0.3
COX7C	PreB	MalignantPlasma	0.52296	2.583e-105	8.70316e-101	0.905	0.89
UBXN1	PreB	MalignantPlasma	0.977392	7.2303e-105	2.43618e-100	0.623	0.403
RP11-620J15.3	PreB	MalignantPlasma	0.789053	7.8565e-105	2.64717e-100	0.385	0.139
MILR1	PreB	MalignantPlasma	0.382381	2.42589e-104	8.17381e-100	0.156	0.023
HNRNPA0	PreB	MalignantPlasma	0.9953	1.72343e-103	5.80694e-99	0.646	0.493
SRSF3	PreB	MalignantPlasma	1.02804	2.87074e-103	9.67267e-99	0.694	0.625
C6orf48	PreB	MalignantPlasma	0.966797	6.20499e-103	2.09071e-98	0.606	0.374
HMGB2	PreB	MalignantPlasma	1.90535	3.82956e-102	1.29033e-97	0.63	0.438
CD84	PreB	MalignantPlasma	0.342547	7.41534e-101	2.49853e-96	0.124	0.015
SLC25A5	PreB	MalignantPlasma	0.9617	7.80077e-101	2.62839e-96	0.696	0.604
ADARB1	PreB	MalignantPlasma	0.381005	1.39185e-100	4.68969e-96	0.136	0.018
HNRNPK	PreB	MalignantPlasma	0.798834	2.92955e-100	9.87083e-96	0.728	0.692
ATP5G2	PreB	MalignantPlasma	0.655728	5.27374e-100	1.77693e-95	0.795	0.828
YBX1	PreB	MalignantPlasma	0.81347	5.02382e-99	1.69273e-94	0.787	0.738
HHEX	PreB	MalignantPlasma	0.32174	5.54662e-99	1.86888e-94	0.13	0.017
RNASEH2B	PreB	MalignantPlasma	0.913525	7.01107e-99	2.36231e-94	0.487	0.24
LYN	PreB	MalignantPlasma	0.852208	2.03178e-97	6.84587e-93	0.384	0.142
MYLK	PreB	MalignantPlasma	0.281124	7.0522e-96	2.37617e-91	0.11	0.012
COX4I1	PreB	MalignantPlasma	0.571338	1.4033e-95	4.72828e-91	0.847	0.842
RPS14	PreB	MalignantPlasma	0.324209	3.37994e-95	1.13884e-90	0.993	0.982
TRA2B	PreB	MalignantPlasma	0.896047	2.72511e-94	9.18198e-90	0.705	0.622
MYB	PreB	MalignantPlasma	0.622383	6.85705e-94	2.31041e-89	0.249	0.063
SKP1	PreB	MalignantPlasma	0.754336	1.06248e-92	3.57992e-88	0.716	0.65
CLEC2D	PreB	MalignantPlasma	0.898019	3.72436e-92	1.25489e-87	0.425	0.178
MYL6	PreB	MalignantPlasma	0.55357	4.83536e-92	1.62923e-87	0.854	0.866
VDAC1	PreB	MalignantPlasma	1.15589	3.16595e-91	1.06674e-86	0.587	0.409
GAS7	PreB	MalignantPlasma	0.356981	1.49571e-90	5.03966e-86	0.138	0.021
EEF1D	PreB	MalignantPlasma	0.518958	2.48876e-90	8.38562e-86	0.925	0.928
AURKB	PreB	MalignantPlasma	0.49873	6.55297e-90	2.20796e-85	0.221	0.051
DCK	PreB	MalignantPlasma	0.574047	1.25321e-89	4.22257e-85	0.255	0.068
PARVG	PreB	MalignantPlasma	0.416083	3.40024e-89	1.14568e-84	0.183	0.036
KIAA0101	PreB	MalignantPlasma	1.1661	3.90936e-89	1.31722e-84	0.354	0.133
MAPRE2	PreB	MalignantPlasma	0.313188	4.4209e-89	1.48958e-84	0.175	0.033
NCF1	PreB	MalignantPlasma	1.07187	1.58215e-88	5.33088e-84	0.577	0.36
GLUL	PreB	MalignantPlasma	0.709275	4.0033e-88	1.34887e-83	0.325	0.112
ARGLU1	PreB	MalignantPlasma	0.872195	2.74585e-87	9.25188e-83	0.694	0.54
AES	PreB	MalignantPlasma	0.909036	3.75673e-87	1.26579e-82	0.574	0.351
ATP5E	PreB	MalignantPlasma	0.461299	7.37777e-87	2.48587e-82	0.915	0.926
GMFG	PreB	MalignantPlasma	0.918876	8.52462e-87	2.87229e-82	0.655	0.538
HMGA1	PreB	MalignantPlasma	0.823598	1.30459e-85	4.39567e-81	0.358	0.141
CYFIP2	PreB	MalignantPlasma	0.620678	1.91039e-85	6.43685e-81	0.274	0.081
TOP2B	PreB	MalignantPlasma	0.850121	1.92849e-85	6.49787e-81	0.38	0.149
TMA7	PreB	MalignantPlasma	0.553733	3.17708e-85	1.07048e-80	0.827	0.863
PPIA	PreB	MalignantPlasma	0.694054	1.50003e-84	5.05419e-80	0.812	0.855
ATP6V1G1	PreB	MalignantPlasma	0.694015	1.73395e-84	5.84238e-80	0.774	0.712
PPP1CA	PreB	MalignantPlasma	0.929645	1.9577e-84	6.59628e-80	0.656	0.569
GABPB1	PreB	MalignantPlasma	0.903466	4.57901e-84	1.54285e-79	0.511	0.271
CENPF	PreB	MalignantPlasma	0.77378	5.76139e-84	1.94124e-79	0.28	0.081
FKBP1A	PreB	MalignantPlasma	0.901288	8.57646e-84	2.88975e-79	0.545	0.348
CYB561A3	PreB	MalignantPlasma	0.893347	1.07318e-83	3.61597e-79	0.311	0.106
SRSF5	PreB	MalignantPlasma	0.760239	3.56491e-83	1.20116e-78	0.758	0.733
YWHAZ	PreB	MalignantPlasma	0.771084	4.64691e-83	1.56573e-78	0.725	0.631
SH3BGRL3	PreB	MalignantPlasma	0.832153	9.27301e-83	3.12445e-78	0.708	0.62
PCBP2	PreB	MalignantPlasma	0.83057	1.8999e-81	6.40152e-77	0.696	0.644
FUS	PreB	MalignantPlasma	0.839568	3.60641e-81	1.21514e-76	0.665	0.568
SAP18	PreB	MalignantPlasma	0.893925	1.86195e-80	6.27367e-76	0.628	0.502
HNRNPDL	PreB	MalignantPlasma	0.810363	1.27909e-79	4.30975e-75	0.693	0.654
MID1IP1	PreB	MalignantPlasma	0.598311	2.51589e-79	8.47702e-75	0.29	0.096
REL	PreB	MalignantPlasma	0.583308	1.10009e-78	3.70664e-74	0.306	0.1
TCTEX1D2	PreB	MalignantPlasma	0.250957	5.0843e-78	1.7131e-73	0.159	0.031
HNRNPC	PreB	MalignantPlasma	0.769959	1.07587e-77	3.62502e-73	0.687	0.667
TMEM243	PreB	MalignantPlasma	0.976013	1.19403e-77	4.02317e-73	0.623	0.466
MDM4	PreB	MalignantPlasma	0.912752	1.39456e-77	4.69883e-73	0.614	0.409
MND1	PreB	MalignantPlasma	0.287132	2.17477e-77	7.32766e-73	0.192	0.044
MYBL2	PreB	MalignantPlasma	0.3518	1.3732e-76	4.62687e-72	0.205	0.05
LDLRAD4	PreB	MalignantPlasma	0.685421	2.30603e-76	7.76994e-72	0.344	0.132
CHCHD2	PreB	MalignantPlasma	0.593421	2.52314e-75	8.50146e-71	0.763	0.798
TRABD	PreB	MalignantPlasma	0.911131	5.48077e-75	1.84669e-70	0.507	0.303
IGLC5	PreB	MalignantPlasma	0.609743	9.5905e-75	3.23142e-70	0.231	0.067
BIRC5	PreB	MalignantPlasma	0.566543	3.95759e-73	1.33347e-68	0.261	0.08
LHPP	PreB	MalignantPlasma	0.861601	7.28239e-73	2.45373e-68	0.304	0.11
SLC9A7	PreB	MalignantPlasma	0.391854	1.16032e-72	3.90959e-68	0.128	0.022
KDM1B	PreB	MalignantPlasma	0.291833	1.40134e-72	4.72168e-68	0.111	0.017
UBAC2	PreB	MalignantPlasma	0.355669	2.926e-72	9.85888e-68	0.164	0.035
EIF3H	PreB	MalignantPlasma	0.820657	6.09132e-72	2.05241e-67	0.639	0.556
ARPC2	PreB	MalignantPlasma	0.68276	2.40647e-70	8.10836e-66	0.717	0.695
TRAC	PreB	MalignantPlasma	0.407718	1.06414e-69	3.58551e-65	0.18	0.043
RPS18	PreB	MalignantPlasma	0.358225	1.33018e-69	4.4819e-65	0.996	0.991
VAMP8	PreB	MalignantPlasma	0.893137	7.95111e-69	2.67905e-64	0.623	0.533
EIF3L	PreB	MalignantPlasma	0.75474	7.43138e-68	2.50393e-63	0.616	0.529
CD81	PreB	MalignantPlasma	0.605894	7.93373e-68	2.67319e-63	0.323	0.125
PAN3	PreB	MalignantPlasma	0.53148	1.05312e-67	3.5484e-63	0.214	0.061
H2AFV	PreB	MalignantPlasma	0.934871	2.73943e-67	9.23023e-63	0.575	0.449
CDCA7L	PreB	MalignantPlasma	0.574754	3.52622e-67	1.18812e-62	0.283	0.101
STX7	PreB	MalignantPlasma	0.805073	3.66068e-67	1.23343e-62	0.389	0.182
RP11-347P5.1	PreB	MalignantPlasma	0.719195	5.35584e-67	1.8046e-62	0.311	0.118
NRM	PreB	MalignantPlasma	0.356705	3.68836e-65	1.24276e-60	0.188	0.049
SLC25A6	PreB	MalignantPlasma	0.434812	6.54902e-65	2.20663e-60	0.885	0.875
LSM7	PreB	MalignantPlasma	0.782049	6.9838e-65	2.35312e-60	0.604	0.513
MYADM	PreB	MalignantPlasma	0.770861	3.19451e-64	1.07636e-59	0.302	0.116
MPEG1	PreB	MalignantPlasma	0.269171	7.93459e-64	2.67348e-59	0.104	0.017
GNB4	PreB	MalignantPlasma	0.264461	8.22269e-64	2.77055e-59	0.122	0.022
LMNB1	PreB	MalignantPlasma	0.428259	1.12086e-63	3.77661e-59	0.231	0.073
ATP5C1	PreB	MalignantPlasma	0.792998	6.06709e-63	2.04424e-58	0.57	0.456
TSPAN14	PreB	MalignantPlasma	0.416043	9.95713e-63	3.35496e-58	0.177	0.045
UBE2C	PreB	MalignantPlasma	0.741323	1.09231e-62	3.68041e-58	0.247	0.082
SLC8B1	PreB	MalignantPlasma	0.314062	6.96015e-62	2.34515e-57	0.103	0.017
SERINC5	PreB	MalignantPlasma	0.265309	1.11555e-61	3.75874e-57	0.11	0.019
MKI67	PreB	MalignantPlasma	0.63783	1.45273e-61	4.89482e-57	0.282	0.099
EIF1B	PreB	MalignantPlasma	0.817486	1.65631e-61	5.58077e-57	0.533	0.363
TGIF1	PreB	MalignantPlasma	0.347089	3.44487e-61	1.16071e-56	0.135	0.028
SYF2	PreB	MalignantPlasma	0.835245	3.95742e-61	1.33341e-56	0.632	0.526
CCNG2	PreB	MalignantPlasma	0.412578	8.04779e-61	2.71162e-56	0.171	0.043
OAZ1	PreB	MalignantPlasma	0.410334	5.48348e-60	1.84761e-55	0.865	0.915
PARP15	PreB	MalignantPlasma	0.375569	7.56058e-60	2.54746e-55	0.11	0.02
TPX2	PreB	MalignantPlasma	0.363221	1.5743e-59	5.30443e-55	0.205	0.059
FABP5	PreB	MalignantPlasma	0.637904	1.75058e-59	5.89841e-55	0.295	0.119
ZBTB18	PreB	MalignantPlasma	0.32838	2.43447e-59	8.20272e-55	0.118	0.022
YPEL1	PreB	MalignantPlasma	0.405712	3.54937e-59	1.19592e-54	0.157	0.038
ARHGEF6	PreB	MalignantPlasma	0.276936	5.32698e-59	1.79487e-54	0.135	0.029
TOP2A	PreB	MalignantPlasma	0.703893	8.22032e-59	2.76975e-54	0.269	0.094
WASF2	PreB	MalignantPlasma	0.787877	1.235e-58	4.1612e-54	0.522	0.341
ERP29	PreB	MalignantPlasma	0.587878	4.94229e-58	1.66525e-53	0.763	0.766
2019-09-06	PreB	MalignantPlasma	0.810035	9.56949e-58	3.22435e-53	0.538	0.384
CCNB2	PreB	MalignantPlasma	0.379025	2.36761e-57	7.97742e-53	0.184	0.051
C19orf43	PreB	MalignantPlasma	0.713634	2.55708e-57	8.61584e-53	0.624	0.572
UQCRB	PreB	MalignantPlasma	0.465921	4.64148e-57	1.5639e-52	0.8	0.851
SLC25A3	PreB	MalignantPlasma	0.697432	7.26729e-57	2.44864e-52	0.619	0.589
POMP	PreB	MalignantPlasma	0.775653	8.78357e-57	2.95954e-52	0.586	0.513
MPO	PreB	MalignantPlasma	0.254174	9.39461e-57	3.16542e-52	0.116	0.023
SMIM14	PreB	MalignantPlasma	0.846696	1.07704e-56	3.62899e-52	0.406	0.22
ATF7IP2	PreB	MalignantPlasma	0.547753	2.094e-55	7.05551e-51	0.271	0.105
FCMR	PreB	MalignantPlasma	0.478315	2.31953e-55	7.81541e-51	0.187	0.055
CDC20	PreB	MalignantPlasma	0.366595	3.13953e-55	1.05783e-50	0.165	0.043
MS4A6A	PreB	MalignantPlasma	0.454906	6.76926e-55	2.28084e-50	0.126	0.027
TBC1D10C	PreB	MalignantPlasma	0.714337	1.24713e-54	4.20207e-50	0.354	0.175
MYL12B	PreB	MalignantPlasma	0.714555	2.02743e-54	6.83121e-50	0.626	0.596
TUBB6	PreB	MalignantPlasma	0.3013	2.03462e-54	6.85546e-50	0.12	0.025
ANKRD10	PreB	MalignantPlasma	0.543122	2.06138e-54	6.94562e-50	0.28	0.112
RHOH	PreB	MalignantPlasma	0.738716	2.24748e-54	7.57265e-50	0.381	0.198
RHOA	PreB	MalignantPlasma	0.666506	4.16231e-54	1.40245e-49	0.644	0.626
CORO1A	PreB	MalignantPlasma	0.733673	2.71915e-53	9.1619e-49	0.632	0.568
GTF3A	PreB	MalignantPlasma	0.747656	3.87049e-53	1.30412e-48	0.529	0.398
SERF2	PreB	MalignantPlasma	0.304799	4.76269e-53	1.60474e-48	0.935	0.948
EEF1B2	PreB	MalignantPlasma	0.460329	2.26994e-52	7.64833e-48	0.833	0.883
YPEL5	PreB	MalignantPlasma	0.895863	3.0768e-52	1.0367e-47	0.541	0.4
GLIPR1	PreB	MalignantPlasma	0.475496	3.30747e-52	1.11442e-47	0.187	0.057
SNX3	PreB	MalignantPlasma	0.760582	4.54374e-52	1.53097e-47	0.56	0.446
MAP2K3	PreB	MalignantPlasma	0.554059	1.60644e-51	5.41273e-47	0.302	0.133
PGM2L1	PreB	MalignantPlasma	0.278006	1.84981e-51	6.23275e-47	0.127	0.029
TYMS	PreB	MalignantPlasma	0.758677	2.13094e-51	7.17999e-47	0.31	0.138
DDX5	PreB	MalignantPlasma	0.4161	2.16805e-51	7.30502e-47	0.917	0.912
AHSP	PreB	MalignantPlasma	0.748498	5.30272e-51	1.7867e-46	0.422	0.242
IRS2	PreB	MalignantPlasma	0.328753	6.1738e-51	2.0802e-46	0.148	0.038
SRP9	PreB	MalignantPlasma	0.741598	6.72652e-51	2.26643e-46	0.554	0.467
MAD1L1	PreB	MalignantPlasma	0.389248	7.35899e-51	2.47954e-46	0.187	0.057
RBM38	PreB	MalignantPlasma	0.457859	9.94935e-51	3.35233e-46	0.224	0.078
YWHAQ	PreB	MalignantPlasma	0.768458	1.36579e-50	4.60191e-46	0.525	0.421
CCND3	PreB	MalignantPlasma	0.825522	4.45873e-50	1.50232e-45	0.489	0.34
CDC42	PreB	MalignantPlasma	0.8077	8.27504e-50	2.78819e-45	0.631	0.584
HIP1	PreB	MalignantPlasma	0.402385	9.72181e-50	3.27567e-45	0.152	0.041
GDI2	PreB	MalignantPlasma	0.778086	2.58829e-49	8.72099e-45	0.522	0.412
LRCH4	PreB	MalignantPlasma	0.47076	4.79193e-49	1.61459e-44	0.233	0.087
COLGALT1	PreB	MalignantPlasma	0.382324	7.03223e-49	2.36944e-44	0.138	0.035
MAD2L2	PreB	MalignantPlasma	0.626317	1.0273e-48	3.46139e-44	0.339	0.173
HBA2	PreB	MalignantPlasma	0.774166	2.63436e-48	8.8762e-44	0.741	0.853
FCRLA	PreB	MalignantPlasma	0.939937	3.14235e-48	1.05878e-43	0.447	0.284
PAIP2	PreB	MalignantPlasma	0.717094	3.41911e-48	1.15204e-43	0.594	0.523
HBA1	PreB	MalignantPlasma	0.907455	4.15296e-48	1.3993e-43	0.68	0.767
IDI1	PreB	MalignantPlasma	0.598081	5.95545e-48	2.00663e-43	0.343	0.174
CENPW	PreB	MalignantPlasma	0.359404	1.20313e-47	4.05382e-43	0.226	0.084
UGP2	PreB	MalignantPlasma	0.789912	1.31124e-47	4.41809e-43	0.488	0.341
IFITM2	PreB	MalignantPlasma	0.655144	1.34455e-47	4.53034e-43	0.429	0.262
POLR1D	PreB	MalignantPlasma	0.689179	2.4225e-47	8.16238e-43	0.425	0.264
TCF3	PreB	MalignantPlasma	0.668365	2.65055e-47	8.93078e-43	0.414	0.242
STK24	PreB	MalignantPlasma	0.344	3.18024e-47	1.07155e-42	0.196	0.064
HCST	PreB	MalignantPlasma	0.585143	1.56031e-46	5.25732e-42	0.257	0.106
PDLIM1	PreB	MalignantPlasma	0.796338	2.23681e-46	7.53672e-42	0.427	0.277
SNRPD2	PreB	MalignantPlasma	0.567239	4.58519e-46	1.54494e-41	0.668	0.703
MTPN	PreB	MalignantPlasma	0.730001	5.63306e-46	1.898e-41	0.487	0.344
RBMX	PreB	MalignantPlasma	0.673855	7.43607e-46	2.50551e-41	0.646	0.62
2019-09-09	PreB	MalignantPlasma	0.650761	9.99394e-46	3.36736e-41	0.351	0.187
EIF3D	PreB	MalignantPlasma	0.698292	1.57033e-45	5.29109e-41	0.541	0.441
WDFY2	PreB	MalignantPlasma	0.33609	2.45592e-45	8.27497e-41	0.16	0.047
SOCS2	PreB	MalignantPlasma	0.424201	4.3905e-45	1.47933e-40	0.127	0.032
FAM195B	PreB	MalignantPlasma	0.505911	4.46559e-45	1.50464e-40	0.275	0.122
LL22NC03-2H8.5	PreB	MalignantPlasma	0.576886	5.48941e-45	1.8496e-40	0.249	0.101
CAT	PreB	MalignantPlasma	0.533816	5.80184e-45	1.95487e-40	0.336	0.172
MIS18BP1	PreB	MalignantPlasma	0.663304	9.89263e-45	3.33322e-40	0.47	0.307
EIF4A2	PreB	MalignantPlasma	0.679492	1.28175e-44	4.31874e-40	0.667	0.628
TUBA1B	PreB	MalignantPlasma	1.46012	2.26224e-44	7.6224e-40	0.638	0.657
ZNF101	PreB	MalignantPlasma	0.367909	2.44893e-44	8.25141e-40	0.152	0.044
CCDC109B	PreB	MalignantPlasma	0.580634	3.53203e-44	1.19008e-39	0.368	0.201
HBM	PreB	MalignantPlasma	0.562812	3.79824e-44	1.27978e-39	0.276	0.121
RNF144B	PreB	MalignantPlasma	0.290732	4.19793e-44	1.41445e-39	0.112	0.026
CIRBP	PreB	MalignantPlasma	0.482885	1.12001e-43	3.77377e-39	0.802	0.82
RPL35	PreB	MalignantPlasma	0.266706	2.56856e-43	8.65452e-39	0.985	0.977
EEF2	PreB	MalignantPlasma	0.447585	3.49347e-43	1.17709e-38	0.812	0.823
DBNL	PreB	MalignantPlasma	0.659152	2.96116e-42	9.97732e-38	0.421	0.27
TAPT1	PreB	MalignantPlasma	0.373849	3.22317e-42	1.08601e-37	0.146	0.042
DDX54	PreB	MalignantPlasma	0.662293	4.06709e-42	1.37037e-37	0.307	0.152
SF1	PreB	MalignantPlasma	0.674948	4.97708e-42	1.67698e-37	0.563	0.475
EIF1	PreB	MalignantPlasma	0.334545	5.96727e-42	2.01061e-37	0.954	0.96
TSPAN13	PreB	MalignantPlasma	0.719327	1.396e-41	4.70368e-37	0.348	0.194
HNRNPH1	PreB	MalignantPlasma	0.845109	1.40128e-41	4.72147e-37	0.599	0.539
ARHGEF7	PreB	MalignantPlasma	0.289612	1.55904e-41	5.25301e-37	0.126	0.033
WTAP	PreB	MalignantPlasma	0.566707	1.57752e-41	5.3153e-37	0.369	0.21
PRKX	PreB	MalignantPlasma	0.32224	1.97829e-41	6.66564e-37	0.167	0.053
POLR2G	PreB	MalignantPlasma	0.631181	3.3656e-41	1.134e-36	0.425	0.281
CDT1	PreB	MalignantPlasma	0.276115	5.28282e-41	1.77999e-36	0.192	0.068
SMARCA4	PreB	MalignantPlasma	0.575456	6.18147e-41	2.08279e-36	0.362	0.203
CDC40	PreB	MalignantPlasma	0.674851	1.28278e-40	4.3222e-36	0.344	0.19
GNG2	PreB	MalignantPlasma	0.25449	1.6868e-40	5.68352e-36	0.118	0.03
HAUS1	PreB	MalignantPlasma	0.445618	3.12887e-40	1.05424e-35	0.274	0.128
TRIM22	PreB	MalignantPlasma	0.521949	3.32403e-40	1.12e-35	0.231	0.095
ARHGAP17	PreB	MalignantPlasma	0.321468	6.8287e-40	2.30086e-35	0.148	0.045
CARHSP1	PreB	MalignantPlasma	0.703269	1.71573e-39	5.78098e-35	0.429	0.292
CEP135	PreB	MalignantPlasma	0.422291	1.75983e-39	5.92956e-35	0.228	0.093
EIF2S3	PreB	MalignantPlasma	0.730809	4.35425e-39	1.46712e-34	0.47	0.342
GPR82	PreB	MalignantPlasma	0.418539	8.26147e-39	2.78362e-34	0.131	0.038
DDAH2	PreB	MalignantPlasma	0.599887	2.1879e-38	7.37191e-34	0.364	0.212
MAP4K2	PreB	MalignantPlasma	0.354195	3.03396e-38	1.02226e-33	0.144	0.045
TKT	PreB	MalignantPlasma	0.813872	3.20012e-38	1.07825e-33	0.41	0.279
ZNF439	PreB	MalignantPlasma	0.368143	3.64869e-38	1.22939e-33	0.139	0.042
DGKD	PreB	MalignantPlasma	0.455492	4.97799e-38	1.67728e-33	0.225	0.093
EIF3K	PreB	MalignantPlasma	0.448589	5.24615e-38	1.76764e-33	0.704	0.762
RBM39	PreB	MalignantPlasma	0.457019	7.05817e-38	2.37818e-33	0.765	0.773
PNN	PreB	MalignantPlasma	0.639138	1.36186e-37	4.58864e-33	0.616	0.565
MORF4L1	PreB	MalignantPlasma	0.632137	2.22223e-37	7.48759e-33	0.589	0.571
BAZ1A	PreB	MalignantPlasma	0.604636	3.20195e-37	1.07887e-32	0.361	0.216
ERH	PreB	MalignantPlasma	0.609652	3.90782e-37	1.3167e-32	0.604	0.649
ROCK1	PreB	MalignantPlasma	0.679924	6.17163e-37	2.07947e-32	0.444	0.306
SRSF2	PreB	MalignantPlasma	0.698079	6.6765e-37	2.24958e-32	0.567	0.551
TACC3	PreB	MalignantPlasma	0.250468	6.93677e-37	2.33727e-32	0.181	0.065
PLEKHA2	PreB	MalignantPlasma	0.681278	8.77522e-37	2.95672e-32	0.321	0.174
HSP90AA1	PreB	MalignantPlasma	0.548069	9.80875e-37	3.30496e-32	0.766	0.83
RPS6KA1	PreB	MalignantPlasma	0.359431	1.01329e-36	3.41417e-32	0.149	0.048
EZH2	PreB	MalignantPlasma	0.424317	1.02756e-36	3.46225e-32	0.266	0.122
XIST	PreB	MalignantPlasma	0.382583	1.0622e-36	3.57897e-32	0.46	0.281
CENPE	PreB	MalignantPlasma	0.2986	1.13788e-36	3.83399e-32	0.147	0.046
ANP32A	PreB	MalignantPlasma	0.69002	1.25404e-36	4.22535e-32	0.497	0.413
ZWINT	PreB	MalignantPlasma	0.360945	1.72432e-36	5.80992e-32	0.235	0.102
MAD2L1	PreB	MalignantPlasma	0.406425	1.73295e-36	5.839e-32	0.259	0.122
DBN1	PreB	MalignantPlasma	0.2913	2.55352e-36	8.60382e-32	0.153	0.051
2019-09-07	PreB	MalignantPlasma	0.643049	2.74451e-36	9.24734e-32	0.567	0.52
OGFRL1	PreB	MalignantPlasma	0.463265	3.03053e-36	1.02111e-31	0.181	0.068
BTBD3	PreB	MalignantPlasma	0.360498	3.51208e-36	1.18336e-31	0.148	0.048
SP110	PreB	MalignantPlasma	0.553697	3.71198e-36	1.25071e-31	0.239	0.107
NBEAL1	PreB	MalignantPlasma	0.704193	3.9318e-36	1.32478e-31	0.558	0.494
LAMTOR5	PreB	MalignantPlasma	0.667497	4.4814e-36	1.50996e-31	0.56	0.507
CENPU	PreB	MalignantPlasma	0.379102	5.14381e-36	1.73316e-31	0.241	0.107
CCDC112	PreB	MalignantPlasma	0.807652	7.06557e-36	2.38067e-31	0.3	0.161
SHOC2	PreB	MalignantPlasma	0.592589	1.43327e-35	4.82926e-31	0.38	0.227
SGOL2	PreB	MalignantPlasma	0.288096	1.48007e-35	4.98693e-31	0.163	0.056
PTTG1	PreB	MalignantPlasma	0.675304	2.14227e-35	7.21818e-31	0.313	0.17
RSL24D1	PreB	MalignantPlasma	0.566437	6.73554e-35	2.26947e-30	0.606	0.571
LBH	PreB	MalignantPlasma	0.416673	6.78606e-35	2.28649e-30	0.184	0.07
ZCCHC7	PreB	MalignantPlasma	0.726703	8.13475e-35	2.74092e-30	0.488	0.374
RASGRP1	PreB	MalignantPlasma	0.313222	9.91857e-35	3.34196e-30	0.124	0.037
MTSS1	PreB	MalignantPlasma	0.444171	1.04276e-34	3.51349e-30	0.135	0.042
MBP	PreB	MalignantPlasma	0.461716	1.65131e-34	5.56391e-30	0.241	0.108
E2F2	PreB	MalignantPlasma	0.261307	1.69568e-34	5.71342e-30	0.165	0.059
C14orf166	PreB	MalignantPlasma	0.617603	1.77096e-34	5.96706e-30	0.56	0.559
SRRM1	PreB	MalignantPlasma	0.598983	2.66779e-34	8.98886e-30	0.595	0.593
TRBC2	PreB	MalignantPlasma	0.331842	2.85379e-34	9.61556e-30	0.131	0.041
STIM2	PreB	MalignantPlasma	0.729258	8.10299e-34	2.73022e-29	0.361	0.221
SMS	PreB	MalignantPlasma	0.413245	1.16103e-33	3.91197e-29	0.263	0.133
AP1B1	PreB	MalignantPlasma	0.471925	1.53308e-33	5.16555e-29	0.205	0.086
LRRFIP1	PreB	MalignantPlasma	0.655448	1.75154e-33	5.90163e-29	0.497	0.394
NUSAP1	PreB	MalignantPlasma	0.621552	1.90696e-33	6.42532e-29	0.276	0.138
CLN8	PreB	MalignantPlasma	0.384956	2.36275e-33	7.96105e-29	0.13	0.041
CKAP2	PreB	MalignantPlasma	0.386444	2.63137e-33	8.86614e-29	0.235	0.107
CH17-264L24.1	PreB	MalignantPlasma	0.415315	4.21923e-33	1.42163e-28	0.135	0.044
RPL22L1	PreB	MalignantPlasma	0.656465	4.26702e-33	1.43773e-28	0.455	0.349
PDE4D	PreB	MalignantPlasma	0.29932	6.67508e-33	2.2491e-28	0.112	0.032
ELF1	PreB	MalignantPlasma	0.616404	1.09528e-32	3.69042e-28	0.434	0.303
SVBP	PreB	MalignantPlasma	0.367285	2.93687e-32	9.89548e-28	0.202	0.086
CCNB1	PreB	MalignantPlasma	0.263335	4.77419e-32	1.60861e-27	0.146	0.05
AIF1	PreB	MalignantPlasma	0.526047	6.51604e-32	2.19551e-27	0.262	0.134
RPIA	PreB	MalignantPlasma	0.354609	8.23068e-32	2.77325e-27	0.224	0.101
RRM2	PreB	MalignantPlasma	0.303745	8.45549e-32	2.84899e-27	0.206	0.085
SLC43A2	PreB	MalignantPlasma	0.309271	9.44692e-32	3.18304e-27	0.104	0.029
SAC3D1	PreB	MalignantPlasma	0.316547	1.03179e-31	3.4765e-27	0.201	0.085
PPP4C	PreB	MalignantPlasma	0.574954	1.10364e-31	3.71861e-27	0.413	0.299
SNRPB	PreB	MalignantPlasma	0.610913	1.20916e-31	4.07416e-27	0.536	0.522
UBE2I	PreB	MalignantPlasma	0.633894	1.25477e-31	4.22782e-27	0.491	0.422
LBR	PreB	MalignantPlasma	0.533185	1.31653e-31	4.43592e-27	0.311	0.176
IQGAP1	PreB	MalignantPlasma	0.666315	1.53634e-31	5.17655e-27	0.467	0.36
CALM2	PreB	MalignantPlasma	0.459132	1.56341e-31	5.26774e-27	0.728	0.815
ASPM	PreB	MalignantPlasma	0.373165	1.82247e-31	6.14064e-27	0.206	0.085
FADS3	PreB	MalignantPlasma	0.266268	2.15324e-31	7.25514e-27	0.114	0.034
C7orf73	PreB	MalignantPlasma	0.571879	2.69926e-31	9.09489e-27	0.381	0.258
ACTR2	PreB	MalignantPlasma	0.630368	2.88148e-31	9.70886e-27	0.467	0.358
PXMP2	PreB	MalignantPlasma	0.262888	7.47593e-31	2.51894e-26	0.188	0.077
TUBB	PreB	MalignantPlasma	1.25423	7.61433e-31	2.56557e-26	0.548	0.555
SH3BGRL	PreB	MalignantPlasma	0.622632	8.63579e-31	2.90974e-26	0.526	0.458
FAM215B	PreB	MalignantPlasma	0.600327	1.26589e-30	4.26528e-26	0.331	0.198
HNRNPA3	PreB	MalignantPlasma	0.531837	1.31642e-30	4.43555e-26	0.63	0.696
PIM1	PreB	MalignantPlasma	0.433142	1.35193e-30	4.55518e-26	0.253	0.126
DCLRE1C	PreB	MalignantPlasma	0.403299	2.21415e-30	7.46036e-26	0.198	0.085
SNX2	PreB	MalignantPlasma	0.685547	2.33691e-30	7.874e-26	0.361	0.239
ATP5J2	PreB	MalignantPlasma	0.461849	3.26312e-30	1.09947e-25	0.631	0.701
KANK2	PreB	MalignantPlasma	0.36724	3.85022e-30	1.29729e-25	0.14	0.049
PXK	PreB	MalignantPlasma	0.353808	3.91016e-30	1.31749e-25	0.193	0.083
FAM107B	PreB	MalignantPlasma	0.494848	5.62383e-30	1.89489e-25	0.287	0.159
RB1	PreB	MalignantPlasma	0.555764	6.10649e-30	2.05752e-25	0.321	0.186
LDHB	PreB	MalignantPlasma	0.661811	8.02665e-30	2.7045e-25	0.548	0.561
MZT1	PreB	MalignantPlasma	0.368386	1.11996e-29	3.77361e-25	0.231	0.113
ZMIZ1	PreB	MalignantPlasma	0.302053	2.92037e-29	9.8399e-25	0.127	0.043
RAD51AP1	PreB	MalignantPlasma	0.262722	6.63961e-29	2.23715e-24	0.172	0.068
PGLS	PreB	MalignantPlasma	0.539214	8.96102e-29	3.01933e-24	0.372	0.251
GPX1	PreB	MalignantPlasma	0.666194	1.71476e-28	5.7777e-24	0.546	0.529
MSI2	PreB	MalignantPlasma	0.626959	2.14782e-28	7.23686e-24	0.479	0.386
FAM200B	PreB	MalignantPlasma	0.284661	2.49277e-28	8.39914e-24	0.189	0.081
KPNA3	PreB	MalignantPlasma	0.28391	3.82702e-28	1.28948e-23	0.167	0.067
TRIM38	PreB	MalignantPlasma	0.649558	4.21808e-28	1.42124e-23	0.308	0.185
ATP1B3	PreB	MalignantPlasma	0.555583	1.07328e-27	3.6163e-23	0.332	0.212
EIF4A3	PreB	MalignantPlasma	0.580167	1.09828e-27	3.70056e-23	0.341	0.223
SASH3	PreB	MalignantPlasma	0.332673	1.41056e-27	4.75275e-23	0.22	0.105
LAIR1	PreB	MalignantPlasma	0.354493	2.12984e-27	7.17629e-23	0.175	0.073
SNRPE	PreB	MalignantPlasma	0.643894	2.7657e-27	9.31874e-23	0.544	0.576
HNRNPM	PreB	MalignantPlasma	0.574372	2.94815e-27	9.93349e-23	0.578	0.608
SMARCE1	PreB	MalignantPlasma	0.531375	3.05755e-27	1.03021e-22	0.389	0.27
ITGB2	PreB	MalignantPlasma	0.313848	3.3503e-27	1.12885e-22	0.161	0.065
PSMA4	PreB	MalignantPlasma	0.582081	6.79332e-27	2.28894e-22	0.541	0.547
NUDT1	PreB	MalignantPlasma	0.3786	6.99455e-27	2.35674e-22	0.292	0.17
MYLIP	PreB	MalignantPlasma	0.479179	7.37564e-27	2.48515e-22	0.197	0.091
COX7A2L	PreB	MalignantPlasma	0.596377	8.25796e-27	2.78244e-22	0.536	0.501
CMTM6	PreB	MalignantPlasma	0.562235	9.49346e-27	3.19873e-22	0.323	0.203
ATP5EP2	PreB	MalignantPlasma	0.534764	1.31239e-26	4.42197e-22	0.292	0.17
RBM8A	PreB	MalignantPlasma	0.563646	1.52879e-26	5.15109e-22	0.56	0.561
2019-09-15	PreB	MalignantPlasma	0.572241	1.56704e-26	5.27998e-22	0.57	0.553
PKM	PreB	MalignantPlasma	0.724719	2.70772e-26	9.1234e-22	0.419	0.345
ID3	PreB	MalignantPlasma	0.31609	2.90314e-26	9.78185e-22	0.193	0.085
SPINT2	PreB	MalignantPlasma	0.642619	3.37667e-26	1.13774e-21	0.484	0.399
SFPQ	PreB	MalignantPlasma	0.604413	4.42946e-26	1.49246e-21	0.496	0.435
HBD	PreB	MalignantPlasma	0.73119	4.95409e-26	1.66923e-21	0.438	0.348
NLRC5	PreB	MalignantPlasma	0.328575	5.00176e-26	1.68529e-21	0.16	0.066
SNRPF	PreB	MalignantPlasma	0.664841	5.14741e-26	1.73437e-21	0.489	0.472
RAB11A	PreB	MalignantPlasma	0.659364	5.18657e-26	1.74756e-21	0.393	0.292
SON	PreB	MalignantPlasma	0.361849	5.4073e-26	1.82194e-21	0.759	0.819
C16orf74	PreB	MalignantPlasma	0.616617	7.20533e-26	2.42776e-21	0.327	0.209
ARID1B	PreB	MalignantPlasma	0.401565	8.84234e-26	2.97934e-21	0.229	0.115
EFHC1	PreB	MalignantPlasma	0.301153	9.37618e-26	3.15921e-21	0.12	0.042
ADA	PreB	MalignantPlasma	0.441954	1.04085e-25	3.50704e-21	0.22	0.111
PHF11	PreB	MalignantPlasma	0.396818	1.61602e-25	5.44503e-21	0.214	0.105
DBI	PreB	MalignantPlasma	0.554191	2.60269e-25	8.76949e-21	0.597	0.632
JARID2	PreB	MalignantPlasma	0.393156	3.1483e-25	1.06079e-20	0.205	0.098
MXD3	PreB	MalignantPlasma	0.317896	3.17008e-25	1.06813e-20	0.188	0.086
CDK1	PreB	MalignantPlasma	0.280355	4.33449e-25	1.46046e-20	0.171	0.073
KHDRBS1	PreB	MalignantPlasma	0.596068	5.00202e-25	1.68538e-20	0.418	0.33
HINT1	PreB	MalignantPlasma	0.307785	5.593e-25	1.88451e-20	0.759	0.839
ERGIC1	PreB	MalignantPlasma	0.556733	6.02572e-25	2.03031e-20	0.439	0.342
SATB1	PreB	MalignantPlasma	0.298319	6.37891e-25	2.14931e-20	0.14	0.055
DCP2	PreB	MalignantPlasma	0.369487	7.80141e-25	2.62861e-20	0.212	0.104
ITGAE	PreB	MalignantPlasma	0.568039	7.88291e-25	2.65607e-20	0.349	0.24
SMAD1	PreB	MalignantPlasma	0.354943	1.01994e-24	3.4366e-20	0.106	0.035
FAM111B	PreB	MalignantPlasma	0.264971	1.39356e-24	4.69545e-20	0.169	0.072
FAM53B	PreB	MalignantPlasma	0.254993	2.65075e-24	8.93143e-20	0.119	0.043
INPP5D	PreB	MalignantPlasma	0.508972	2.72144e-24	9.16963e-20	0.266	0.152
ZFP36L1	PreB	MalignantPlasma	0.48407	4.13297e-24	1.39256e-19	0.31	0.192
NKG7	PreB	MalignantPlasma	0.415584	5.10949e-24	1.72159e-19	0.246	0.133
ATP8A1	PreB	MalignantPlasma	0.437528	5.32109e-24	1.79289e-19	0.164	0.073
MRPS6	PreB	MalignantPlasma	0.504636	7.61676e-24	2.56639e-19	0.319	0.212
PSME1	PreB	MalignantPlasma	0.404914	7.64672e-24	2.57649e-19	0.694	0.768
PRDX1	PreB	MalignantPlasma	0.532931	1.07088e-23	3.60823e-19	0.616	0.698
MICU2	PreB	MalignantPlasma	0.352267	1.62944e-23	5.49025e-19	0.194	0.094
CD47	PreB	MalignantPlasma	0.563286	1.91007e-23	6.4358e-19	0.492	0.442
IGFBP7	PreB	MalignantPlasma	0.280236	2.56485e-23	8.64201e-19	0.171	0.077
EIF3M	PreB	MalignantPlasma	0.557848	2.70652e-23	9.11936e-19	0.505	0.47
NASP	PreB	MalignantPlasma	0.609695	2.87811e-23	9.69751e-19	0.458	0.403
COX6C	PreB	MalignantPlasma	0.338301	2.89911e-23	9.76826e-19	0.706	0.82
TCEB2	PreB	MalignantPlasma	0.323219	3.38113e-23	1.13924e-18	0.712	0.793
CCDC14	PreB	MalignantPlasma	0.324091	4.34334e-23	1.46344e-18	0.239	0.128
S1PR4	PreB	MalignantPlasma	0.591755	4.94524e-23	1.66625e-18	0.368	0.257
OSTF1	PreB	MalignantPlasma	0.502076	5.99718e-23	2.02069e-18	0.307	0.198
MLXIP	PreB	MalignantPlasma	0.640146	6.0811e-23	2.04897e-18	0.351	0.244
ARPC5	PreB	MalignantPlasma	0.578674	6.63601e-23	2.23594e-18	0.479	0.435
PHACTR1	PreB	MalignantPlasma	0.42117	7.41498e-23	2.4984e-18	0.339	0.213
CA2	PreB	MalignantPlasma	0.326316	1.06759e-22	3.59713e-18	0.164	0.073
SNRPD3	PreB	MalignantPlasma	0.561937	1.84704e-22	6.22342e-18	0.472	0.42
HPS4	PreB	MalignantPlasma	0.476854	1.9628e-22	6.61347e-18	0.257	0.146
ATP2A3	PreB	MalignantPlasma	0.433014	3.55492e-22	1.19779e-17	0.261	0.151
SRSF10	PreB	MalignantPlasma	0.569112	3.71906e-22	1.2531e-17	0.466	0.417
INO80C	PreB	MalignantPlasma	0.339229	4.09953e-22	1.3813e-17	0.175	0.082
CAPZB	PreB	MalignantPlasma	0.536998	5.11396e-22	1.7231e-17	0.422	0.344
DRAM2	PreB	MalignantPlasma	0.535791	5.33129e-22	1.79633e-17	0.311	0.203
MT-ATP8	PreB	MalignantPlasma	0.323554	5.58183e-22	1.88074e-17	0.18	0.38
MCM7	PreB	MalignantPlasma	0.602411	6.13735e-22	2.06792e-17	0.302	0.201
PHB2	PreB	MalignantPlasma	0.519701	8.69884e-22	2.93099e-17	0.399	0.324
CKS2	PreB	MalignantPlasma	0.622003	8.71462e-22	2.9363e-17	0.357	0.268
HMMR	PreB	MalignantPlasma	0.285649	9.72981e-22	3.27836e-17	0.164	0.073
MAP1LC3B	PreB	MalignantPlasma	0.550115	1.32005e-21	4.44778e-17	0.484	0.42
ATP5O	PreB	MalignantPlasma	0.486141	1.53629e-21	5.17637e-17	0.574	0.645
TRA2A	PreB	MalignantPlasma	0.635864	1.55733e-21	5.24727e-17	0.485	0.434
CCT8	PreB	MalignantPlasma	0.605648	2.05378e-21	6.92e-17	0.475	0.46
GPSM3	PreB	MalignantPlasma	0.579375	2.50195e-21	8.43008e-17	0.388	0.297
AC090498.1	PreB	MalignantPlasma	0.639605	2.77353e-21	9.34512e-17	0.642	0.577
SMARCD1	PreB	MalignantPlasma	0.346745	3.23895e-21	1.09133e-16	0.231	0.125
TBCA	PreB	MalignantPlasma	0.47256	3.47707e-21	1.17156e-16	0.593	0.666
CYB5R4	PreB	MalignantPlasma	0.471981	4.00377e-21	1.34903e-16	0.205	0.109
MYO1G	PreB	MalignantPlasma	0.274157	4.2611e-21	1.43573e-16	0.132	0.055
SOD2	PreB	MalignantPlasma	0.478003	5.63021e-21	1.89704e-16	0.287	0.184
H2AFZ	PreB	MalignantPlasma	0.976049	9.01852e-21	3.0387e-16	0.594	0.708
SUMO1	PreB	MalignantPlasma	0.576297	9.67912e-21	3.26128e-16	0.492	0.486
DHFR	PreB	MalignantPlasma	0.346426	1.01059e-20	3.4051e-16	0.243	0.138
HMGN3	PreB	MalignantPlasma	0.587955	1.20503e-20	4.06023e-16	0.516	0.538
CA1	PreB	MalignantPlasma	0.492623	1.42232e-20	4.79236e-16	0.269	0.164
HLA-E	PreB	MalignantPlasma	0.332014	1.50495e-20	5.07077e-16	0.852	0.863
CBLB	PreB	MalignantPlasma	0.286051	1.6826e-20	5.66934e-16	0.114	0.044
RNGTT	PreB	MalignantPlasma	0.729336	2.0471e-20	6.8975e-16	0.243	0.146
ARHGAP15	PreB	MalignantPlasma	0.388692	2.04982e-20	6.90667e-16	0.246	0.143
TAGLN2	PreB	MalignantPlasma	0.531085	2.21522e-20	7.46397e-16	0.401	0.312
SIT1	PreB	MalignantPlasma	0.363167	2.24339e-20	7.55889e-16	0.148	0.067
FAM175A	PreB	MalignantPlasma	0.25332	2.26465e-20	7.63051e-16	0.132	0.055
ARPC4	PreB	MalignantPlasma	0.532021	2.41984e-20	8.15342e-16	0.385	0.309
MAF1	PreB	MalignantPlasma	0.542178	2.89456e-20	9.75293e-16	0.364	0.273
KIF20B	PreB	MalignantPlasma	0.362995	3.03904e-20	1.02397e-15	0.235	0.132
PSMA6	PreB	MalignantPlasma	0.369189	3.78665e-20	1.27587e-15	0.234	0.133
MT1X	PreB	MalignantPlasma	0.505711	4.1413e-20	1.39537e-15	0.157	0.073
BLNK	PreB	MalignantPlasma	0.539886	4.25766e-20	1.43457e-15	0.331	0.235
SARAF	PreB	MalignantPlasma	0.489752	6.26736e-20	2.11172e-15	0.565	0.542
FOXO1	PreB	MalignantPlasma	0.325357	6.43462e-20	2.16808e-15	0.153	0.071
CNOT8	PreB	MalignantPlasma	0.326424	6.5103e-20	2.19358e-15	0.177	0.088
SELL	PreB	MalignantPlasma	0.259194	7.5968e-20	2.55967e-15	0.126	0.052
SMARCB1	PreB	MalignantPlasma	0.54042	8.17533e-20	2.7546e-15	0.407	0.332
MAGOH	PreB	MalignantPlasma	0.525773	8.82358e-20	2.97302e-15	0.407	0.34
DTNBP1	PreB	MalignantPlasma	0.354237	1.02187e-19	3.44309e-15	0.197	0.103
EEF1G	PreB	MalignantPlasma	0.596527	1.07894e-19	3.63539e-15	0.221	0.123
ICOSLG	PreB	MalignantPlasma	0.350883	1.35838e-19	4.57692e-15	0.136	0.059
PDCD2	PreB	MalignantPlasma	0.409525	1.77173e-19	5.96966e-15	0.249	0.152
BAX	PreB	MalignantPlasma	0.576543	2.36575e-19	7.97115e-15	0.397	0.321
ITGB3BP	PreB	MalignantPlasma	0.394231	3.48726e-19	1.175e-14	0.299	0.199
METTL21A	PreB	MalignantPlasma	0.330744	4.1659e-19	1.40366e-14	0.179	0.091
KLHDC3	PreB	MalignantPlasma	0.392762	4.82931e-19	1.62719e-14	0.263	0.167
CBX3	PreB	MalignantPlasma	0.525276	4.99291e-19	1.68231e-14	0.521	0.518
YWHAB	PreB	MalignantPlasma	0.460733	5.99907e-19	2.02133e-14	0.594	0.648
PNRC2	PreB	MalignantPlasma	0.458859	6.52895e-19	2.19986e-14	0.327	0.229
PSMB8	PreB	MalignantPlasma	0.522602	6.53441e-19	2.2017e-14	0.5	0.496
UBE2D3	PreB	MalignantPlasma	0.42559	6.56819e-19	2.21309e-14	0.595	0.649
NONO	PreB	MalignantPlasma	0.50002	9.95766e-19	3.35513e-14	0.417	0.365
LRRC28	PreB	MalignantPlasma	0.292837	1.009e-18	3.39973e-14	0.123	0.052
RANBP1	PreB	MalignantPlasma	0.715132	1.13833e-18	3.83549e-14	0.44	0.427
S100A12	PreB	MalignantPlasma	0.33886	1.14989e-18	3.87443e-14	0.139	0.062
SNX22	PreB	MalignantPlasma	0.323375	1.36875e-18	4.61186e-14	0.136	0.061
DDX39A	PreB	MalignantPlasma	0.511304	1.54233e-18	5.19674e-14	0.344	0.263
ZNF428	PreB	MalignantPlasma	0.474061	1.87742e-18	6.32579e-14	0.34	0.25
BCL11A	PreB	MalignantPlasma	0.513357	1.90249e-18	6.41027e-14	0.261	0.161
CENPM	PreB	MalignantPlasma	0.280027	2.38001e-18	8.01922e-14	0.23	0.131
PRR13	PreB	MalignantPlasma	0.549659	2.48275e-18	8.36539e-14	0.46	0.416
KRT10	PreB	MalignantPlasma	0.495668	2.67266e-18	9.00524e-14	0.471	0.43
SDCBP	PreB	MalignantPlasma	0.400801	2.80407e-18	9.44804e-14	0.221	0.128
RCN2	PreB	MalignantPlasma	0.46497	3.23725e-18	1.09076e-13	0.329	0.24
ADRBK1	PreB	MalignantPlasma	0.333206	3.28733e-18	1.10763e-13	0.21	0.118
CLEC2B	PreB	MalignantPlasma	0.430318	3.31462e-18	1.11683e-13	0.216	0.123
NMI	PreB	MalignantPlasma	0.31515	3.60885e-18	1.21597e-13	0.216	0.121
FAM49B	PreB	MalignantPlasma	0.507635	3.93641e-18	1.32633e-13	0.386	0.311
HDAC1	PreB	MalignantPlasma	0.407692	4.45649e-18	1.50157e-13	0.266	0.172
EIF5AL1	PreB	MalignantPlasma	0.30119	5.85469e-18	1.97268e-13	0.175	0.09
ZNF326	PreB	MalignantPlasma	0.379838	6.02997e-18	2.03174e-13	0.27	0.171
TP53	PreB	MalignantPlasma	0.325352	8.95989e-18	3.01894e-13	0.214	0.121
GABARAPL2	PreB	MalignantPlasma	0.527351	1.09904e-17	3.70311e-13	0.5	0.483
BLOC1S1	PreB	MalignantPlasma	0.532673	1.23933e-17	4.17579e-13	0.437	0.392
TGFBR2	PreB	MalignantPlasma	0.283627	1.42508e-17	4.80167e-13	0.115	0.048
MTF2	PreB	MalignantPlasma	0.46211	1.43345e-17	4.82987e-13	0.287	0.192
NIP7	PreB	MalignantPlasma	0.32686	1.50633e-17	5.07544e-13	0.175	0.09
MED4	PreB	MalignantPlasma	0.436876	1.5375e-17	5.18047e-13	0.307	0.215
MBNL1	PreB	MalignantPlasma	0.49278	1.72354e-17	5.80729e-13	0.455	0.391
UHRF2	PreB	MalignantPlasma	0.3671	2.2889e-17	7.71223e-13	0.19	0.104
STRAP	PreB	MalignantPlasma	0.498907	4.08776e-17	1.37733e-12	0.353	0.279
ATP5L2	PreB	MalignantPlasma	0.296924	5.04642e-17	1.70034e-12	0.143	0.068
DOK3	PreB	MalignantPlasma	0.406911	5.12222e-17	1.72588e-12	0.241	0.149
NUP88	PreB	MalignantPlasma	0.33078	6.05528e-17	2.04027e-12	0.193	0.106
MOB1A	PreB	MalignantPlasma	0.545603	7.14331e-17	2.40687e-12	0.376	0.302
MAPRE1	PreB	MalignantPlasma	0.520981	1.02548e-16	3.45524e-12	0.3	0.218
COX8A	PreB	MalignantPlasma	0.402116	1.08369e-16	3.65139e-12	0.581	0.682
PSPC1	PreB	MalignantPlasma	0.322571	1.11511e-16	3.75727e-12	0.224	0.132
DUT	PreB	MalignantPlasma	0.735556	1.12291e-16	3.78354e-12	0.458	0.455
ELOVL5	PreB	MalignantPlasma	0.319784	1.66514e-16	5.61052e-12	0.179	0.096
EWSR1	PreB	MalignantPlasma	0.473912	2.22936e-16	7.51159e-12	0.402	0.34
GLRX5	PreB	MalignantPlasma	0.256108	2.62689e-16	8.85103e-12	0.202	0.117
GNB1	PreB	MalignantPlasma	0.423212	2.91096e-16	9.80819e-12	0.323	0.234
SF3A2	PreB	MalignantPlasma	0.336902	3.0128e-16	1.01513e-11	0.234	0.145
WSB1	PreB	MalignantPlasma	0.566438	3.14216e-16	1.05872e-11	0.369	0.291
BCLAF1	PreB	MalignantPlasma	0.511491	3.63463e-16	1.22465e-11	0.484	0.453
NEDD8	PreB	MalignantPlasma	0.44355	4.17172e-16	1.40562e-11	0.569	0.646
DAZAP2	PreB	MalignantPlasma	0.554817	4.48842e-16	1.51233e-11	0.507	0.497
CD38	PreB	MalignantPlasma	0.59555	4.55227e-16	1.53384e-11	0.504	0.474
N4BP2L2	PreB	MalignantPlasma	0.588153	4.57474e-16	1.54141e-11	0.534	0.537
ING4	PreB	MalignantPlasma	0.289646	6.49298e-16	2.18775e-11	0.172	0.092
WDR34	PreB	MalignantPlasma	0.260209	7.15011e-16	2.40916e-11	0.225	0.133
H2AFX	PreB	MalignantPlasma	0.362701	9.93638e-16	3.34796e-11	0.242	0.155
GABARAP	PreB	MalignantPlasma	0.504998	1.0036e-15	3.38152e-11	0.303	0.216
ACYP1	PreB	MalignantPlasma	0.273244	1.13294e-15	3.81732e-11	0.206	0.119
MYL12A	PreB	MalignantPlasma	0.320055	1.20977e-15	4.07619e-11	0.7	0.785
PDS5B	PreB	MalignantPlasma	0.34355	1.3246e-15	4.46312e-11	0.21	0.124
IQSEC1	PreB	MalignantPlasma	0.395005	1.44304e-15	4.86219e-11	0.192	0.111
GAPDH	PreB	MalignantPlasma	0.659916	1.78765e-15	6.02331e-11	0.668	0.828
SPPL2B	PreB	MalignantPlasma	0.311235	2.02298e-15	6.81624e-11	0.167	0.089
JMJD1C	PreB	MalignantPlasma	0.638259	2.1589e-15	7.2742e-11	0.407	0.357
SAE1	PreB	MalignantPlasma	0.254921	2.20428e-15	7.4271e-11	0.218	0.134
TCP1	PreB	MalignantPlasma	0.490984	2.3021e-15	7.7567e-11	0.327	0.26
IDH2	PreB	MalignantPlasma	0.570969	2.47604e-15	8.34277e-11	0.396	0.354
BTK	PreB	MalignantPlasma	0.42059	2.54993e-15	8.59172e-11	0.303	0.213
EPC1	PreB	MalignantPlasma	0.544336	2.68137e-15	9.03461e-11	0.443	0.399
TPGS2	PreB	MalignantPlasma	0.361608	3.08852e-15	1.04064e-10	0.282	0.201
MKNK2	PreB	MalignantPlasma	0.426049	3.55461e-15	1.19769e-10	0.276	0.19
C11orf31	PreB	MalignantPlasma	0.465535	4.7663e-15	1.60596e-10	0.517	0.571
IL32	PreB	MalignantPlasma	0.32076	4.93841e-15	1.66395e-10	0.159	0.085
EBPL	PreB	MalignantPlasma	0.33971	5.01995e-15	1.69142e-10	0.185	0.107
HIST1H4C	PreB	MalignantPlasma	0.924125	5.11213e-15	1.72248e-10	0.496	0.474
HNRNPL	PreB	MalignantPlasma	0.443527	5.94131e-15	2.00186e-10	0.303	0.214
PFDN4	PreB	MalignantPlasma	0.501156	6.45911e-15	2.17633e-10	0.324	0.25
FAM111A	PreB	MalignantPlasma	0.296633	7.1128e-15	2.39659e-10	0.228	0.138
RP11-1143G9.4	PreB	MalignantPlasma	0.310251	7.22146e-15	2.4332e-10	0.13	0.063
RBBP7	PreB	MalignantPlasma	0.468003	7.91112e-15	2.66557e-10	0.339	0.273
GTF2A2	PreB	MalignantPlasma	0.458914	9.14102e-15	3.07997e-10	0.438	0.415
KIN	PreB	MalignantPlasma	0.422365	1.07899e-14	3.63556e-10	0.217	0.134
PABPN1	PreB	MalignantPlasma	0.403598	1.18585e-14	3.99561e-10	0.316	0.234
NUTF2	PreB	MalignantPlasma	0.4448	1.19342e-14	4.0211e-10	0.308	0.238
RAC1	PreB	MalignantPlasma	0.464843	1.21695e-14	4.10039e-10	0.429	0.391
CTNNBL1	PreB	MalignantPlasma	0.398422	1.24442e-14	4.19296e-10	0.25	0.167
TCF7	PreB	MalignantPlasma	0.348271	1.59298e-14	5.36739e-10	0.181	0.104
C16orf87	PreB	MalignantPlasma	0.342017	1.71805e-14	5.7888e-10	0.167	0.091
RBM17	PreB	MalignantPlasma	0.500981	2.06407e-14	6.95466e-10	0.423	0.377
ARID4B	PreB	MalignantPlasma	0.564687	2.49488e-14	8.40626e-10	0.471	0.438
GPM6B	PreB	MalignantPlasma	0.2851	2.68415e-14	9.04398e-10	0.106	0.047
ZNF430	PreB	MalignantPlasma	0.284028	3.26388e-14	1.09973e-09	0.156	0.084
BCAS4	PreB	MalignantPlasma	0.292673	3.3935e-14	1.14341e-09	0.175	0.099
PSIP1	PreB	MalignantPlasma	0.488014	4.2332e-14	1.42633e-09	0.403	0.358
HPRT1	PreB	MalignantPlasma	0.371479	5.12066e-14	1.72536e-09	0.265	0.189
TSSC1	PreB	MalignantPlasma	0.300125	5.14524e-14	1.73364e-09	0.184	0.107
EID1	PreB	MalignantPlasma	0.395801	5.71261e-14	1.92481e-09	0.579	0.655
UXT	PreB	MalignantPlasma	0.46719	7.33806e-14	2.47249e-09	0.544	0.597
RANGRF	PreB	MalignantPlasma	0.297251	7.44549e-14	2.50868e-09	0.212	0.132
PGK1	PreB	MalignantPlasma	0.44403	8.86902e-14	2.98833e-09	0.476	0.489
BNIP2	PreB	MalignantPlasma	0.443406	9.91833e-14	3.34188e-09	0.292	0.214
COX6B1	PreB	MalignantPlasma	0.292752	1.05027e-13	3.53879e-09	0.657	0.794
CCT2	PreB	MalignantPlasma	0.473311	1.06827e-13	3.59943e-09	0.351	0.301
PIM3	PreB	MalignantPlasma	0.259904	1.10892e-13	3.73639e-09	0.184	0.107
CCDC85B	PreB	MalignantPlasma	0.557884	1.16016e-13	3.90906e-09	0.405	0.362
NDUFA4	PreB	MalignantPlasma	0.279821	1.25683e-13	4.23477e-09	0.709	0.832
THOC6	PreB	MalignantPlasma	0.272392	1.62723e-13	5.4828e-09	0.179	0.104
CAPG	PreB	MalignantPlasma	0.402251	1.66427e-13	5.60761e-09	0.22	0.142
HDAC2	PreB	MalignantPlasma	0.427024	1.72367e-13	5.80774e-09	0.32	0.256
FAM13B	PreB	MalignantPlasma	0.266537	1.97637e-13	6.65918e-09	0.139	0.072
BRK1	PreB	MalignantPlasma	0.423555	2.20269e-13	7.42175e-09	0.534	0.587
MYO1F	PreB	MalignantPlasma	0.401148	2.45844e-13	8.28348e-09	0.218	0.142
ATP6V1H	PreB	MalignantPlasma	0.303187	2.472e-13	8.32915e-09	0.176	0.102
CHD9	PreB	MalignantPlasma	0.529911	2.51332e-13	8.46838e-09	0.426	0.382
CPSF6	PreB	MalignantPlasma	0.353746	2.77284e-13	9.34279e-09	0.287	0.21
EIF4G2	PreB	MalignantPlasma	0.525559	2.85826e-13	9.63064e-09	0.524	0.556
RBM4	PreB	MalignantPlasma	0.411516	4.32704e-13	1.45795e-08	0.28	0.203
TMEM183A	PreB	MalignantPlasma	0.42048	5.02323e-13	1.69253e-08	0.267	0.192
AKR1B1	PreB	MalignantPlasma	0.367482	5.28894e-13	1.78206e-08	0.257	0.185
PNRC1	PreB	MalignantPlasma	0.536362	5.48376e-13	1.8477e-08	0.558	0.572
RRP7A	PreB	MalignantPlasma	0.389676	6.04895e-13	2.03813e-08	0.271	0.197
SSH2	PreB	MalignantPlasma	0.301222	7.1448e-13	2.40737e-08	0.202	0.126
CHMP1B	PreB	MalignantPlasma	0.51047	7.70898e-13	2.59747e-08	0.343	0.278
SRSF9	PreB	MalignantPlasma	0.455359	8.3742e-13	2.8216e-08	0.396	0.358
UQCRC2	PreB	MalignantPlasma	0.440776	8.96972e-13	3.02226e-08	0.368	0.318
OAZ2	PreB	MalignantPlasma	0.446499	9.20513e-13	3.10158e-08	0.287	0.215
COMMD7	PreB	MalignantPlasma	0.339986	9.67659e-13	3.26043e-08	0.253	0.175
SNRNP25	PreB	MalignantPlasma	0.34128	1.02869e-12	3.46605e-08	0.234	0.161
RAN	PreB	MalignantPlasma	0.473724	1.04388e-12	3.51724e-08	0.558	0.689
ILF2	PreB	MalignantPlasma	0.51642	1.04405e-12	3.51783e-08	0.403	0.395
PAFAH1B3	PreB	MalignantPlasma	0.269012	1.068e-12	3.59853e-08	0.196	0.123
HNRNPF	PreB	MalignantPlasma	0.531467	1.13052e-12	3.80916e-08	0.403	0.393
UBE2T	PreB	MalignantPlasma	0.275369	1.28619e-12	4.33368e-08	0.198	0.124
ZNF90	PreB	MalignantPlasma	0.432246	1.38733e-12	4.67446e-08	0.347	0.286
HNRNPH3	PreB	MalignantPlasma	0.456167	1.51986e-12	5.12101e-08	0.419	0.398
PSMG2	PreB	MalignantPlasma	0.419253	1.60487e-12	5.40745e-08	0.343	0.284
GNLY	PreB	MalignantPlasma	0.496863	1.68359e-12	5.67269e-08	0.225	0.151
QARS	PreB	MalignantPlasma	0.423298	1.85974e-12	6.26622e-08	0.286	0.216
NUP107	PreB	MalignantPlasma	0.299889	2.80092e-12	9.43741e-08	0.2	0.124
TAF15	PreB	MalignantPlasma	0.371394	3.07656e-12	1.03662e-07	0.311	0.237
CSNK2B	PreB	MalignantPlasma	0.478882	3.21613e-12	1.08364e-07	0.439	0.446
SRSF7	PreB	MalignantPlasma	0.400531	3.70111e-12	1.24705e-07	0.529	0.569
TMEM263	PreB	MalignantPlasma	0.424204	4.12069e-12	1.38843e-07	0.241	0.171
PPP1R18	PreB	MalignantPlasma	0.424864	4.45652e-12	1.50158e-07	0.25	0.179
NCF4	PreB	MalignantPlasma	0.342646	4.62153e-12	1.55718e-07	0.157	0.092
SMC4	PreB	MalignantPlasma	0.606876	4.75799e-12	1.60316e-07	0.401	0.376
PIK3R1	PreB	MalignantPlasma	0.283478	5.54086e-12	1.86694e-07	0.193	0.119
ZNF22	PreB	MalignantPlasma	0.460445	5.64829e-12	1.90313e-07	0.324	0.265
SNRPA	PreB	MalignantPlasma	0.352392	5.72858e-12	1.93019e-07	0.241	0.17
EXOC6	PreB	MalignantPlasma	0.302183	5.77876e-12	1.9471e-07	0.173	0.102
HSBP1	PreB	MalignantPlasma	0.404166	5.9882e-12	2.01767e-07	0.345	0.292
SF3B6	PreB	MalignantPlasma	0.447269	8.11669e-12	2.73484e-07	0.493	0.547
MAZ	PreB	MalignantPlasma	0.294673	8.17585e-12	2.75477e-07	0.238	0.163
ST13	PreB	MalignantPlasma	0.440141	8.91956e-12	3.00536e-07	0.503	0.53
SHKBP1	PreB	MalignantPlasma	0.405879	9.45778e-12	3.18671e-07	0.255	0.186
TIA1	PreB	MalignantPlasma	0.370302	1.02708e-11	3.46063e-07	0.27	0.194
SGSM3	PreB	MalignantPlasma	0.315006	1.03874e-11	3.49995e-07	0.177	0.109
STARD3NL	PreB	MalignantPlasma	0.275103	1.16152e-11	3.91364e-07	0.163	0.097
N4BP2L1	PreB	MalignantPlasma	0.396702	1.1743e-11	3.95667e-07	0.209	0.138
PFKL	PreB	MalignantPlasma	0.41361	1.32672e-11	4.47026e-07	0.267	0.2
UBE2N	PreB	MalignantPlasma	0.437525	1.48509e-11	5.00388e-07	0.361	0.318
PPIL3	PreB	MalignantPlasma	0.299575	1.58819e-11	5.35124e-07	0.209	0.138
IGLC7	PreB	MalignantPlasma	0.255921	1.60619e-11	5.41189e-07	0.037	0.122
TPM3	PreB	MalignantPlasma	0.395927	1.63033e-11	5.49322e-07	0.481	0.479
DNAJC8	PreB	MalignantPlasma	0.436033	3.11221e-11	1.04863e-06	0.447	0.44
H1FX	PreB	MalignantPlasma	0.466334	3.19357e-11	1.07604e-06	0.458	0.43
GNG5	PreB	MalignantPlasma	0.443519	3.68792e-11	1.24261e-06	0.491	0.533
SCP2	PreB	MalignantPlasma	0.44869	3.75416e-11	1.26493e-06	0.374	0.332
GNB2	PreB	MalignantPlasma	0.443026	3.87015e-11	1.30401e-06	0.337	0.285
ATP6V0B	PreB	MalignantPlasma	0.442971	4.33264e-11	1.45984e-06	0.556	0.618
WAS	PreB	MalignantPlasma	0.387516	4.47921e-11	1.50922e-06	0.251	0.183
PHF14	PreB	MalignantPlasma	0.45815	4.61901e-11	1.55633e-06	0.349	0.293
CAPN1	PreB	MalignantPlasma	0.381137	4.94747e-11	1.667e-06	0.238	0.17
ANP32B	PreB	MalignantPlasma	0.528332	4.99481e-11	1.68295e-06	0.519	0.619
TMEM123	PreB	MalignantPlasma	0.514401	5.50742e-11	1.85567e-06	0.382	0.339
NELFCD	PreB	MalignantPlasma	0.32573	5.67799e-11	1.91314e-06	0.238	0.167
CALM3	PreB	MalignantPlasma	0.513888	5.75477e-11	1.93901e-06	0.41	0.398
CCNL1	PreB	MalignantPlasma	0.424584	6.6203e-11	2.23064e-06	0.561	0.596
EPB41L4A-AS1	PreB	MalignantPlasma	0.424453	6.6547e-11	2.24224e-06	0.282	0.215
HMGB3	PreB	MalignantPlasma	0.423137	7.32385e-11	2.4677e-06	0.275	0.207
TERF1	PreB	MalignantPlasma	0.45808	7.83914e-11	2.64132e-06	0.336	0.277
PCM1	PreB	MalignantPlasma	0.403473	8.05168e-11	2.71293e-06	0.357	0.295
ATP5F1	PreB	MalignantPlasma	0.463322	9.39912e-11	3.16694e-06	0.448	0.472
PTRHD1	PreB	MalignantPlasma	0.403587	9.72533e-11	3.27685e-06	0.258	0.191
SCAMP4	PreB	MalignantPlasma	0.267678	9.76783e-11	3.29117e-06	0.134	0.074
AP2M1	PreB	MalignantPlasma	0.435283	1.10534e-10	3.72433e-06	0.382	0.36
CSNK1E	PreB	MalignantPlasma	0.430237	1.25225e-10	4.21935e-06	0.2	0.134
TRAPPC1	PreB	MalignantPlasma	0.486217	1.31557e-10	4.43268e-06	0.46	0.476
LSM2	PreB	MalignantPlasma	0.41446	1.43983e-10	4.85137e-06	0.365	0.33
TYROBP	PreB	MalignantPlasma	0.362018	1.45628e-10	4.9068e-06	0.245	0.178
P2RX5	PreB	MalignantPlasma	0.537775	1.60288e-10	5.40074e-06	0.217	0.156
FHIT	PreB	MalignantPlasma	0.302258	1.70154e-10	5.73317e-06	0.155	0.094
FOS	PreB	MalignantPlasma	0.476765	1.79115e-10	6.0351e-06	0.631	0.636
C14orf2	PreB	MalignantPlasma	0.279152	1.90518e-10	6.41931e-06	0.643	0.8
GIT2	PreB	MalignantPlasma	0.399328	1.96584e-10	6.62371e-06	0.241	0.174
ABRACL	PreB	MalignantPlasma	0.382341	2.25942e-10	7.61289e-06	0.287	0.23
PRPF38A	PreB	MalignantPlasma	0.313657	2.50393e-10	8.43674e-06	0.262	0.193
C12orf49	PreB	MalignantPlasma	0.261175	2.83131e-10	9.53982e-06	0.116	0.063
SRSF6	PreB	MalignantPlasma	0.541732	3.47399e-10	1.17053e-05	0.321	0.274
AP1M1	PreB	MalignantPlasma	0.319457	3.51306e-10	1.18369e-05	0.217	0.15
PCIF1	PreB	MalignantPlasma	0.320614	3.75342e-10	1.26468e-05	0.187	0.123
TBC1D1	PreB	MalignantPlasma	0.383196	3.93067e-10	1.3244e-05	0.235	0.17
TOMM22	PreB	MalignantPlasma	0.43144	4.30461e-10	1.4504e-05	0.415	0.407
ELAVL1	PreB	MalignantPlasma	0.389622	4.77103e-10	1.60755e-05	0.311	0.256
RASSF1	PreB	MalignantPlasma	0.279542	4.95334e-10	1.66898e-05	0.185	0.121
POLM	PreB	MalignantPlasma	0.351681	4.98924e-10	1.68108e-05	0.152	0.094
MIDN	PreB	MalignantPlasma	0.336523	5.2043e-10	1.75354e-05	0.18	0.117
SNAP23	PreB	MalignantPlasma	0.363329	5.43166e-10	1.83014e-05	0.19	0.126
ZMYM2	PreB	MalignantPlasma	0.389826	5.54066e-10	1.86687e-05	0.206	0.142
MPRIP	PreB	MalignantPlasma	0.26141	6.0394e-10	2.03491e-05	0.148	0.088
UNC119	PreB	MalignantPlasma	0.302092	6.638e-10	2.23661e-05	0.124	0.071
UPF2	PreB	MalignantPlasma	0.42164	6.94604e-10	2.3404e-05	0.418	0.393
MYO1C	PreB	MalignantPlasma	0.561056	7.4387e-10	2.50639e-05	0.168	0.111
POLR2A	PreB	MalignantPlasma	0.296756	8.86078e-10	2.98555e-05	0.247	0.178
OLA1	PreB	MalignantPlasma	0.332038	9.37588e-10	3.15911e-05	0.274	0.217
MCTP2	PreB	MalignantPlasma	0.456216	9.65325e-10	3.25257e-05	0.192	0.132
ELF2	PreB	MalignantPlasma	0.397096	9.92444e-10	3.34394e-05	0.274	0.209
LCP1	PreB	MalignantPlasma	0.401437	1.0079e-09	3.39601e-05	0.292	0.234
TP53I13	PreB	MalignantPlasma	0.293378	1.02223e-09	3.44431e-05	0.18	0.119
ARL6IP4	PreB	MalignantPlasma	0.369263	1.05417e-09	3.5519e-05	0.57	0.685
RPAIN	PreB	MalignantPlasma	0.410599	1.16774e-09	3.93459e-05	0.274	0.217
LYST	PreB	MalignantPlasma	0.291486	1.23606e-09	4.16477e-05	0.115	0.064
MYL6B	PreB	MalignantPlasma	0.400307	1.23717e-09	4.16852e-05	0.325	0.273
PSMA1	PreB	MalignantPlasma	0.40042	1.27542e-09	4.29741e-05	0.48	0.524
ADSL	PreB	MalignantPlasma	0.250786	1.40376e-09	4.72984e-05	0.183	0.122
ATP5B	PreB	MalignantPlasma	0.42082	1.47315e-09	4.96363e-05	0.528	0.64
PIN1	PreB	MalignantPlasma	0.421086	1.53661e-09	5.17747e-05	0.378	0.355
SNRPB2	PreB	MalignantPlasma	0.426986	1.63654e-09	5.51414e-05	0.48	0.526
JUNB	PreB	MalignantPlasma	0.464756	2.95756e-09	9.96521e-05	0.61	0.623
TALDO1	PreB	MalignantPlasma	0.46418	3.00371e-09	0.000101207	0.417	0.432
ODC1	PreB	MalignantPlasma	0.398446	3.12578e-09	0.00010532	0.357	0.322
CCZ1	PreB	MalignantPlasma	0.312093	3.29398e-09	0.000110987	0.189	0.128
TMPO	PreB	MalignantPlasma	0.339226	4.08366e-09	0.000137595	0.311	0.251
KPNA2	PreB	MalignantPlasma	0.304816	4.27015e-09	0.000143879	0.218	0.157
PLIN3	PreB	MalignantPlasma	0.385506	4.41376e-09	0.000148717	0.23	0.172
DNM1L	PreB	MalignantPlasma	0.27717	4.41848e-09	0.000148876	0.205	0.141
HSPA8	PreB	MalignantPlasma	0.410673	4.73005e-09	0.000159374	0.557	0.673
MCM3	PreB	MalignantPlasma	0.279141	4.73048e-09	0.000159389	0.224	0.16
BZW1	PreB	MalignantPlasma	0.442148	5.08244e-09	0.000171248	0.377	0.353
DTYMK	PreB	MalignantPlasma	0.277478	6.29771e-09	0.000212195	0.229	0.169
YWHAH	PreB	MalignantPlasma	0.308817	6.32052e-09	0.000212964	0.28	0.226
KIAA1033	PreB	MalignantPlasma	0.401153	6.55767e-09	0.000220954	0.192	0.134
FUBP1	PreB	MalignantPlasma	0.358331	6.61723e-09	0.000222961	0.298	0.245
RNF41	PreB	MalignantPlasma	0.351136	6.91577e-09	0.00023302	0.144	0.09
NSUN5	PreB	MalignantPlasma	0.410004	7.11959e-09	0.000239888	0.239	0.182
CNOT1	PreB	MalignantPlasma	0.372299	7.56351e-09	0.000254845	0.278	0.218
RBM7	PreB	MalignantPlasma	0.303946	7.75481e-09	0.000261291	0.157	0.102
ZNF207	PreB	MalignantPlasma	0.427056	7.88791e-09	0.000265775	0.435	0.437
HSD17B11	PreB	MalignantPlasma	0.423971	8.39651e-09	0.000282912	0.283	0.232
C9orf16	PreB	MalignantPlasma	0.442691	8.4737e-09	0.000285513	0.484	0.527
SAT1	PreB	MalignantPlasma	0.274237	8.59562e-09	0.000289621	0.538	0.538
MLF2	PreB	MalignantPlasma	0.354668	1.02436e-08	0.000345147	0.249	0.193
TAF11	PreB	MalignantPlasma	0.348402	1.05857e-08	0.000356675	0.259	0.2
BLOC1S2	PreB	MalignantPlasma	0.367984	1.06822e-08	0.000359926	0.249	0.191
RAC2	PreB	MalignantPlasma	0.480409	1.09422e-08	0.000368688	0.447	0.473
ING3	PreB	MalignantPlasma	0.383671	1.12281e-08	0.000378319	0.208	0.148
DR1	PreB	MalignantPlasma	0.268515	1.1286e-08	0.00038027	0.189	0.129
MPC2	PreB	MalignantPlasma	0.439191	1.14267e-08	0.00038501	0.393	0.397
NCKAP1L	PreB	MalignantPlasma	0.392517	1.21291e-08	0.000408677	0.229	0.171
ARF5	PreB	MalignantPlasma	0.364812	1.40697e-08	0.000474065	0.234	0.18
CMIP	PreB	MalignantPlasma	0.269416	1.4352e-08	0.000483575	0.144	0.09
INTS10	PreB	MalignantPlasma	0.358283	1.51924e-08	0.000511891	0.23	0.174
LUC7L3	PreB	MalignantPlasma	0.385423	1.74747e-08	0.000588794	0.582	0.643
MPZL1	PreB	MalignantPlasma	0.274012	1.89267e-08	0.000637717	0.175	0.117
SYPL1	PreB	MalignantPlasma	0.397244	1.99466e-08	0.000672081	0.276	0.222
ABCD4	PreB	MalignantPlasma	0.265034	2.07557e-08	0.000699344	0.16	0.105
RAD21	PreB	MalignantPlasma	0.391438	2.43872e-08	0.000821702	0.411	0.387
SMC2	PreB	MalignantPlasma	0.270123	2.51264e-08	0.000846608	0.263	0.201
LSM14A	PreB	MalignantPlasma	0.366343	2.51632e-08	0.000847848	0.333	0.292
THRAP3	PreB	MalignantPlasma	0.419424	2.54819e-08	0.000858586	0.427	0.426
ASMTL	PreB	MalignantPlasma	0.307915	2.7353e-08	0.000921632	0.159	0.104
SPTBN1	PreB	MalignantPlasma	0.599754	2.80032e-08	0.000943541	0.341	0.311
PLEKHJ1	PreB	MalignantPlasma	0.391336	2.81731e-08	0.000949264	0.319	0.282
MPST	PreB	MalignantPlasma	0.303165	2.85053e-08	0.000960458	0.235	0.18
HADH	PreB	MalignantPlasma	0.251016	3.12416e-08	0.00105265	0.212	0.156
CXXC5	PreB	MalignantPlasma	0.461189	3.24563e-08	0.00109358	0.345	0.308
CHPT1	PreB	MalignantPlasma	0.284823	3.31181e-08	0.00111588	0.138	0.086
SCAND1	PreB	MalignantPlasma	0.39627	3.82764e-08	0.00128969	0.513	0.571
PSMA3-AS1	PreB	MalignantPlasma	0.452544	4.09165e-08	0.00137864	0.39	0.363
CBX1	PreB	MalignantPlasma	0.304739	4.16726e-08	0.00140412	0.258	0.199
SKAP2	PreB	MalignantPlasma	0.37445	4.73576e-08	0.00159567	0.237	0.178
UBA2	PreB	MalignantPlasma	0.316185	4.95942e-08	0.00167103	0.258	0.206
DLD	PreB	MalignantPlasma	0.258794	5.03193e-08	0.00169546	0.156	0.103
JUND	PreB	MalignantPlasma	0.430758	5.28271e-08	0.00177996	0.557	0.607
HNRNPA1L2	PreB	MalignantPlasma	0.395647	5.58455e-08	0.00188166	0.22	0.17
FPGS	PreB	MalignantPlasma	0.280316	6.01486e-08	0.00202665	0.181	0.126
AP2S1	PreB	MalignantPlasma	0.436823	6.67802e-08	0.00225009	0.39	0.397
TMEM165	PreB	MalignantPlasma	0.42347	8.41219e-08	0.0028344	0.307	0.264
LAMTOR4	PreB	MalignantPlasma	0.444151	1.02195e-07	0.00344337	0.507	0.571
FAM133B	PreB	MalignantPlasma	0.448029	1.0385e-07	0.00349914	0.433	0.43
TWF2	PreB	MalignantPlasma	0.310126	1.27332e-07	0.00429033	0.192	0.14
VEZF1	PreB	MalignantPlasma	0.266554	1.30599e-07	0.00440041	0.163	0.109
SIAH2	PreB	MalignantPlasma	0.30226	1.54644e-07	0.00521057	0.172	0.119
ACADM	PreB	MalignantPlasma	0.318858	1.66201e-07	0.00559999	0.27	0.218
RSRP1	PreB	MalignantPlasma	0.443752	1.7459e-07	0.00588265	0.48	0.511
LST1	PreB	MalignantPlasma	0.395529	1.93093e-07	0.00650609	0.196	0.145
UPF3B	PreB	MalignantPlasma	0.310546	2.21306e-07	0.00745669	0.275	0.221
AKIRIN1	PreB	MalignantPlasma	0.353008	2.26046e-07	0.0076164	0.235	0.184
SUN2	PreB	MalignantPlasma	0.278311	2.80629e-07	0.00945553	0.165	0.114
RNPS1	PreB	MalignantPlasma	0.428301	2.84018e-07	0.0095697	0.362	0.358
CNOT7	PreB	MalignantPlasma	0.395476	4.04807e-07	0.0136396	0.313	0.277
SNRPG	PreB	MalignantPlasma	0.42748	4.23195e-07	0.0142591	0.496	0.623
MZT2B	PreB	MalignantPlasma	0.412174	5.5499e-07	0.0186998	0.435	0.486
CTNNB1	PreB	MalignantPlasma	0.399436	6.17624e-07	0.0208102	0.221	0.172
KIF5B	PreB	MalignantPlasma	0.421233	6.68961e-07	0.02254	0.369	0.358
PSMB8-AS1	PreB	MalignantPlasma	0.435683	6.77691e-07	0.0228341	0.353	0.34
RBM23	PreB	MalignantPlasma	0.365744	7.13682e-07	0.0240468	0.288	0.243
AKIRIN2	PreB	MalignantPlasma	0.455902	7.7086e-07	0.0259734	0.226	0.183
C17orf62	PreB	MalignantPlasma	0.464684	8.11983e-07	0.0273589	0.368	0.364
OFD1	PreB	MalignantPlasma	0.419008	8.1875e-07	0.027587	0.333	0.298
ARL6IP6	PreB	MalignantPlasma	0.278049	8.50595e-07	0.02866	0.202	0.154
GADD45B	PreB	MalignantPlasma	0.477463	8.77257e-07	0.0295583	0.349	0.313
CHRAC1	PreB	MalignantPlasma	0.267249	9.69825e-07	0.0326773	0.216	0.163
NARF	PreB	MalignantPlasma	0.383679	1.10078e-06	0.0370897	0.287	0.248
CREB1	PreB	MalignantPlasma	0.294341	1.10616e-06	0.0372709	0.21	0.159
BCL7B	PreB	MalignantPlasma	0.2576	1.11636e-06	0.0376148	0.181	0.132
UXS1	PreB	MalignantPlasma	0.292994	1.12618e-06	0.0379457	0.173	0.124
MRPL28	PreB	MalignantPlasma	0.273076	1.28317e-06	0.0432352	0.25	0.205
MFNG	PreB	MalignantPlasma	0.359223	1.44417e-06	0.0486598	0.185	0.14
BORCS7	PreB	MalignantPlasma	0.273098	1.46391e-06	0.0493251	0.163	0.115
USP1	PreB	MalignantPlasma	0.340837	1.5164e-06	0.0510937	0.32	0.286
DHX9	PreB	MalignantPlasma	0.294763	1.53487e-06	0.051716	0.237	0.188
MTCH2	PreB	MalignantPlasma	0.288024	1.58848e-06	0.0535222	0.263	0.225
OSGEP	PreB	MalignantPlasma	0.27355	1.65409e-06	0.055733	0.202	0.152
SNRNP70	PreB	MalignantPlasma	0.406354	1.81935e-06	0.0613013	0.357	0.352
NUDT16L1	PreB	MalignantPlasma	0.25434	2.40436e-06	0.0810127	0.193	0.144
NTAN1	PreB	MalignantPlasma	0.340809	2.67821e-06	0.0902397	0.228	0.184
DNAJC9	PreB	MalignantPlasma	0.309586	2.79299e-06	0.0941072	0.254	0.216
COX7B	PreB	MalignantPlasma	0.323062	2.86218e-06	0.0964382	0.558	0.715
PAK2	PreB	MalignantPlasma	0.381702	3.00405e-06	0.101218	0.353	0.328
UBE2D2	PreB	MalignantPlasma	0.32302	3.05773e-06	0.103027	0.504	0.578
PPP1CC	PreB	MalignantPlasma	0.429186	3.12295e-06	0.105225	0.392	0.401
MCM5	PreB	MalignantPlasma	0.28568	3.18179e-06	0.107207	0.202	0.158
2019-03-05	PreB	MalignantPlasma	0.250585	3.1984e-06	0.107767	0.147	0.101
SLBP	PreB	MalignantPlasma	0.410307	3.58489e-06	0.120789	0.258	0.227
RTFDC1	PreB	MalignantPlasma	0.360655	3.83491e-06	0.129213	0.335	0.314
STRA13	PreB	MalignantPlasma	0.32945	4.51706e-06	0.152198	0.27	0.234
NT5C	PreB	MalignantPlasma	0.296136	4.67947e-06	0.15767	0.192	0.146
SREK1	PreB	MalignantPlasma	0.380685	4.98061e-06	0.167817	0.361	0.347
RALY	PreB	MalignantPlasma	0.365204	5.50707e-06	0.185555	0.409	0.428
PSMB1	PreB	MalignantPlasma	0.302857	6.01864e-06	0.202792	0.533	0.637
PCNA	PreB	MalignantPlasma	0.588585	6.35194e-06	0.214022	0.303	0.287
BCL2L1	PreB	MalignantPlasma	0.28199	7.5213e-06	0.253423	0.134	0.093
SFT2D2	PreB	MalignantPlasma	0.301829	8.72247e-06	0.293895	0.193	0.148
TM7SF2	PreB	MalignantPlasma	0.34417	8.91027e-06	0.300223	0.14	0.1
TBCB	PreB	MalignantPlasma	0.360544	9.32177e-06	0.314088	0.283	0.253
SCAF11	PreB	MalignantPlasma	0.382594	1.10954e-05	0.373847	0.497	0.538
P4HA2	PreB	MalignantPlasma	0.327813	1.15199e-05	0.38815	0.12	0.083
RAP1B	PreB	MalignantPlasma	0.381343	1.23586e-05	0.416411	0.302	0.276
SNRPD1	PreB	MalignantPlasma	0.50564	1.31273e-05	0.442312	0.421	0.504
CNTRL	PreB	MalignantPlasma	0.298844	1.38667e-05	0.467223	0.266	0.224
GRHPR	PreB	MalignantPlasma	0.38233	1.49631e-05	0.504167	0.288	0.259
AKR7A2	PreB	MalignantPlasma	0.283947	1.67259e-05	0.563562	0.243	0.207
LAMP1	PreB	MalignantPlasma	0.30865	1.76083e-05	0.593292	0.224	0.184
PAPOLA	PreB	MalignantPlasma	0.409006	1.95179e-05	0.657636	0.474	0.524
GTF3C6	PreB	MalignantPlasma	0.346146	2.00924e-05	0.676994	0.282	0.26
SNRNP40	PreB	MalignantPlasma	0.261956	2.03857e-05	0.686875	0.226	0.19
MGEA5	PreB	MalignantPlasma	0.42111	2.36471e-05	0.796764	0.382	0.373
ZNRD1	PreB	MalignantPlasma	0.289694	2.43403e-05	0.820122	0.21	0.171
TTC19	PreB	MalignantPlasma	0.377368	2.44979e-05	0.825431	0.253	0.221
S100A4	PreB	MalignantPlasma	0.332653	2.51782e-05	0.848355	0.552	0.632
CEBPZOS	PreB	MalignantPlasma	0.286723	2.54233e-05	0.856614	0.213	0.173
PSMA2	PreB	MalignantPlasma	0.389018	2.72702e-05	0.918843	0.466	0.564
BANF1	PreB	MalignantPlasma	0.366428	2.76657e-05	0.932169	0.385	0.417
COPS3	PreB	MalignantPlasma	0.285107	2.79166e-05	0.940622	0.25	0.222
NUCKS1	PreB	MalignantPlasma	0.474222	2.8507e-05	0.960516	0.489	0.596
SNRPA1	PreB	MalignantPlasma	0.299777	2.8843e-05	0.971834	0.269	0.239
ITGB1BP1	PreB	MalignantPlasma	0.257909	3.02181e-05	1	0.239	0.205
CCDC12	PreB	MalignantPlasma	0.394749	3.17058e-05	1	0.351	0.346
CIB1	PreB	MalignantPlasma	0.416722	3.37947e-05	1	0.302	0.288
SMC1A	PreB	MalignantPlasma	0.29514	3.47051e-05	1	0.321	0.293
ARF6	PreB	MalignantPlasma	0.367053	3.57492e-05	1	0.352	0.34
PTEN	PreB	MalignantPlasma	0.310331	3.63138e-05	1	0.2	0.16
NFATC3	PreB	MalignantPlasma	0.287321	3.74716e-05	1	0.218	0.175
IDH3B	PreB	MalignantPlasma	0.300504	3.79703e-05	1	0.243	0.211
MEAF6	PreB	MalignantPlasma	0.34855	4.026e-05	1	0.315	0.302
BRD3	PreB	MalignantPlasma	0.250039	4.08156e-05	1	0.18	0.136
FCN1	PreB	MalignantPlasma	0.258185	4.12545e-05	1	0.161	0.122
SERBP1	PreB	MalignantPlasma	0.302667	4.12882e-05	1	0.569	0.697
UBE2A	PreB	MalignantPlasma	0.339525	4.25702e-05	1	0.271	0.246
ARFGAP2	PreB	MalignantPlasma	0.327286	4.48305e-05	1	0.218	0.182
CHCHD7	PreB	MalignantPlasma	0.389089	4.82567e-05	1	0.288	0.267
ARL6IP1	PreB	MalignantPlasma	0.551221	5.44417e-05	1	0.362	0.369
RTF1	PreB	MalignantPlasma	0.358393	5.81032e-05	1	0.44	0.482
PMAIP1	PreB	MalignantPlasma	0.372027	6.00546e-05	1	0.357	0.332
NUDT21	PreB	MalignantPlasma	0.271662	6.33878e-05	1	0.258	0.229
STRBP	PreB	MalignantPlasma	0.302625	6.5623e-05	1	0.396	0.381
HN1	PreB	MalignantPlasma	0.272048	6.93249e-05	1	0.228	0.194
UBE2V2	PreB	MalignantPlasma	0.29432	6.97007e-05	1	0.284	0.262
CLK1	PreB	MalignantPlasma	0.430523	7.05498e-05	1	0.396	0.414
PLEKHF2	PreB	MalignantPlasma	0.260496	7.13854e-05	1	0.12	0.085
ABI1	PreB	MalignantPlasma	0.33929	7.26285e-05	1	0.271	0.241
ATP5J	PreB	MalignantPlasma	0.25748	7.48226e-05	1	0.567	0.727
NCOR1	PreB	MalignantPlasma	0.340762	7.67417e-05	1	0.435	0.454
MYCBP2	PreB	MalignantPlasma	0.38067	8.16113e-05	1	0.358	0.351
CCDC69	PreB	MalignantPlasma	0.423224	8.27789e-05	1	0.401	0.412
CNBP	PreB	MalignantPlasma	0.310475	8.43704e-05	1	0.526	0.645
PSMB9	PreB	MalignantPlasma	0.335709	8.84261e-05	1	0.533	0.628
PYCARD	PreB	MalignantPlasma	0.338122	9.31556e-05	1	0.299	0.273
PPP1R2	PreB	MalignantPlasma	0.465795	0.000106864	1	0.437	0.481
SET	PreB	MalignantPlasma	0.323726	0.000108384	1	0.593	0.704
SRSF11	PreB	MalignantPlasma	0.347761	0.000111625	1	0.507	0.588
EIF5A	PreB	MalignantPlasma	0.393063	0.000119264	1	0.474	0.563
ATP5A1	PreB	MalignantPlasma	0.276877	0.000124077	1	0.522	0.661
RNF145	PreB	MalignantPlasma	0.346742	0.000127304	1	0.23	0.196
KMT2E	PreB	MalignantPlasma	0.39245	0.00014952	1	0.507	0.581
UBE2L3	PreB	MalignantPlasma	0.356413	0.000150029	1	0.413	0.467
PMPCB	PreB	MalignantPlasma	0.335494	0.000151446	1	0.27	0.249
SLC25A37	PreB	MalignantPlasma	0.297578	0.000152445	1	0.222	0.189
POLR2C	PreB	MalignantPlasma	0.269956	0.000164748	1	0.22	0.186
TMEM160	PreB	MalignantPlasma	0.334045	0.000174823	1	0.329	0.323
ARPC1B	PreB	MalignantPlasma	0.3372	0.000180284	1	0.447	0.493
RAP1A	PreB	MalignantPlasma	0.316912	0.000187823	1	0.25	0.226
ZFP36	PreB	MalignantPlasma	0.415048	0.000190072	1	0.434	0.472
HMG20B	PreB	MalignantPlasma	0.25465	0.000193256	1	0.193	0.159
BAG1	PreB	MalignantPlasma	0.387902	0.000204528	1	0.339	0.338
GUCD1	PreB	MalignantPlasma	0.251949	0.000210045	1	0.139	0.105
ACP1	PreB	MalignantPlasma	0.389777	0.000214989	1	0.386	0.416
SF3B2	PreB	MalignantPlasma	0.348531	0.000226894	1	0.487	0.572
PPHLN1	PreB	MalignantPlasma	0.387433	0.00025577	1	0.333	0.342
PPP2R5C	PreB	MalignantPlasma	0.359275	0.000265047	1	0.365	0.368
CSK	PreB	MalignantPlasma	0.326463	0.000270798	1	0.253	0.224
PHF5A	PreB	MalignantPlasma	0.257448	0.000278433	1	0.221	0.192
SF3B1	PreB	MalignantPlasma	0.383104	0.000291315	1	0.405	0.423
SMG1	PreB	MalignantPlasma	0.329383	0.000297504	1	0.245	0.216
HNRNPU	PreB	MalignantPlasma	0.266309	0.000315293	1	0.54	0.651
CHURC1	PreB	MalignantPlasma	0.380305	0.000315565	1	0.407	0.446
PRDX6	PreB	MalignantPlasma	0.372857	0.000319002	1	0.411	0.473
XRCC6	PreB	MalignantPlasma	0.345492	0.000322889	1	0.376	0.405
IKZF1	PreB	MalignantPlasma	0.338611	0.00032638	1	0.298	0.275
OSBPL8	PreB	MalignantPlasma	0.253346	0.000333646	1	0.254	0.221
RPS4Y1	PreB	MalignantPlasma	0.37262	0.000339157	1	0.177	0.282
SSU72	PreB	MalignantPlasma	0.375776	0.000339416	1	0.396	0.429
FCER1G	PreB	MalignantPlasma	0.272087	0.000374275	1	0.187	0.154
ENO1	PreB	MalignantPlasma	0.457543	0.000390384	1	0.442	0.541
B4GALT1	PreB	MalignantPlasma	0.336435	0.000397396	1	0.165	0.133
HSPA4	PreB	MalignantPlasma	0.382375	0.000416428	1	0.229	0.204
GLRX3	PreB	MalignantPlasma	0.253071	0.000430012	1	0.242	0.219
IGBP1	PreB	MalignantPlasma	0.362439	0.000435856	1	0.288	0.278
BUB3	PreB	MalignantPlasma	0.387435	0.000448126	1	0.351	0.373
FBXO7	PreB	MalignantPlasma	0.311667	0.000449369	1	0.235	0.211
GLRX	PreB	MalignantPlasma	0.370366	0.000450489	1	0.398	0.427
FAM32A	PreB	MalignantPlasma	0.379031	0.000496269	1	0.304	0.29
DRAP1	PreB	MalignantPlasma	0.357158	0.000499233	1	0.438	0.506
RIOK3	PreB	MalignantPlasma	0.295458	0.000519595	1	0.202	0.172
RP1-34B20.21	PreB	MalignantPlasma	0.39511	0.000525458	1	0.16	0.129
DENR	PreB	MalignantPlasma	0.336383	0.000529369	1	0.279	0.259
SPSB3	PreB	MalignantPlasma	0.318239	0.000544778	1	0.245	0.221
GTF2I	PreB	MalignantPlasma	0.356964	0.000660072	1	0.39	0.401
COTL1	PreB	MalignantPlasma	0.285278	0.000660975	1	0.18	0.146
RBCK1	PreB	MalignantPlasma	0.310679	0.000692365	1	0.258	0.238
C11orf58	PreB	MalignantPlasma	0.315342	0.000698121	1	0.538	0.666
DDX3X	PreB	MalignantPlasma	0.377219	0.000709229	1	0.384	0.402
ATP5G3	PreB	MalignantPlasma	0.257816	0.00075166	1	0.534	0.716
ME2	PreB	MalignantPlasma	0.271099	0.00077087	1	0.164	0.134
BUD31	PreB	MalignantPlasma	0.350695	0.000773362	1	0.349	0.365
DHX15	PreB	MalignantPlasma	0.257745	0.000795913	1	0.214	0.185
HNRNPR	PreB	MalignantPlasma	0.309831	0.000834734	1	0.459	0.533
NR3C1	PreB	MalignantPlasma	0.44052	0.000944768	1	0.312	0.308
RPF1	PreB	MalignantPlasma	0.275934	0.000974187	1	0.214	0.187
DHPS	PreB	MalignantPlasma	0.338279	0.00102775	1	0.262	0.246
ATP6V0D1	PreB	MalignantPlasma	0.324289	0.00107387	1	0.275	0.259
ATXN10	PreB	MalignantPlasma	0.250291	0.0011905	1	0.23	0.208
THOC7	PreB	MalignantPlasma	0.352356	0.00121191	1	0.354	0.384
SF3B5	PreB	MalignantPlasma	0.285288	0.00126132	1	0.495	0.596
SSNA1	PreB	MalignantPlasma	0.327014	0.00132094	1	0.378	0.407
TIMM13	PreB	MalignantPlasma	0.430574	0.00142192	1	0.384	0.436
EIF3G	PreB	MalignantPlasma	0.313843	0.0014385	1	0.471	0.559
PPP2CA	PreB	MalignantPlasma	0.347408	0.00153865	1	0.296	0.298
BAZ2A	PreB	MalignantPlasma	0.431359	0.0015699	1	0.283	0.283
USP15	PreB	MalignantPlasma	0.422596	0.00160404	1	0.271	0.261
RAB7A	PreB	MalignantPlasma	0.324078	0.00161456	1	0.332	0.347
MTHFD2L	PreB	MalignantPlasma	0.276434	0.00171926	1	0.183	0.156
ACTR3	PreB	MalignantPlasma	0.399902	0.00176343	1	0.362	0.395
GSTO1	PreB	MalignantPlasma	0.289281	0.00183283	1	0.291	0.292
ACAP2	PreB	MalignantPlasma	0.257757	0.00202657	1	0.237	0.213
HNRNPD	PreB	MalignantPlasma	0.294978	0.00205207	1	0.413	0.465
UTRN	PreB	MalignantPlasma	0.400257	0.00208712	1	0.242	0.227
UPF3A	PreB	MalignantPlasma	0.289768	0.00219824	1	0.279	0.265
DNMT1	PreB	MalignantPlasma	0.253043	0.00221955	1	0.272	0.256
U2SURP	PreB	MalignantPlasma	0.354288	0.00229345	1	0.392	0.431
CSRNP1	PreB	MalignantPlasma	0.260461	0.00231596	1	0.123	0.097
SMC3	PreB	MalignantPlasma	0.286063	0.0024767	1	0.349	0.36
PRELID3B	PreB	MalignantPlasma	0.28395	0.0024793	1	0.214	0.194
SSRP1	PreB	MalignantPlasma	0.286254	0.00250158	1	0.28	0.278
PARK7	PreB	MalignantPlasma	0.281527	0.00255036	1	0.504	0.656
XRCC5	PreB	MalignantPlasma	0.350027	0.00270009	1	0.382	0.434
C7orf50	PreB	MalignantPlasma	0.446198	0.00275988	1	0.39	0.431
CUX1	PreB	MalignantPlasma	0.306405	0.00290001	1	0.259	0.24
ACSS1	PreB	MalignantPlasma	0.284982	0.00293301	1	0.153	0.129
CCDC28A	PreB	MalignantPlasma	0.265189	0.00298892	1	0.2	0.177
LSM3	PreB	MalignantPlasma	0.336401	0.00306507	1	0.423	0.519
PCBP1	PreB	MalignantPlasma	0.323643	0.00306509	1	0.478	0.612
C1QBP	PreB	MalignantPlasma	0.36976	0.00309072	1	0.354	0.398
RBBP4	PreB	MalignantPlasma	0.319615	0.00313534	1	0.407	0.462
TSC22D4	PreB	MalignantPlasma	0.318968	0.00338384	1	0.251	0.238
TMEM14B	PreB	MalignantPlasma	0.376701	0.00344869	1	0.385	0.446
SNX17	PreB	MalignantPlasma	0.355997	0.00348679	1	0.306	0.314
MGMT	PreB	MalignantPlasma	0.282112	0.00361661	1	0.259	0.244
MRFAP1	PreB	MalignantPlasma	0.344707	0.00387647	1	0.349	0.373
HMCES	PreB	MalignantPlasma	0.307265	0.00394091	1	0.253	0.238
EIF3I	PreB	MalignantPlasma	0.363702	0.0039894	1	0.378	0.438
U2AF1	PreB	MalignantPlasma	0.253345	0.00437445	1	0.226	0.205
CMPK1	PreB	MalignantPlasma	0.360208	0.00446767	1	0.25	0.244
CLTA	PreB	MalignantPlasma	0.31246	0.00481138	1	0.37	0.416
PTPN2	PreB	MalignantPlasma	0.411498	0.00504094	1	0.29	0.29
CNPY3	PreB	MalignantPlasma	0.330119	0.00508446	1	0.303	0.311
ERICH1	PreB	MalignantPlasma	0.366313	0.00554144	1	0.275	0.267
C22orf39	PreB	MalignantPlasma	0.253784	0.00559892	1	0.205	0.183
CD55	PreB	MalignantPlasma	0.359639	0.00562992	1	0.258	0.249
SNF8	PreB	MalignantPlasma	0.278713	0.00587381	1	0.27	0.265
CKS1B	PreB	MalignantPlasma	0.357145	0.00610679	1	0.28	0.286
NHLRC3	PreB	MalignantPlasma	0.275231	0.00617586	1	0.197	0.178
RTN4	PreB	MalignantPlasma	0.354854	0.00663056	1	0.388	0.434
ANP32E	PreB	MalignantPlasma	0.423214	0.00694452	1	0.339	0.363
PPM1B	PreB	MalignantPlasma	0.266308	0.00697037	1	0.172	0.15
FNIP1	PreB	MalignantPlasma	0.348361	0.00717775	1	0.262	0.256
C12orf57	PreB	MalignantPlasma	0.251686	0.00720881	1	0.521	0.611
EIF6	PreB	MalignantPlasma	0.336149	0.00727177	1	0.306	0.321
SSB	PreB	MalignantPlasma	0.352196	0.00750994	1	0.356	0.394
PPM1G	PreB	MalignantPlasma	0.305414	0.00774222	1	0.337	0.369
STK17B	PreB	MalignantPlasma	0.32886	0.0077485	1	0.292	0.292
BNIP3L	PreB	MalignantPlasma	0.253032	0.00807769	1	0.188	0.167
COPS5	PreB	MalignantPlasma	0.264904	0.00816639	1	0.225	0.211
MRPL16	PreB	MalignantPlasma	0.26592	0.00833339	1	0.258	0.254
TSN	PreB	MalignantPlasma	0.257335	0.00845687	1	0.206	0.19
RNF13	PreB	MalignantPlasma	0.25065	0.00868091	1	0.187	0.26
FIBP	PreB	MalignantPlasma	0.300534	0.00876446	1	0.266	0.266
ZNF106	PreB	MalignantPlasma	0.323771	0.00912497	1	0.266	0.256
RSRC1	PreB	MalignantPlasma	0.250535	0.00917531	1	0.349	0.35
APEX1	PreB	MalignantPlasma	0.35329	0.0100195	1	0.344	0.389
SNAPIN	PreB	MalignantPlasma	0.257244	0.0102316	1	0.205	0.186
TPRKB	PreB	MalignantPlasma	0.276111	0.0106874	1	0.283	0.289
TINF2	PreB	MalignantPlasma	0.286701	0.0112938	1	0.2	0.187
STK38	PreB	MalignantPlasma	0.252762	0.0113234	1	0.155	0.134
WDR1	PreB	MalignantPlasma	0.251877	0.0116456	1	0.255	0.249
CACYBP	PreB	MalignantPlasma	0.32919	0.0133689	1	0.321	0.36
PPP3CC	PreB	MalignantPlasma	0.315876	0.0135016	1	0.18	0.164
POLR2E	PreB	MalignantPlasma	0.303499	0.0137943	1	0.272	0.281
PARP1	PreB	MalignantPlasma	0.255962	0.0158651	1	0.515	0.627
NDUFA5	PreB	MalignantPlasma	0.370534	0.0163945	1	0.354	0.394
ZC3HAV1	PreB	MalignantPlasma	0.28545	0.0165942	1	0.218	0.206
SERPINB1	PreB	MalignantPlasma	0.305085	0.0175048	1	0.235	0.23
SAMD9	PreB	MalignantPlasma	0.269659	0.0180925	1	0.175	0.158
EZR	PreB	MalignantPlasma	0.25446	0.0181472	1	0.409	0.451
ADAM10	PreB	MalignantPlasma	0.309027	0.0189248	1	0.188	0.175
UQCRFS1	PreB	MalignantPlasma	0.33516	0.0189624	1	0.396	0.461
KLHL24	PreB	MalignantPlasma	0.357003	0.0190905	1	0.25	0.25
LEPROTL1	PreB	MalignantPlasma	0.285976	0.0205262	1	0.193	0.18
ID2	PreB	MalignantPlasma	0.278593	0.0222541	1	0.275	0.272
NUDT5	PreB	MalignantPlasma	0.252619	0.0225148	1	0.28	0.287
LYRM1	PreB	MalignantPlasma	0.262312	0.0237537	1	0.173	0.157
NIPBL	PreB	MalignantPlasma	0.301798	0.0252622	1	0.3	0.305
TSNAX	PreB	MalignantPlasma	0.250917	0.0259976	1	0.19	0.176
PPP2R1A	PreB	MalignantPlasma	0.330119	0.0261189	1	0.276	0.286
MRPL47	PreB	MalignantPlasma	0.278055	0.0262515	1	0.262	0.266
CCAR1	PreB	MalignantPlasma	0.285071	0.0271915	1	0.292	0.299
CAPZA2	PreB	MalignantPlasma	0.357815	0.0280625	1	0.308	0.331
PSMB10	PreB	MalignantPlasma	0.307181	0.0280981	1	0.284	0.298
ERV3-1	PreB	MalignantPlasma	0.283763	0.0290161	1	0.194	0.184
CCT4	PreB	MalignantPlasma	0.305106	0.0312897	1	0.34	0.386
BLVRB	PreB	MalignantPlasma	0.268865	0.0313226	1	0.276	0.375
UFC1	PreB	MalignantPlasma	0.31246	0.0315931	1	0.443	0.531
CD99	PreB	MalignantPlasma	0.373192	0.0375015	1	0.296	0.294
NDUFA10	PreB	MalignantPlasma	0.296475	0.0381313	1	0.275	0.285
RNF213	PreB	MalignantPlasma	0.27611	0.0387446	1	0.242	0.326
CGGBP1	PreB	MalignantPlasma	0.266116	0.0390774	1	0.239	0.234
CCT6A	PreB	MalignantPlasma	0.315081	0.0398853	1	0.308	0.342
FBXO25	PreB	MalignantPlasma	0.35377	0.0401332	1	0.228	0.222
PRDX3	PreB	MalignantPlasma	0.272762	0.041163	1	0.279	0.299
GRN	PreB	MalignantPlasma	0.270921	0.0413543	1	0.258	0.339
ITSN2	PreB	MalignantPlasma	0.314426	0.041503	1	0.29	0.296
ATF6B	PreB	MalignantPlasma	0.377058	0.0419699	1	0.302	0.326
LSM5	PreB	MalignantPlasma	0.315911	0.0425929	1	0.444	0.577
PTPN6	PreB	MalignantPlasma	0.263928	0.0433011	1	0.34	0.471
HADHB	PreB	MalignantPlasma	0.26671	0.0440356	1	0.213	0.208
EMB	PreB	MalignantPlasma	0.298701	0.0447563	1	0.258	0.264
ENY2	PreB	MalignantPlasma	0.290174	0.050693	1	0.433	0.534
TIMM10	PreB	MalignantPlasma	0.301728	0.0541832	1	0.266	0.282
A1BG	PreB	MalignantPlasma	0.371245	0.055071	1	0.241	0.246
MZT2A	PreB	MalignantPlasma	0.29314	0.0609953	1	0.32	0.361
PTP4A2	PreB	MalignantPlasma	0.347481	0.0621924	1	0.376	0.416
PLAC8	PreB	MalignantPlasma	0.426358	0.0639614	1	0.347	0.377
PA2G4	PreB	MalignantPlasma	0.309573	0.0657276	1	0.448	0.579
NOSIP	PreB	MalignantPlasma	0.31068	0.0660641	1	0.329	0.365
PPP1R12A	PreB	MalignantPlasma	0.328677	0.0667115	1	0.282	0.292
[truncated: 6,913 more rows]
