# Supplementary material for: Co-evolution of tumor and immune cells during progression of multiple myeloma
Source: Nat Commun. 2021 May 7;12:2559. doi: 10.1038/s41467-021-22804-x (PMC8105337; doi:10.1038/s41467-021-22804-x)
Supplement: Supplementary file 9 — Supplementary Data 6 [file 41467_2021_22804_MOESM9_ESM.xlsx]

## Sheet: Signaling
Target	Tag	Clone	Manufacturer	Catalog N	Link	Validation From Manufacture	type	antibody concentration (ug/mL)	Target concentration (ug/mL)
CD45	089Y	HI30	Fluidigm	3089003B	https://www.fluidigm.com/binaries/content/documents/fluidigm/resources/anti-human-cd45-89y-3089003-pi/anti-human-cd45-89y-3089003-pi/fluidigm%3Afile	CyTOF	Surface	500	1.65
CD4	113in	SK3	BioLegend	344625	https://www.biolegend.com/en-us/search-results/purified-anti-human-cd4-maxpar-ready-antibody-10145	Flow Cytometry, CyTOF	Surface	250	2.5
CD3	115In	UCHT1	BioLegend	300402C-115In_B	https://www.biolegend.com/en-us/products/purified-anti-human-cd3-antibody-867?GroupID=GROUP28	Flow Cytometry, CyTOF	Surface	250	1.25
IgG	141Pr	97924	R&D	MAB110	https://www.rndsystems.com/products/human-igg-fc-antibody-97924_mab110	Flow Cytometry, CyTOF, WB	Surface	250	5
CD123 (IL-3R)	143Nd	6H6	BioLegend	306002	https://www.biolegend.com/en-us/products/purified-anti-human-cd123-antibody-578	Flow Cytometry, CyTOF	Surface	350	1.25
CD69	144Nd	FN50	Fluidigm	3144014	https://www.fluidigm.com/reagents/proteomics/3144018b-antihuman-cd69--fn50--144nd--100tests	CyTOF	Surface	500	5
CD138	145Nd	DL-101	Fluidigm	3145003B	https://www.fluidigm.com/binaries/content/documents/fluidigm/resources/anti-human-cd138-145nd-3145003-pi/anti-human-cd138-145nd-3145003-pi/fluidigm%3Afile	CyTOF	Surface	500	1.25
CD8a	146Nd	SK1	BioLegend	344727	https://www.biolegend.com/en-gb/products/purified-anti-human-cd8-maxpar-ready-antibody-10146	Flow Cytometry, CyTOF	Surface	383.5	0.3125
STAT3	147Sm	15H2B45	BioLegend	371802	https://www.biolegend.com/en-us/products/purified-anti-human-stat3-antibody-13598	ICFC	intracellular	211	2.5
CD34	148Nd	581	Fluidigm	3148001B	https://www.fluidigm.com/binaries/content/documents/fluidigm/resources/anti-human-cd34-148nd-3148001-pi/anti-human-cd34-148nd-3148001-pi/fluidigm%3Afile	CyTOF	Surface	500	5
p4E-BP1	149Sm	236B4	Fluidigm	3149005A	https://www.fluidigm.com/reagents/proteomics/3149005a-antip4e-bp1--t37-t46--236b4--149sm--50tests	CyTOF	Intracellular	500	2.5
IL-17RA	150Nd	W15177A	BioLegend	372302	https://www.biolegend.com/en-us/search-results/purified-anti-human-cd217-antibody-13703	Flow Cytometry	surface	250	5
Ig lambda (light chain)	151Eu	MHL-38	Fluidigm	3151004B	https://www.fluidigm.com/reagents/proteomics/3151004b-antihuman-igg-lambda--mhl-38--151eu--100tests	CyTOF	Surface	500	2.5
HLA-DQA1	152Sm	Tu169	Biolegend	361502	https://www.biolegend.com/fr-fr/products/purified-anti-human-hla-dq-antibody-9334	Flow Cytometry, IHC-F	Surface	213	5
pStat1 [Y701]	153Eu	58D6	Fluidigm	3153003A	https://www.fluidigm.com/binaries/content/documents/fluidigm/resources/anti-phospho-stat1tyr701-153eu-3153003-pi/anti-phospho-stat1tyr701-153eu-3153003-pi/fluidigm%3Afile	CyTOF	Intracellular	500	5
IL-10RA	154Sm	3F9	BD	556012	https://www.bdbiosciences.com/us/applications/research/b-cell-research/surface-markers/human/purified-rat-anti-human-cd210a-3f9/p/556012	Flow Cytometry	surface	215	2.5
TACI	155Gd	1A1	Biolegend	311902	https://www.biolegend.com/en-us/products/purified-anti-human-cd267-taci-antibody-1702	Flow Cytometry	Surface	219	7.5
p-p38 [T180/Y182]	156Gd	D3F9	Fluidigm	3156002A	https://www.fluidigm.com/binaries/content/documents/fluidigm/resources/anti-phospho-p38-mapk-thr180-tyr182-156gd-3156002-pi/anti-phospho-p38-mapk-thr180-tyr182-156gd-3156002-pi/fluidigm%3Afile	CyTOF	Intracellular	500	5
CD66b	157Gd	6/40C	Biolegend	392902	https://www.biolegend.com/ja-jp/products/purified-anti-human-cd66b-antibody-15433	Flow Cytometry, IHC-F	surface	267	0.625
CD71	157Gd	CY1G4	BioLegend	334102	https://www.labome.com/product/BioLegend/334102.html	Flow Cytometry	Surface	250	0.039
CD61	157Gd	VI-PL2	BioLegend	336413	https://www.biolegend.com/en-us/products/purified-anti-human-cd61-maxpar-ready-antibody-9200	Flow Cytometry, CyTOF	Surface	250	0.039
pStat3 [Y705]	158Gd	4/P-Stat3	Fluidigm	3158005A	https://www.fluidigm.com/binaries/content/documents/fluidigm/resources/anti-pstat3-y705-4-p-stat3-158gd-3158005-pi/anti-pstat3-y705-4-p-stat3-158gd-3158005-pi/fluidigm%3Afile	CyTOF	Intracellular	500	5
pMAPKAPK2 [T334]	159Tb	27B7	Fluidigm	3159010A	https://www.fluidigm.com/binaries/content/documents/fluidigm/resources/anti-phospho-mapkapk-2thr334-159tb-3159010-pi/anti-phospho-mapkapk-2thr334-159tb-3159010-pi/fluidigm%3Afile	CyTOF	Intracellular	500	2.5
Ig kappa (light chain)	160Gd	MHK-49	BioLegend	316527	https://www.biolegend.com/en-us/products/purified-anti-human-ig-light-chain-kappa-maxpar-ready-antibody-10135	Flow Cytometry, CyTOF	Surface	250	2.5
STAT1	161Dy	SM1	USBio	S7969-06C	https://www.biobar.ca/index.php?content=catalog&lang=en-CA&k=US%20Biological_S7969-06C%20-100ug	Flow Cytometry, WB, IP	Intracellular	250	0.1
CD79b	162Dy	CB31	Fluidigm	3162008	https://www.fluidigm.com/binaries/content/documents/fluidigm/resources/anti-human-cd79b-162dy-3162008-pi/anti-human-cd79b-162dy-3162008-pi/fluidigm%3Afile	CyTOF	surface	500	1.25
BCMA	163Dy	19F2	BioLegend	357502	https://www.biolegend.com/en-gb/products/purified-anti-human-cd269-bcma-antibody-8445	Flow Cytometry	Surface	292	2.5
IkBa	164Dy	L35A5	Fluidigm	3164004A	https://www.fluidigm.com/reagents/proteomics/3164004a-antiikba--amino-terminal-antigen---l35a5--164dy--50tests	CyTOF	Intracellular	500	5
CD163	165Ho	GHI/61	Fluidigm	3165017	https://www.fluidigm.com/binaries/content/documents/fluidigm/resources/anti-human-cd163-165ho-3165017-pi/anti-human-cd163-165ho-3165017-pi/fluidigm%3Afile	CyTOF	surface	500	7.5
pNF-kB p65 [S529]	166Er	K10-895.12.50	Fluidigm	3166006A	https://www.fluidigm.com/binaries/content/documents/fluidigm/resources/anti-p-nf-kbp65ps529-166er-3166006-pi/anti-p-nf-kbp65ps529-166er-3166006-pi/fluidigm%3Afile	CyTOF	Intracellular	500	0.5
CD38	167Er	HIT2	Fluidigm	3167001	https://www.fluidigm.com/binaries/content/documents/fluidigm/resources/anti-human-cd38-167er-3167001-pi/anti-human-cd38-167er-3167001-pi/fluidigm%3Afile	CyTOF	Surface	500	0.625
Ki-67	168Er	B56	Fluidigm	3168007B	https://www.fluidigm.com/binaries/content/documents/fluidigm/resources/anti-human-ki-67-168er-3168007-pi/anti-human-ki-67-168er-3168007-pi/fluidigm%3Afile	CyTOF	Intracellular	500	5
CD19	169Tm	HIB19	Fluidigm	3169011B	https://www.fluidigm.com/binaries/content/documents/fluidigm/resources/anti-human-cd19-169tm-3169011-pi/anti-human-cd19-169tm-3169011-pi/fluidigm%3Afile	CyTOF	Surface	500	1.25
IL-6ST	170Er	AM64	BD	555756	https://www.bdbiosciences.com/us/reagents/research/antibodies-buffers/immunology-reagents/anti-human-antibodies/cell-surface-antigens/purified-mouse-anti-human-cd130-am64/p/555756	Flow Cytometry	Surface	167.5	2.5
FCRL5	172Yb	509f6	Biolegend	340302	https://www.biolegend.com/en-us/products/purified-anti-human-cd307e-fcrl5-antibody-5702	Flow Cytometry, IP	Surface	185.5	5
CD14	173Yb	M5E2	BioLegend	301802	https://www.biolegend.com/en-us/products/purified-anti-human-cd14-antibody-797	Flow Cytometry, CyTOF	Surface	250	0.625
CD11c	174Yb	Bu15	BioLegend	337221	https://www.biolegend.com/en-us/products/purified-anti-human-cd11c-maxpar-ready-antibody-9201	Flow Cytometry, CyTOF	Surface	250	0.156
CXCR4	175Lu	12G5	Fluidigm	3175001	https://www.fluidigm.com/binaries/content/documents/fluidigm/resources/anti-human-cd184-cxcr4-175lu-3175001-pi/anti-human-cd184-cxcr4-175lu-3175001-pi/fluidigm%3Afile	CyTOF	surface	500	7.5
CD56 (NCAM)	176Yb	NCAM16.2	Fluidigm	3176008B	https://www.fluidigm.com/binaries/content/documents/fluidigm/resources/anti-human-cd56-176yb-3716008-pi/anti-human-cd56-176yb-3716008-pi/fluidigm%3Afile	CyTOF	Surface	500	0.165
CD16	209Bi	3G8	Fluidigm	3209002B	https://www.fluidigm.com/binaries/content/documents/fluidigm/resources/anti-human-cd16-209bi-3209002-pi/anti-human-cd16-209bi-3209002-pi/fluidigm%3Afile	CyTOF	Surface	500	2.5

## Sheet: Cytokine
Target	Tag	Clone	Manufacturer	Catalog N	Link	Validation From Manufacture	type	antibody concentration (ug/mL)	Target concentration (ug/mL)
CD45	089Y	HI30	Fluidigm	3089003B	https://www.fluidigm.com/binaries/content/documents/fluidigm/resources/anti-human-cd45-89y-3089003-pi/anti-human-cd45-89y-3089003-pi/fluidigm%3Afile	CyTOF	Surface	500	1.65
CD4	113in	SK3	BioLegend	344625	https://www.biolegend.com/en-us/search-results/purified-anti-human-cd4-maxpar-ready-antibody-10145	Flow Cytometry, CyTOF	Surface	250	1.11
CD3	115In	UCHT1	BioLegend	300402C-115In_B	https://www.biolegend.com/en-us/products/purified-anti-human-cd3-antibody-867?GroupID=GROUP28	Flow Cytometry, CyTOF	Surface	250	3.33
IgG	141Pr	97924	R&D	MAB110	https://www.rndsystems.com/products/human-igg-fc-antibody-97924_mab110	Flow Cytometry, CyTOF, WB	Surface	250	10
CD123 (IL-3R)	143Nd	6H6	BioLegend	306002	https://www.biolegend.com/en-us/products/purified-anti-human-cd123-antibody-578	Flow Cytometry, CyTOF	Surface	350	3.33
CD69	144Nd	FN50	Fluidigm	3144014	https://www.fluidigm.com/reagents/proteomics/3144018b-antihuman-cd69--fn50--144nd--100tests	CyTOF	Surface	500	3.33
CD138	145Nd	DL-101	Fluidigm	3145003B	https://www.fluidigm.com/binaries/content/documents/fluidigm/resources/anti-human-cd138-145nd-3145003-pi/anti-human-cd138-145nd-3145003-pi/fluidigm%3Afile	CyTOF	Surface	500	3.33
CD8a	146Nd	SK1	BioLegend	344727	https://www.biolegend.com/en-gb/products/purified-anti-human-cd8-maxpar-ready-antibody-10146	Flow Cytometry, CyTOF	Surface	383.5	1.11
CD34	148Nd	581	Fluidigm	3148001B	https://www.fluidigm.com/binaries/content/documents/fluidigm/resources/anti-human-cd34-148nd-3148001-pi/anti-human-cd34-148nd-3148001-pi/fluidigm%3Afile	CyTOF	Surface	500	2.5
c-FOS	149Sm	9F6	Cell Signaling	2250	https://www.cellsignal.com/products/primary-antibodies/c-fos-9f6-rabbit-mab/2250	Flow Cytometry, WB, IP, IHC, IF	Intracellular	400	3.33
IL-17RA	150Nd	W15177A	BioLegend	372302	https://www.biolegend.com/en-us/search-results/purified-anti-human-cd217-antibody-13703	Flow Cytometry	surface	250	10
Ig lambda (light chain)	151Eu	MHL-38	Fluidigm	3151004B	https://www.fluidigm.com/reagents/proteomics/3151004b-antihuman-igg-lambda--mhl-38--151eu--100tests	CyTOF	Surface	500	10
HLA-DQA1	152Sm	Tu169	Biolegend	361502	https://www.biolegend.com/fr-fr/products/purified-anti-human-hla-dq-antibody-9334	Flow Cytometry, IHC-F	Surface	213	0.37
IL32	153Eu	373821	R&D	MAB30402-100	https://www.fishersci.com/shop/products/il-32-alpha-rat-anti-human-alexa-fluor-488-clone-373821-r/IC30402G100	Flow Cytometry	Intracellular	277	1.11
IL-10RA	154Sm	3F9	BD	556012	https://www.bdbiosciences.com/us/applications/research/b-cell-research/surface-markers/human/purified-rat-anti-human-cd210a-3f9/p/556012	Flow Cytometry	surface	215	10
TACI	155Gd	1A1	Biolegend	311902	https://www.biolegend.com/en-us/products/purified-anti-human-cd267-taci-antibody-1702	Flow Cytometry	Surface	219	15
IL-6	156Gd	MQ213A5	Fluidigm	3156011	https://www.fluidigm.com/binaries/content/documents/fluidigm/resources/anti-human-il-6-156gd-3156011-pi/anti-human-il-6-156gd-3156011-pi/fluidigm%3Afile	CyTOF	Intracellular	500	10
CD66b	157Gd	6/40C	Biolegend	392902	https://www.biolegend.com/ja-jp/products/purified-anti-human-cd66b-antibody-15433	Flow Cytometry, IHC-P	surface	250	0.37
CD71	157Gd	CY1G4	BioLegend	334102	https://www.labome.com/product/BioLegend/334102.html	Flow Cytometry	Surface	267	0.006
CD61	157Gd	VI-PL2	BioLegend	336413	https://www.biolegend.com/en-us/products/purified-anti-human-cd61-maxpar-ready-antibody-9200	Flow Cytometry, CyTOF	Surface	250	1.11
c-JUN	158Gd	60A8	Cell Signaling	9165	https://www.cellsignal.com/products/primary-antibodies/c-jun-60a8-rabbit-mab/9165	Flow Cytometry, WB, IP, ChIP, IHC, IF	Intracellular	360	5
IL-1B	159Tb	AS10	BD	550007	https://www.bdbiosciences.com/eu/applications/research/t-cell-immunology/th17-cells/intracellular-markers/cytokines-and-chemokines/human/purified-mouse-anti-human-il-1-as10/p/550007	Flow Cytometry, IHC	Intracellular	320	10
Ig kappa (light chain)	160Gd	MHK-49	BioLegend	316527	https://www.biolegend.com/en-us/products/purified-anti-human-ig-light-chain-kappa-antibody-3295?GroupID=GROUP28		Surface	250	10
STAT1	161Dy	SM1	USBio	S7969-06C	https://www.biobar.ca/index.php?content=catalog&lang=en-CA&k=US%20Biological_S7969-06C%20-100ug	Flow Cytometry, WB, IP	Intracellular	320	0.012
CD79b	162Dy	CB31	Fluidigm	3162008	https://www.fluidigm.com/binaries/content/documents/fluidigm/resources/anti-human-cd79b-162dy-3162008-pi/anti-human-cd79b-162dy-3162008-pi/fluidigm%3Afile	CyTOF	surface	500	1.11
BCMA	163Dy	19F2	BioLegend	357502	https://www.biolegend.com/en-gb/products/purified-anti-human-cd269-bcma-antibody-8445	Flow Cytometry	Surface	292	10
IL-17	164Dy	N49653	Fluidigm	3164002	https://www.fluidigm.com/reagents/proteomics/3164002b-antihuman-il-17a--n49-653--164dy--100tests	CyTOF	Intracellular	500	10
CD163	165Ho	GHI/61	Fluidigm	3165017	https://www.fluidigm.com/binaries/content/documents/fluidigm/resources/anti-human-cd163-165ho-3165017-pi/anti-human-cd163-165ho-3165017-pi/fluidigm%3Afile	CyTOF	surface	500	10
IL-10	166Er	JES39D7	Fluidigm	3166008	https://www.fluidigm.com/binaries/content/documents/fluidigm/resources/anti-human-il-10-166er-3166008-pi/anti-human-il-10-166er-3166008-pi/fluidigm%3Afile	CyTOF	Intracellular	500	10
CD38	167Er	HIT2	Fluidigm	3167001	https://www.fluidigm.com/binaries/content/documents/fluidigm/resources/anti-human-cd38-167er-3167001-pi/anti-human-cd38-167er-3167001-pi/fluidigm%3Afile	CyTOF	Surface	500	1
Ki-67	168Er	B56	Fluidigm	3168007B	https://www.fluidigm.com/binaries/content/documents/fluidigm/resources/anti-human-ki-67-168er-3168007-pi/anti-human-ki-67-168er-3168007-pi/fluidigm%3Afile	CyTOF	Intracellular	500	0.123
CD19	169Tm	HIB19	Fluidigm	3169011B	https://www.fluidigm.com/binaries/content/documents/fluidigm/resources/anti-human-cd19-169tm-3169011-pi/anti-human-cd19-169tm-3169011-pi/fluidigm%3Afile	CyTOF	Surface	500	3.33
IL-6ST	170Er	AM64	BD	555756	https://www.bdbiosciences.com/us/reagents/research/antibodies-buffers/immunology-reagents/anti-human-antibodies/cell-surface-antigens/purified-mouse-anti-human-cd130-am64/p/555756	Flow Cytometry	Surface	167.5	10
H3.3	172Yb	D1H2	Cell Signaling	4499	https://www.cellsignal.com/products/primary-antibodies/histone-h3-d1h2-xp-rabbit-mab/4499	Flow Cytometry, WB, IHC, IF	intracellular	370	1.11
CD14	173Yb	M5E2	BioLegend	301802	https://www.biolegend.com/en-us/products/purified-anti-human-cd14-antibody-797	Flow Cytometry, CyTOF	Surface	250	3.33
CD11c	174Yb	Bu15	BioLegend	337221	https://www.biolegend.com/en-us/products/purified-anti-human-cd11c-maxpar-ready-antibody-9201	Flow Cytometry, CyTOF	Surface	250	1.11
CXCR4	175Lu	12G5	Fluidigm	3175001	https://www.fluidigm.com/binaries/content/documents/fluidigm/resources/anti-human-cd184-cxcr4-175lu-3175001-pi/anti-human-cd184-cxcr4-175lu-3175001-pi/fluidigm%3Afile	CyTOF	surface	500	10
CD56 (NCAM)	176Yb	NCAM16.2	Fluidigm	3176008B	https://www.fluidigm.com/binaries/content/documents/fluidigm/resources/anti-human-cd56-176yb-3716008-pi/anti-human-cd56-176yb-3716008-pi/fluidigm%3Afile	CyTOF	Surface	500	1.5
CD16	209Bi	3G8	Fluidigm	3209002B	https://www.fluidigm.com/binaries/content/documents/fluidigm/resources/anti-human-cd16-209bi-3209002-pi/anti-human-cd16-209bi-3209002-pi/fluidigm%3Afile	CyTOF	Surface	500	3.33
